# Supplementary material for: Genome-Wide Identification of the Gustatory Receptor Gene Family of the Invasive Pest, Red Palm Weevil, Rhynchophorus ferrugineus (Olivier, 1790)
Source: Insects. 2021 Jul 5;12(7):611. doi: 10.3390/insects12070611 (PMC8308034; doi:10.3390/insects12070611)
Supplement: Supplementary file 1 [file insects-12-00611-s001.zip]

Archive with 4 entries (3 files):
- Supplementary Data/
- Supplementary Data/Supplementary Table S1.xlsx
- Supplementary Data/Supplementary Table S2.xlsx
- Supplementary Data/Supplementary Table S3.xlsx
