# Supplementary material for: Genome-Wide Identification of the Gustatory Receptor Gene Family of the Invasive Pest, Red Palm Weevil, Rhynchophorus ferrugineus (Olivier, 1790)
Source: Insects. 2021 Jul 5;12(7):611. doi: 10.3390/insects12070611 (PMC8308034; doi:10.3390/insects12070611)
Supplement: Supplementary file 1 [file insects-12-00611-s001.zip › Supplementary Data/Supplementary Table S1.xlsx]

## Sheet: BLAST2GO results 
Table S1: BLAST2GO results and estimated expression level of transcripts in the four transcriptomes
Tags	SeqName	Expression level - Male antenna (TPM)	Expression level - Female antenna (TPM)	Expression level - Male mouthpart (TPM)	Expression level - Female mouthpart (TPM)	Description	Length	#Hits	e-Value	sim mean	#GO	GO IDs	GO Names	Enzyme Codes	Enzyme Names	InterPro IDs	InterPro GO IDs	InterPro GO Names
[INTERPRO, BLASTED, MAPPED, ANNOTATED]	c10000_g1_i1	4.371	4.5528	6.22756	9.49515	anaphase-promoting complex subunit 5	2338	20	0	70.76	4	P:GO:0031145; P:GO:0045842; P:GO:0070979; C:GO:0005680	P:anaphase-promoting complex-dependent catabolic process; P:positive regulation of mitotic metaphase/anaphase transition; P:protein K11-linked ubiquitination; C:anaphase-promoting complex			IPR026000 (PFAM); IPR037679 (PANTHER); cd16270 (CDD)	C:GO:0005680	C:anaphase-promoting complex
[INTERPRO, BLASTED, MAPPED, ANNOTATED]	c10000_g1_i2	2.18841	2.79482	1.47486	0.415211	anaphase-promoting complex subunit 5	2394	20	0	72.2	4	P:GO:0031145; P:GO:0045842; P:GO:0070979; C:GO:0005680	P:anaphase-promoting complex-dependent catabolic process; P:positive regulation of mitotic metaphase/anaphase transition; P:protein K11-linked ubiquitination; C:anaphase-promoting complex			IPR026000 (PFAM); IPR037679 (PANTHER); cd16270 (CDD)	C:GO:0005680	C:anaphase-promoting complex
[INTERPRO, BLASTED, MAPPED, ANNOTATED]	c100004_g1_i1	0.276409	0.324922	1.24445	2.83195	Phosphoenolpyruvate carboxykinase [GTP]	117	20	6.10369e-15	84.3	5	P:GO:0006094; P:GO:0016310; F:GO:0004613; F:GO:0005525; F:GO:0016301	P:gluconeogenesis; P:phosphorylation; F:phosphoenolpyruvate carboxykinase (GTP) activity; F:GTP binding; F:kinase activity	EC:4.1.1.32	Phosphoenolpyruvate carboxykinase (GTP)	IPR035078 (PFAM); IPR008210 (G3DSA:3.40.449.GENE3D); IPR008210 (SUPERFAMILY)	P:GO:0006094; F:GO:0004611; F:GO:0017076	P:gluconeogenesis; F:phosphoenolpyruvate carboxykinase activity; F:purine nucleotide binding
[INTERPRO, BLASTED, MAPPED, ANNOTATED]	c10001_g1_i1	20.0813	19.1877	6.51758	5.35066	zinc finger protein GLIS2 homolog isoform X2	1480	20	0	69.14	1	P:GO:0006357	P:regulation of transcription by RNA polymerase II			G3DSA:3.30.160.60 (GENE3D); G3DSA:3.30.160.60 (GENE3D); G3DSA:3.30.160.60 (GENE3D); IPR013087 (PFAM); G3DSA:3.30.160.60 (GENE3D); G3DSA:3.30.160.60 (GENE3D); PTHR19818 (PANTHER); PTHR19818:SF143 (PANTHER); IPR013087 (PROSITE_PROFILES); IPR013087 (PROSITE_PROFILES); IPR013087 (PROSITE_PROFILES); IPR013087 (PROSITE_PROFILES); IPR013087 (PROSITE_PROFILES); IPR036236 (SUPERFAMILY); IPR036236 (SUPERFA…	no GO terms	no GO terms
[INTERPRO, BLASTED, MAPPED, ANNOTATED]	c100019_g1_i1	0	0	0.277863	0.25293	chorion peroxidase	131	20	1.68068e-16	78.06	5	P:GO:0006979; P:GO:0055114; P:GO:0098869; F:GO:0004601; F:GO:0020037	P:response to oxidative stress; P:oxidation-reduction process; P:cellular oxidant detoxification; F:peroxidase activity; F:heme binding	EC:1.11.1	Acting on a peroxide as acceptor	no IPS match	no IPS match	no IPS match
[INTERPRO, BLASTED, MAPPED, ANNOTATED]	c100022_g1_i1	0	0.826432	0.263769	2.8812	calcium-transporting ATPase sarcoplasmic/endoplasmic reticulum type isoform X1	138	20	2.80143e-24	98.59	6	P:GO:0070588; F:GO:0005388; F:GO:0005524; F:GO:0046872; C:GO:0005783; C:GO:0016021	P:calcium ion transmembrane transport; F:calcium transmembrane transporter activity, phosphorylative mechanism; F:ATP binding; F:metal ion binding; C:endoplasmic reticulum; C:integral component of membrane	EC:7.2.2.10	P-type Ca(2+) transporter	IPR023214 (G3DSA:3.40.50.GENE3D); IPR036412 (SUPERFAMILY)	no GO terms	no GO terms
[INTERPRO, BLASTED, MAPPED, ANNOTATED]	c100023_g1_i1	0	0	0.239474	0	2-oxoglutarate dehydrogenase, mitochondrial isoform X1	152	20	1.86828e-18	80.8	3	P:GO:0006099; F:GO:0004591; F:GO:0030976	P:tricarboxylic acid cycle; F:oxoglutarate dehydrogenase (succinyl-transferring) activity; F:thiamine pyrophosphate binding	EC:1.2.4.2	Oxoglutarate dehydrogenase (succinyl-transferring)	G3DSA:3.40.50.12470 (GENE3D); IPR005475 (PFAM); IPR011603 (PANTHER); IPR029061 (SUPERFAMILY)	P:GO:0006099; P:GO:0055114; F:GO:0004591; F:GO:0030976	P:tricarboxylic acid cycle; P:oxidation-reduction process; F:oxoglutarate dehydrogenase (succinyl-transferring) activity; F:thiamine pyrophosphate binding
[INTERPRO, BLASTED, MAPPED, ANNOTATED]	c100029_g1_i1	0	0	0	0	actin, cytoplasmic A3a-like	115	20	3.12965e-14	90.92	7	P:GO:0000281; P:GO:0014866; P:GO:0071689; F:GO:0005524; C:GO:0005856; C:GO:0030018; C:GO:0035060	P:mitotic cytokinesis; P:skeletal myofibril assembly; P:muscle thin filament assembly; F:ATP binding; C:cytoskeleton; C:Z disc; C:brahma complex			IPR004000 (PFAM)	no GO terms	no GO terms
[INTERPRO, BLASTED, MAPPED, ANNOTATED]	c100032_g1_i1	0	0.271542	0	0	transposase	280	16	2.06769e-07	70.56	2	P:GO:0090304; F:GO:0016787	P:nucleic acid metabolic process; F:hydrolase activity			no IPS match	no IPS match	no IPS match
[INTERPRO, BLASTED, MAPPED, ANNOTATED]	c100036_g1_i1	0	0	0	0	dnaJ protein homolog 1	165	20	2.37085e-13	82.48	4	P:GO:0051085; F:GO:0051082; F:GO:0051087; C:GO:0005829	P:chaperone cofactor-dependent protein refolding; F:unfolded protein binding; F:chaperone binding; C:cytosol			no IPS match	no IPS match	no IPS match
[INTERPRO, BLASTED, MAPPED, ANNOTATED]	c10004_g1_i1	14.7553	15.8435	47.9154	49.7802	nucleobindin-2	2709	20	7.35718e-154	82.91	5	P:GO:0043039; F:GO:0004812; F:GO:0005509; F:GO:0005524; C:GO:0005793	P:tRNA aminoacylation; F:aminoacyl-tRNA ligase activity; F:calcium ion binding; F:ATP binding; C:endoplasmic reticulum-Golgi intermediate compartment			G3DSA:1.10.238.10 (GENE3D); IPR002048 (PFAM); IPR040250 (PANTHER); IPR002048 (PROSITE_PROFILES); IPR002048 (PROSITE_PROFILES); IPR002048 (CDD); IPR011992 (SUPERFAMILY)	F:GO:0005509	F:calcium ion binding
[INTERPRO, BLASTED, MAPPED, ANNOTATED]	c10004_g2_i1	0	0.945669	1.44876	2.14298	nucleobindin-2	201	20	1.35592e-25	83.63	5	P:GO:0043039; F:GO:0004812; F:GO:0005509; F:GO:0005524; C:GO:0005793	P:tRNA aminoacylation; F:aminoacyl-tRNA ligase activity; F:calcium ion binding; F:ATP binding; C:endoplasmic reticulum-Golgi intermediate compartment			no IPS match	no IPS match	no IPS match
[INTERPRO, BLASTED, MAPPED, ANNOTATED]	c100042_g1_i1	0	0.708371	0	0	structural maintenance of chromosomes protein 2	161	20	2.32419e-17	86.98	9	P:GO:0006508; P:GO:0048034; P:GO:0051276; F:GO:0004222; F:GO:0005524; F:GO:0008495; C:GO:0005634; C:GO:0005694; C:GO:0016021	P:proteolysis; P:heme O biosynthetic process; P:chromosome organization; F:metalloendopeptidase activity; F:ATP binding; F:protoheme IX farnesyltransferase activity; C:nucleus; C:chromosome; C:integral component of membrane	EC:3.4.24; EC:3.4.24.61; EC:3.4.24.23; EC:3.4.24.24; EC:3.4.24.69; EC:3.4.24.64; EC:3.4.24.21; EC:3.4.24.22; EC:2.5.1.29; EC:3.4.24.17; EC:3.4.24.18; EC:3.4.24.19; EC:3.4.24.70; EC:3.4.99; EC:3.4.24.71; EC:3.4.24.72; EC:3.4.24.56; EC:3.4.24.35; EC:3.4.24.57; EC:3.4.24.14; EC:3.4.24.37; EC:3.4.24.59; EC:3.4.24.11; EC:3.4.24.55	Acting on peptide bonds (peptidases); Nardilysin; Matrilysin; Gelatinase A; Bontoxilysin; Mitochondrial processing peptidase; Astacin; Stromelysin 2; Geranylgeranyl diphosphate synthase; Stromelysin 1; Meprin A; Procollagen C-endopeptidase; Oligopeptidase A; Acting on peptide bonds (peptidases); Endothelin-converting enzyme 1; Fibrolase; Insulysin; Gelatinase B; O-sialoglycoprotein endopeptidase;…	G3DSA:3.40.50.300 (GENE3D); IPR027417 (SUPERFAMILY)	no GO terms	no GO terms
[INTERPRO, BLASTED, MAPPED, ANNOTATED]	c100046_g1_i1	0	0	0	0	unconventional myosin-IXa isoform X1	166	20	2.12676e-29	96.18	8	P:GO:0007015; P:GO:0030050; F:GO:0003774; F:GO:0005524; F:GO:0051015; C:GO:0005737; C:GO:0016459; C:GO:0031982	P:actin filament organization; P:vesicle transport along actin filament; F:motor activity; F:ATP binding; F:actin filament binding; C:cytoplasm; C:myosin complex; C:vesicle	EC:3.6.1.15	Nucleoside-triphosphate phosphatase	PTHR13140 (PANTHER); PTHR13140:SF498 (PANTHER)	no GO terms	no GO terms
[INTERPRO, BLASTED, MAPPED, ANNOTATED]	c100048_g1_i1	1.6475	1.57802	2.19774	2.06305	eukaryotic translation initiation factor 5A	530	20	5.25009e-21	97.2	8	P:GO:0006413; P:GO:0045901; P:GO:0045905; P:GO:0055114; F:GO:0003743; F:GO:0003746; F:GO:0016491; F:GO:0043022	P:translational initiation; P:positive regulation of translational elongation; P:positive regulation of translational termination; P:oxidation-reduction process; F:translation initiation factor activity; F:translation elongation factor activity; F:oxidoreductase activity; F:ribosome binding			IPR014722 (G3DSA:2.30.30.GENE3D); IPR001884 (PANTHER); PTHR11673:SF34 (PANTHER); IPR008991 (SUPERFAMILY)	P:GO:0045901; F:GO:0003723; F:GO:0003746; F:GO:0043022	P:positive regulation of translational elongation; F:RNA binding; F:translation elongation factor activity; F:ribosome binding
[INTERPRO, BLASTED, MAPPED, ANNOTATED]	c100049_g1_i1	0	0.289094	0.968824	0	rRNA methyltransferase 2, mitochondrial	263	20	1.00456e-32	75.5	5	P:GO:0006221; P:GO:0031167; P:GO:1901135; F:GO:0008650; C:GO:0005739	P:pyrimidine nucleotide biosynthetic process; P:rRNA methylation; P:carbohydrate derivative metabolic process; F:rRNA (uridine-2'-O-)-methyltransferase activity; C:mitochondrion			IPR002877 (PFAM); G3DSA:3.40.50.150 (GENE3D); PTHR10920:SF18 (PANTHER); PTHR10920 (PANTHER); IPR029063 (SUPERFAMILY)	P:GO:0032259; F:GO:0008168	P:methylation; F:methyltransferase activity
[INTERPRO, BLASTED, MAPPED, ANNOTATED]	c10005_g1_i1	4.48724	5.03046	8.87639	8.15505	PHD finger protein 10 isoform X2	2645	20	0	69.54	1	F:GO:0005488	F:binding			IPR013761 (G3DSA:1.10.150.GENE3D); IPR001660 (PFAM); IPR036427 (G3DSA:1.20.920.GENE3D); IPR013083 (G3DSA:3.30.40.GENE3D); IPR019787 (PFAM); PTHR12247 (PANTHER); PTHR12247:SF99 (PANTHER); IPR019787 (PROSITE_PROFILES); IPR019787 (PROSITE_PROFILES); cd09583 (CDD); IPR011011 (SUPERFAMILY); IPR011011 (SUPERFAMILY); IPR013761 (SUPERFAMILY)	F:GO:0005515	F:protein binding
[INTERPRO, BLASTED, MAPPED, ANNOTATED]	c10005_g1_i2	1.765	2.00994	6.89098	2.9762	PHD finger protein 10 isoform X2	1759	20	4.176e-167	74.56	5	P:GO:0045892; F:GO:0003682; F:GO:0042393; F:GO:0046872; C:GO:0005634	P:negative regulation of transcription, DNA-templated; F:chromatin binding; F:histone binding; F:metal ion binding; C:nucleus			IPR019787 (PFAM); IPR001660 (PFAM); IPR013761 (G3DSA:1.10.150.GENE3D); IPR036427 (G3DSA:1.20.920.GENE3D); IPR013083 (G3DSA:3.30.40.GENE3D); PTHR12247 (PANTHER); PTHR12247:SF99 (PANTHER); IPR019787 (PROSITE_PROFILES); IPR019787 (PROSITE_PROFILES); cd09583 (CDD); IPR011011 (SUPERFAMILY); IPR013761 (SUPERFAMILY); IPR011011 (SUPERFAMILY)	F:GO:0005515	F:protein binding
[INTERPRO, BLASTED, MAPPED, ANNOTATED]	c10006_g1_i1	5.30596	5.10052	5.63722	4.9705	serine/threonine-protein kinase PRP4 homolog	3913	20	0	91.98	4	P:GO:0018105; P:GO:0018107; F:GO:0004674; F:GO:0005524	P:peptidyl-serine phosphorylation; P:peptidyl-threonine phosphorylation; F:protein serine/threonine kinase activity; F:ATP binding	EC:2.7.11	Transferring phosphorus-containing groups	IPR000719 (PFAM); G3DSA:1.10.510.10 (GENE3D); G3DSA:3.30.200.20 (GENE3D); PTHR24058:SF103 (PANTHER); PTHR24058 (PANTHER); IPR000719 (PROSITE_PROFILES); IPR044092 (CDD); IPR011009 (SUPERFAMILY)	P:GO:0006468; P:GO:0045292; F:GO:0004672; F:GO:0004674; F:GO:0005524	P:protein phosphorylation; P:mRNA cis splicing, via spliceosome; F:protein kinase activity; F:protein serine/threonine kinase activity; F:ATP binding
[INTERPRO, BLASTED, MAPPED, ANNOTATED]	c10006_g1_i2	6.66182	7.97927	9.32306	8.55662	serine/threonine-protein kinase PRP4 homolog	8976	20	0	91.98	4	P:GO:0018105; P:GO:0018107; F:GO:0004674; F:GO:0005524	P:peptidyl-serine phosphorylation; P:peptidyl-threonine phosphorylation; F:protein serine/threonine kinase activity; F:ATP binding	EC:2.7.11	Transferring phosphorus-containing groups	IPR000719 (PFAM); G3DSA:1.10.510.10 (GENE3D); G3DSA:3.30.200.20 (GENE3D); PTHR24058:SF103 (PANTHER); PTHR24058 (PANTHER); IPR000719 (PROSITE_PROFILES); IPR044092 (CDD); IPR011009 (SUPERFAMILY)	P:GO:0006468; P:GO:0045292; F:GO:0004672; F:GO:0004674; F:GO:0005524	P:protein phosphorylation; P:mRNA cis splicing, via spliceosome; F:protein kinase activity; F:protein serine/threonine kinase activity; F:ATP binding
[INTERPRO, BLASTED, MAPPED, ANNOTATED]	c100061_g1_i1	0	0	0.327929	0.149251	probable arginine--tRNA ligase, mitochondrial	222	13	1.21524e-11	63.09	2	P:GO:0006418; F:GO:0004812	P:tRNA aminoacylation for protein translation; F:aminoacyl-tRNA ligase activity			IPR008909 (PFAM); G3DSA:1.10.730.10 (GENE3D); IPR009080 (SUPERFAMILY)	P:GO:0006418; P:GO:0006420; F:GO:0000166; F:GO:0004812; F:GO:0004814; F:GO:0005524	P:tRNA aminoacylation for protein translation; P:arginyl-tRNA aminoacylation; F:nucleotide binding; F:aminoacyl-tRNA ligase activity; F:arginine-tRNA ligase activity; F:ATP binding
[INTERPRO, BLASTED, MAPPED, ANNOTATED]	c100065_g1_i1	0	0	0.251035	0	eukaryotic translation initiation factor 2 subunit 3 isoform X2	145	20	4.36857e-19	89.58	9	P:GO:0006413; P:GO:0034968; F:GO:0003743; F:GO:0003924; F:GO:0005525; F:GO:0008270; F:GO:0018024; C:GO:0005634; C:GO:0005694	P:translational initiation; P:histone lysine methylation; F:translation initiation factor activity; F:GTPase activity; F:GTP binding; F:zinc ion binding; F:histone-lysine N-methyltransferase activity; C:nucleus; C:chromosome	EC:2.1.1.43; EC:3.6.1.15	Transferring one-carbon groups; Nucleoside-triphosphate phosphatase	no IPS match	no IPS match	no IPS match
[INTERPRO, BLASTED, MAPPED, ANNOTATED]	c10007_g1_i1	17.2493	18.3874	20.9698	26.4769	ubiquitin-like modifier-activating enzyme 1 isoform X2	6157	20	0	89.91	7	P:GO:0006511; P:GO:0006974; P:GO:0016567; F:GO:0004839; F:GO:0005524; C:GO:0005634; C:GO:0005737	P:ubiquitin-dependent protein catabolic process; P:cellular response to DNA damage stimulus; P:protein ubiquitination; F:ubiquitin activating enzyme activity; F:ATP binding; C:nucleus; C:cytoplasm	EC:6.2.1.45	E1 ubiquitin-activating enzyme	IPR000011 (PRINTS); IPR038252 (G3DSA:3.10.290.GENE3D); IPR042302 (G3DSA:2.40.30.GENE3D); IPR018965 (PFAM); IPR019572 (PFAM); G3DSA:3.40.50.12550 (GENE3D); IPR000594 (PFAM); IPR042063 (G3DSA:1.10.10.GENE3D); IPR000594 (PFAM); IPR032418 (PFAM); IPR032420 (PFAM); G3DSA:3.40.50.720 (GENE3D); IPR042449 (G3DSA:3.50.50.GENE3D); PTHR10953 (PANTHER); PTHR10953:SF195 (PANTHER); cd01490 (CDD); cd01491 (CDD)…	P:GO:0006464; F:GO:0008641	P:cellular protein modification process; F:ubiquitin-like modifier activating enzyme activity
[INTERPRO, BLASTED, MAPPED, ANNOTATED]	c10007_g1_i2	10.1215	11.7606	16.8034	19.3262	ubiquitin-like modifier-activating enzyme 1 isoform X2	5812	20	0	89.88	7	P:GO:0006511; P:GO:0006974; P:GO:0016567; F:GO:0004839; F:GO:0005524; C:GO:0005634; C:GO:0005737	P:ubiquitin-dependent protein catabolic process; P:cellular response to DNA damage stimulus; P:protein ubiquitination; F:ubiquitin activating enzyme activity; F:ATP binding; C:nucleus; C:cytoplasm	EC:6.2.1.45	E1 ubiquitin-activating enzyme	IPR000011 (PRINTS); IPR018965 (PFAM); IPR038252 (G3DSA:3.10.290.GENE3D); IPR042449 (G3DSA:3.50.50.GENE3D); G3DSA:3.40.50.12550 (GENE3D); IPR032420 (PFAM); IPR019572 (PFAM); IPR032418 (PFAM); IPR042302 (G3DSA:2.40.30.GENE3D); G3DSA:3.40.50.720 (GENE3D); IPR042063 (G3DSA:1.10.10.GENE3D); IPR000594 (PFAM); IPR000594 (PFAM); PTHR10953 (PANTHER); PTHR10953:SF195 (PANTHER); cd01491 (CDD); cd01490 (CDD)…	P:GO:0006464; F:GO:0008641	P:cellular protein modification process; F:ubiquitin-like modifier activating enzyme activity
[INTERPRO, BLASTED, MAPPED, ANNOTATED]	c10008_g1_i1	55.3794	60.182	80.7388	93.0756	putative ATP-dependent RNA helicase me31b	2907	20	0	93.46	9	P:GO:0006413; P:GO:0033962; P:GO:0034063; F:GO:0003729; F:GO:0003743; F:GO:0004386; F:GO:0005524; C:GO:0000932; C:GO:0010494	P:translational initiation; P:P-body assembly; P:stress granule assembly; F:mRNA binding; F:translation initiation factor activity; F:helicase activity; F:ATP binding; C:P-body; C:cytoplasmic stress granule	EC:3.6.1.3; EC:3.6.1.15	Adenosinetriphosphatase; Nucleoside-triphosphate phosphatase	IPR011545 (PFAM); IPR001650 (PFAM); G3DSA:3.40.50.300 (GENE3D); G3DSA:3.40.50.300 (GENE3D); PTHR47960 (PANTHER); PTHR47960:SF8 (PANTHER); IPR001650 (PROSITE_PROFILES); IPR014001 (PROSITE_PROFILES); IPR014014 (PROSITE_PROFILES); cd18787 (CDD); cd17940 (CDD); IPR027417 (SUPERFAMILY)	F:GO:0003676; F:GO:0004386; F:GO:0005524	F:nucleic acid binding; F:helicase activity; F:ATP binding
[INTERPRO, BLASTED, MAPPED, ANNOTATED]	c100084_g1_i1	0	0	0	0	calcium-transporting ATPase type 2C member 1 isoform X1	101	20	8.44812e-14	99.39	13	P:GO:0006874; P:GO:0070588; P:GO:0071421; P:GO:1902600; F:GO:0005388; F:GO:0005524; F:GO:0008553; F:GO:0015410; F:GO:0016887; C:GO:0000139; C:GO:0005783; C:GO:0005886; C:GO:0016021	P:cellular calcium ion homeostasis; P:calcium ion transmembrane transport; P:manganese ion transmembrane transport; P:proton transmembrane transport; F:calcium transmembrane transporter activity, phosphorylative mechanism; F:ATP binding; F:proton-exporting ATPase activity, phosphorylative mechanism; F:manganese transmembrane transporter activity, phosphorylative mechanism; F:ATPase activity; C:Go…	EC:7.1.3.1; EC:3.6.1.3; EC:7.1.2.1; EC:7.2.2.10; EC:3.6.1.15; EC:7.2.2.5	H(+)-exporting diphosphatase; Adenosinetriphosphatase; P-type H(+)-exporting transporter; P-type Ca(2+) transporter; Nucleoside-triphosphate phosphatase; ABC-type Mn(2+) transporter	no IPS match	no IPS match	no IPS match
[INTERPRO, BLASTED, MAPPED, ANNOTATED]	c100086_g1_i1	0	0	0	0	myosin heavy chain, muscle isoform X4	151	20	3.11163e-25	95.8	4	F:GO:0003774; F:GO:0005524; F:GO:0051015; C:GO:0016459	F:motor activity; F:ATP binding; F:actin filament binding; C:myosin complex	EC:3.6.1.15	Nucleoside-triphosphate phosphatase	G3DSA:1.20.58.1940 (GENE3D); IPR001609 (PROSITE_PROFILES); IPR027417 (SUPERFAMILY)	F:GO:0003774; F:GO:0005524; C:GO:0016459	F:motor activity; F:ATP binding; C:myosin complex
[INTERPRO, BLASTED, MAPPED, ANNOTATED]	c10010_g1_i1	0.573112	1.05867	1.10583	1.17436	transposase	790	19	1.879e-13	63.48	2	P:GO:0090304; F:GO:0016787	P:nucleic acid metabolic process; F:hydrolase activity			IPR041426 (PFAM); G3DSA:1.10.10.1450 (GENE3D)	no GO terms	no GO terms
[INTERPRO, BLASTED, MAPPED, ANNOTATED]	c10010_g1_i2	0.487361	0.204606	0.509366	0.570658	transposase	929	19	2.46068e-13	63.48	2	P:GO:0090304; F:GO:0016787	P:nucleic acid metabolic process; F:hydrolase activity			IPR041426 (PFAM); G3DSA:1.10.10.1450 (GENE3D)	no GO terms	no GO terms
[INTERPRO, BLASTED, MAPPED, ANNOTATED]	c10011_g1_i1	4.31562	4.3369	2.34444	1.76444	cadherin-86C-like	4751	20	0	66.8	3	P:GO:0007156; F:GO:0005509; C:GO:0005887	P:homophilic cell adhesion via plasma membrane adhesion molecules; F:calcium ion binding; C:integral component of plasma membrane			IPR002126 (PRINTS); G3DSA:2.60.40.60 (GENE3D); IPR002126 (PFAM); G3DSA:2.60.40.60 (GENE3D); G3DSA:2.60.40.60 (GENE3D); G3DSA:2.60.40.60 (GENE3D); G3DSA:2.60.40.60 (GENE3D); PTHR24026:SF96 (PANTHER); PTHR24026 (PANTHER); PTHR24026:SF96 (PANTHER); PTHR24026 (PANTHER); PTHR24026:SF96 (PANTHER); IPR002126 (PROSITE_PROFILES); IPR002126 (PROSITE_PROFILES); IPR002126 (PROSITE_PROFILES); IPR002126 (PROSI…	P:GO:0007156; F:GO:0005509; C:GO:0016020	P:homophilic cell adhesion via plasma membrane adhesion molecules; F:calcium ion binding; C:membrane
[INTERPRO, BLASTED, MAPPED, ANNOTATED]	c10011_g2_i1	1.05785	1.95409	0.510282	0.309662	cadherin-86C	214	9	4.13153e-25	63.79	1	C:GO:0016020	C:membrane			no IPS match	no IPS match	no IPS match
[INTERPRO, BLASTED, MAPPED, ANNOTATED]	c100113_g1_i1	0	0	0.303334	0	GAS2-like protein pickled eggs	120	5	1.36397e-12	81.34	1	F:GO:0008017	F:microtubule binding			no IPS match	no IPS match	no IPS match
[INTERPRO, BLASTED, MAPPED, ANNOTATED]	c100114_g1_i1	0	0	0	0.182054	casein kinase II subunit alpha isoform X2	182	20	1.5612e-28	89.75	3	P:GO:0006468; F:GO:0004674; F:GO:0005524	P:protein phosphorylation; F:protein serine/threonine kinase activity; F:ATP binding	EC:2.7.11	Transferring phosphorus-containing groups	G3DSA:1.10.510.10 (GENE3D); PTHR24054 (PANTHER); PTHR24054:SF27 (PANTHER); IPR000719 (PROSITE_PROFILES); IPR011009 (SUPERFAMILY)	P:GO:0006468; F:GO:0004672; F:GO:0005524	P:protein phosphorylation; F:protein kinase activity; F:ATP binding
[INTERPRO, BLASTED, MAPPED, ANNOTATED]	c10012_g1_i1	1.14033	1.4209	1.12948	1.75249	folliculin	1418	20	9.04313e-180	71.63	5	P:GO:0000122; P:GO:0030511; P:GO:0043547; P:GO:1904263; C:GO:0005829	P:negative regulation of transcription by RNA polymerase II; P:positive regulation of transforming growth factor beta receptor signaling pathway; P:positive regulation of GTPase activity; P:positive regulation of TORC1 signaling; C:cytosol			IPR037520 (PFAM); IPR021713 (PANTHER); IPR037521 (PROSITE_PROFILES)	no GO terms	no GO terms
[INTERPRO, BLASTED, MAPPED, ANNOTATED]	c10012_g1_i2	5.03224	4.82207	12.6702	11.7532	folliculin	1356	20	0	66.26	5	P:GO:0000122; P:GO:0030511; P:GO:0043547; P:GO:1904263; C:GO:0005829	P:negative regulation of transcription by RNA polymerase II; P:positive regulation of transforming growth factor beta receptor signaling pathway; P:positive regulation of GTPase activity; P:positive regulation of TORC1 signaling; C:cytosol			IPR037520 (PFAM); IPR021713 (PANTHER); IPR037521 (PROSITE_PROFILES)	no GO terms	no GO terms
[INTERPRO, BLASTED, MAPPED, ANNOTATED]	c100145_g1_i1	0	0	0.195699	0.890694	myosin heavy chain, muscle isoform X1	186	20	3.43344e-33	98.44	4	F:GO:0003774; F:GO:0005524; F:GO:0051015; C:GO:0016459	F:motor activity; F:ATP binding; F:actin filament binding; C:myosin complex	EC:3.6.1.15	Nucleoside-triphosphate phosphatase	IPR001609 (PFAM); IPR036961 (G3DSA:3.40.850.GENE3D); PTHR45615 (PANTHER); IPR001609 (PROSITE_PROFILES); IPR027417 (SUPERFAMILY)	F:GO:0003774; F:GO:0005524; C:GO:0016459	F:motor activity; F:ATP binding; C:myosin complex
[INTERPRO, BLASTED, MAPPED, ANNOTATED]	c100146_g1_i1	0	0.391916	0	0.341586	serine protease SP24D-like	194	20	9.3711e-10	58.71	1	F:GO:0016787	F:hydrolase activity			no IPS match	no IPS match	no IPS match
[INTERPRO, BLASTED, MAPPED, ANNOTATED]	c100148_g1_i1	0	0.385948	0	0	inorganic pyrophosphatase	197	20	1.78055e-17	68.59	10	P:GO:0006796; P:GO:0035076; P:GO:0035206; P:GO:0042766; P:GO:0045893; F:GO:0000287; F:GO:0004427; F:GO:0070615; C:GO:0005829; C:GO:0016589	P:phosphate-containing compound metabolic process; P:ecdysone receptor-mediated signaling pathway; P:regulation of hemocyte proliferation; P:nucleosome mobilization; P:positive regulation of transcription, DNA-templated; F:magnesium ion binding; F:inorganic diphosphatase activity; F:nucleosome-dependent ATPase activity; C:cytosol; C:NURF complex	EC:3.6.1.1; EC:3.6.1.3; EC:3.6.1.15	Inorganic diphosphatase; Adenosinetriphosphatase; Nucleoside-triphosphate phosphatase	no IPS match	no IPS match	no IPS match
[INTERPRO, BLASTED, MAPPED, ANNOTATED]	c10015_g1_i1	3.47083	3.46898	3.55272	3.47443	protein stoned-B-like	7715	20	0	82.42	8	P:GO:0006886; P:GO:0030100; P:GO:0048488; F:GO:0035615; C:GO:0008021; C:GO:0030131; C:GO:0030136; C:GO:0043231	P:intracellular protein transport; P:regulation of endocytosis; P:synaptic vesicle endocytosis; F:clathrin adaptor activity; C:synaptic vesicle; C:clathrin adaptor complex; C:clathrin-coated vesicle; C:intracellular membrane-bounded organelle			IPR001392 (PRINTS); IPR028565 (PFAM); PTHR10529:SF344 (PANTHER); PTHR10529 (PANTHER); IPR028565 (PROSITE_PROFILES); IPR012320 (PROSITE_PROFILES); IPR036168 (SUPERFAMILY)	P:GO:0006886; P:GO:0006897; P:GO:0016192; C:GO:0030131	P:intracellular protein transport; P:endocytosis; P:vesicle-mediated transport; C:clathrin adaptor complex
[INTERPRO, BLASTED, MAPPED, ANNOTATED]	c100156_g1_i1	2.32035	0.852374	0	0.891493	protein-tyrosine sulfotransferase	223	20	2.89833e-40	83.21	4	P:GO:0006478; F:GO:0008476; C:GO:0005794; C:GO:0016021	P:peptidyl-tyrosine sulfation; F:protein-tyrosine sulfotransferase activity; C:Golgi apparatus; C:integral component of membrane	EC:2.8.2.20	Protein-tyrosine sulfotransferase	G3DSA:3.40.50.300 (GENE3D); IPR026634 (PANTHER)	P:GO:0006478; F:GO:0008476	P:peptidyl-tyrosine sulfation; F:protein-tyrosine sulfotransferase activity
[INTERPRO, BLASTED, MAPPED, ANNOTATED]	c100169_g1_i1	0	0	0.791306	0	probable asparagine--tRNA ligase, mitochondrial	138	20	1.27884e-16	82.01	4	P:GO:0006421; F:GO:0003676; F:GO:0004816; F:GO:0005524	P:asparaginyl-tRNA aminoacylation; F:nucleic acid binding; F:asparagine-tRNA ligase activity; F:ATP binding	EC:6.1.1.22	Asparagine--tRNA ligase	no IPS match	no IPS match	no IPS match
[INTERPRO, BLASTED, MAPPED, ANNOTATED]	c10017_g1_i1	0.751674	1.53578	2.96116	4.2357	trichoplein keratin filament-binding protein-like	1807	20	8.12185e-152	71.29	2	P:GO:0006915; C:GO:0045095	P:apoptotic process; C:keratin filament			IPR043596 (PANTHER); IPR026773 (PTHR31183:PANTHER); cd17282 (CDD)	no GO terms	no GO terms
[INTERPRO, BLASTED, MAPPED, ANNOTATED]	c10017_g1_i2	1.83515	2.26731	3.24587	6.29293	trichoplein keratin filament-binding protein-like	1727	20	1.33246e-151	71.4	2	P:GO:0006915; C:GO:0045095	P:apoptotic process; C:keratin filament			IPR026773 (PTHR31183:PANTHER); IPR043596 (PANTHER); cd17282 (CDD)	no GO terms	no GO terms
[INTERPRO, BLASTED, MAPPED, ANNOTATED]	c10018_g1_i1	25.7469	33.2748	36.9194	55.838	lysophospholipid acyltransferase 5	2173	20	0	69.74	2	F:GO:0016740; C:GO:0016020	F:transferase activity; C:membrane			IPR004299 (PFAM); PTHR13906:SF14 (PANTHER); PTHR13906 (PANTHER)	no GO terms	no GO terms
[INTERPRO, BLASTED, MAPPED, ANNOTATED]	c10018_g2_i1	0	1.10995	1.06278	1.93482	lysophospholipid acyltransferase 5	137	3	4.59437e-11	73.64	1	C:GO:0016020	C:membrane			no IPS match	no IPS match	no IPS match
[INTERPRO, BLASTED, MAPPED, ANNOTATED]	c10019_g1_i1	1.01248	1.02683	0.692697	0.894959	beta-galactoside alpha-2,6-sialyltransferase 1	1629	20	0	72.73	5	P:GO:0006486; P:GO:0097503; F:GO:0008373; C:GO:0005794; C:GO:0016021	P:protein glycosylation; P:sialylation; F:sialyltransferase activity; C:Golgi apparatus; C:integral component of membrane			IPR001675 (PFAM); IPR012163 (PIRSF); IPR038578 (G3DSA:3.90.1480.GENE3D); PTHR46059 (PANTHER)	P:GO:0006486; F:GO:0008373	P:protein glycosylation; F:sialyltransferase activity
[INTERPRO, BLASTED, MAPPED, ANNOTATED]	c100198_g1_i1	0	0	0	0	60S ribosomal protein L17	134	20	1.61059e-10	79.57	4	P:GO:0002181; P:GO:0019915; F:GO:0003735; C:GO:0022625	P:cytoplasmic translation; P:lipid storage; F:structural constituent of ribosome; C:cytosolic large ribosomal subunit			no IPS match	no IPS match	no IPS match
[INTERPRO, BLASTED, MAPPED, ANNOTATED]	c100203_g1_i1	5.42114	6.59235	5.26013	5.93727	cold shock domain-containing protein E1	173	20	8.51222e-26	87.62	1	F:GO:0003676	F:nucleic acid binding			no IPS match	no IPS match	no IPS match
[INTERPRO, BLASTED, MAPPED, ANNOTATED]	c100210_g1_i1	0	0	0.132847	0.241853	glutamine-dependent NAD(+) synthetase	274	20	1.29246e-36	82.82	5	P:GO:0009435; F:GO:0003952; F:GO:0004359; F:GO:0005524; C:GO:0005737	P:NAD biosynthetic process; F:NAD+ synthase (glutamine-hydrolyzing) activity; F:glutaminase activity; F:ATP binding; C:cytoplasm	EC:3.5.1.2; EC:6.3.5.1	Glutaminase; NAD(+) synthase (glutamine-hydrolyzing)	IPR014729 (G3DSA:3.40.50.GENE3D); IPR022310 (PFAM); IPR003694 (PANTHER); PTHR23090:SF9 (PANTHER); SSF52402 (SUPERFAMILY)	P:GO:0009435; F:GO:0003952; F:GO:0004359; C:GO:0005737	P:NAD biosynthetic process; F:NAD+ synthase (glutamine-hydrolyzing) activity; F:glutaminase activity; C:cytoplasm
[INTERPRO, BLASTED, MAPPED, ANNOTATED]	c100213_g1_i1	0	0	0	0.20453	V-type proton ATPase subunit B	162	20	1.25311e-27	96.15	5	P:GO:0046034; P:GO:1902600; F:GO:0005524; F:GO:0016787; C:GO:0033180	P:ATP metabolic process; P:proton transmembrane transport; F:ATP binding; F:hydrolase activity; C:proton-transporting V-type ATPase, V1 domain			cd18112 (CDD)	no GO terms	no GO terms
[INTERPRO, BLASTED, MAPPED, ANNOTATED]	c100214_g1_i1	0	0	0	0	Pol protein	162	20	8.70689e-10	71.17	2	P:GO:0006313; F:GO:0003964	P:transposition, DNA-mediated; F:RNA-directed DNA polymerase activity	EC:2.7.7.49	RNA-directed DNA polymerase	no IPS match	no IPS match	no IPS match
[INTERPRO, BLASTED, MAPPED, ANNOTATED]	c100215_g1_i1	0	0	0	0	ubiquitin-conjugating enzyme E2 N	111	20	1.95383e-17	94.44	5	P:GO:0006301; P:GO:0070534; F:GO:0005524; F:GO:0061631; C:GO:0005634	P:postreplication repair; P:protein K63-linked ubiquitination; F:ATP binding; F:ubiquitin conjugating enzyme activity; C:nucleus	EC:2.3.2.23	E2 ubiquitin-conjugating enzyme	IPR000608 (PFAM); IPR016135 (G3DSA:3.10.110.GENE3D); PTHR24068 (PANTHER); PTHR24068:SF207 (PANTHER); IPR000608 (PROSITE_PROFILES); IPR016135 (SUPERFAMILY)	no GO terms	no GO terms
[INTERPRO, BLASTED, MAPPED, ANNOTATED]	c100220_g1_i1	1.07204	0.630098	0	1.09836	sodium/potassium/calcium exchanger 3 isoform X1	181	20	1.73238e-19	97.5	2	P:GO:0055085; C:GO:0016021	P:transmembrane transport; C:integral component of membrane			no IPS match	no IPS match	no IPS match
[INTERPRO, BLASTED, MAPPED, ANNOTATED]	c100225_g1_i1	0.357347	0	0	0.18306	vinculin isoform X3	181	20	1.39187e-22	99.66	4	P:GO:0007155; F:GO:0005198; F:GO:0051015; C:GO:0015629	P:cell adhesion; F:structural molecule activity; F:actin filament binding; C:actin cytoskeleton			IPR006077 (PFAM); G3DSA:1.20.120.230 (GENE3D); IPR034113 (CDD); IPR036723 (SUPERFAMILY)	P:GO:0007155; F:GO:0051015	P:cell adhesion; F:actin filament binding
[INTERPRO, BLASTED, MAPPED, ANNOTATED]	c10023_g1_i1	34.1108	34.0061	41.4434	49.5485	RUN and FYVE domain-containing protein 2 isoform X1	2721	20	0	85.61	2	F:GO:0046872; C:GO:0005737	F:metal ion binding; C:cytoplasm			IPR037213 (G3DSA:1.20.58.GENE3D); IPR004012 (PFAM); PTHR45956:SF6 (PANTHER); PTHR45956 (PANTHER); IPR004012 (PROSITE_PROFILES); IPR037213 (SUPERFAMILY)	no GO terms	no GO terms
[INTERPRO, BLASTED, MAPPED, ANNOTATED]	c100240_g1_i1	0	0.932905	0	0.203275	valine--tRNA ligase	163	20	1.41228e-12	78.76	6	P:GO:0006438; P:GO:0106074; F:GO:0002161; F:GO:0004832; F:GO:0005524; C:GO:0005829	P:valyl-tRNA aminoacylation; P:aminoacyl-tRNA metabolism involved in translational fidelity; F:aminoacyl-tRNA editing activity; F:valine-tRNA ligase activity; F:ATP binding; C:cytosol	EC:6.1.1.9; EC:3.1.1.1	Valine--tRNA ligase; Carboxylesterase	IPR013155 (PFAM); G3DSA:1.10.730.10 (GENE3D); IPR009080 (SUPERFAMILY)	P:GO:0006418; F:GO:0000166; F:GO:0004812; F:GO:0005524	P:tRNA aminoacylation for protein translation; F:nucleotide binding; F:aminoacyl-tRNA ligase activity; F:ATP binding
[INTERPRO, BLASTED, MAPPED, ANNOTATED]	c100244_g1_i1	10.0785	10.5455	1.12192	0.56736	ATP synthase subunit delta, mitochondrial	292	20	8.13408e-33	90.17	4	P:GO:0015986; F:GO:0016787; F:GO:0046933; C:GO:0000275	P:ATP synthesis coupled proton transport; F:hydrolase activity; F:proton-transporting ATP synthase activity, rotational mechanism; C:mitochondrial proton-transporting ATP synthase complex, catalytic sector F(1)	EC:7.1.2.2	H(+)-transporting two-sector ATPase	G3DSA:1.20.5.440 (GENE3D); G3DSA:3.10.450.640 (GENE3D); IPR001469 (PANTHER); PTHR13822:SF7 (PANTHER); IPR036794 (SUPERFAMILY)	P:GO:0015986; F:GO:0046933; C:GO:0045261	P:ATP synthesis coupled proton transport; F:proton-transporting ATP synthase activity, rotational mechanism; C:proton-transporting ATP synthase complex, catalytic core F(1)
[INTERPRO, BLASTED, MAPPED, ANNOTATED]	c10025_g1_i1	3.80353	4.30002	5.40529	11.0875	segmentation protein cap'n'collar isoform X3	4889	20	0	78.95	4	P:GO:0006355; F:GO:0003677; F:GO:0003700; C:GO:0042025	P:regulation of transcription, DNA-templated; F:DNA binding; F:DNA-binding transcription factor activity; C:host cell nucleus			IPR004826 (PFAM); G3DSA:1.10.880.10 (GENE3D); PTHR24411:SF55 (PANTHER); PTHR24411 (PANTHER); IPR004827 (PROSITE_PROFILES); cd14698 (CDD); IPR008917 (SUPERFAMILY)	P:GO:0006355; F:GO:0003677; F:GO:0003700	P:regulation of transcription, DNA-templated; F:DNA binding; F:DNA-binding transcription factor activity
[INTERPRO, BLASTED, MAPPED, ANNOTATED]	c10025_g1_i2	10.9763	16.4616	23.7268	23.2632	segmentation protein cap'n'collar isoform X3	4337	20	0	79.26	7	P:GO:0006357; P:GO:0045893; F:GO:0000976; F:GO:0003700; C:GO:0005634; C:GO:0005737; C:GO:0042025	P:regulation of transcription by RNA polymerase II; P:positive regulation of transcription, DNA-templated; F:transcription regulatory region sequence-specific DNA binding; F:DNA-binding transcription factor activity; C:nucleus; C:cytoplasm; C:host cell nucleus			G3DSA:1.10.880.10 (GENE3D); IPR004826 (PFAM); PTHR24411:SF55 (PANTHER); PTHR24411 (PANTHER); IPR004827 (PROSITE_PROFILES); cd14698 (CDD); IPR008917 (SUPERFAMILY)	P:GO:0006355; F:GO:0003677; F:GO:0003700	P:regulation of transcription, DNA-templated; F:DNA binding; F:DNA-binding transcription factor activity
[INTERPRO, BLASTED, MAPPED, ANNOTATED]	c10026_g1_i1	11.434	12.1499	15.6052	20.749	structural maintenance of chromosomes protein 3	4005	20	0	91.43	4	P:GO:0051276; F:GO:0005524; C:GO:0005634; C:GO:0005694	P:chromosome organization; F:ATP binding; C:nucleus; C:chromosome			IPR010935 (PFAM); IPR003395 (PFAM); G3DSA:3.40.50.300 (GENE3D); G3DSA:3.30.70.1620 (GENE3D); IPR024704 (PIRSF); G3DSA:1.20.1060.20 (GENE3D); G3DSA:3.40.50.300 (GENE3D); PTHR43977 (PANTHER); PTHR43977:SF1 (PANTHER); IPR041741 (CDD); IPR027417 (SUPERFAMILY); IPR036277 (SUPERFAMILY)	P:GO:0051276; F:GO:0005515; F:GO:0005524; C:GO:0005694	P:chromosome organization; F:protein binding; F:ATP binding; C:chromosome
[INTERPRO, BLASTED, MAPPED, ANNOTATED]	c10026_g2_i1	1.03075	1.21166	2.75539	4.88427	structural maintenance of chromosomes protein 3	251	20	4.817e-40	86.14	4	P:GO:0051276; F:GO:0005524; C:GO:0005634; C:GO:0005694	P:chromosome organization; F:ATP binding; C:nucleus; C:chromosome			G3DSA:1.20.5.1070 (GENE3D)	no GO terms	no GO terms
[INTERPRO, BLASTED, MAPPED, ANNOTATED]	c100261_g1_i1	0	0	0	0	gamma-aminobutyric acid receptor subunit beta isoform X1	110	20	1.54397e-16	95.28	19	P:GO:0002121; P:GO:0007165; P:GO:0009612; P:GO:0030431; P:GO:0042391; P:GO:0042493; P:GO:0042749; P:GO:0050805; P:GO:0090328; P:GO:1902476; F:GO:0004890; F:GO:0022851; C:GO:0005887; C:GO:0030424; C:GO:0030425; C:GO:0032589; C:GO:0032809; C:GO:0034707; C:GO:0045211	P:inter-male aggressive behavior; P:signal transduction; P:response to mechanical stimulus; P:sleep; P:regulation of membrane potential; P:response to drug; P:regulation of circadian sleep/wake cycle; P:negative regulation of synaptic transmission; P:regulation of olfactory learning; P:chloride transmembrane transport; F:GABA-A receptor activity; F:GABA-gated chloride ion channel activity; C:inte…			cd19008 (CDD)	no GO terms	no GO terms
[INTERPRO, BLASTED, MAPPED, ANNOTATED]	c100271_g1_i1	0	0.481214	0	0	serine--tRNA ligase, cytoplasmic	158	20	7.63322e-14	71.35	5	P:GO:0006434; F:GO:0000049; F:GO:0004828; F:GO:0005524; C:GO:0005829	P:seryl-tRNA aminoacylation; F:tRNA binding; F:serine-tRNA ligase activity; F:ATP binding; C:cytosol	EC:6.1.1.11	Serine--tRNA ligase	G3DSA:3.30.930.10 (GENE3D)	no GO terms	no GO terms
[INTERPRO, BLASTED, MAPPED, ANNOTATED]	c100274_g1_i1	0	0	0	0.249126	importin subunit alpha	133	20	2.694e-09	79.72	4	P:GO:0006606; F:GO:0061608; C:GO:0005737; C:GO:0042025	P:protein import into nucleus; F:nuclear import signal receptor activity; C:cytoplasm; C:host cell nucleus			IPR011989 (G3DSA:1.25.10.GENE3D)	no GO terms	no GO terms
[INTERPRO, BLASTED, MAPPED, ANNOTATED]	c100288_g1_i1	0	0	1.98546	0.803244	T-complex protein 11-like protein 1	165	20	1.08572e-26	88.79	1	P:GO:0007165	P:signal transduction			no IPS match	no IPS match	no IPS match
[INTERPRO, BLASTED, MAPPED, ANNOTATED]	c10029_g1_i1	12.1064	12.6356	25.0417	17.4652	microtubule-associated protein futsch	3836	20	0	69.76	6	P:GO:0000226; P:GO:0031175; F:GO:0008017; C:GO:0005874; C:GO:0036477; C:GO:0042995	P:microtubule cytoskeleton organization; P:neuron projection development; F:microtubule binding; C:microtubule; C:somatodendritic compartment; C:cell projection			PTHR13843:SF12 (PANTHER); IPR026074 (PANTHER)	P:GO:0000226; F:GO:0008017; C:GO:0005874	P:microtubule cytoskeleton organization; F:microtubule binding; C:microtubule
[INTERPRO, BLASTED, MAPPED, ANNOTATED]	c100290_g1_i1	0	0	0	0	beta-hexosaminidase subunit alpha-like	146	20	3.67311e-15	74.82	3	P:GO:0005975; F:GO:0004563; F:GO:0102148	P:carbohydrate metabolic process; F:beta-N-acetylhexosaminidase activity; F:N-acetyl-beta-D-galactosaminidase activity	EC:3.2.1.52	Beta-N-acetylhexosaminidase	IPR025705 (PRINTS); G3DSA:3.20.20.80 (GENE3D); IPR015883 (PFAM); IPR017853 (SUPERFAMILY)	P:GO:0005975; F:GO:0004553; F:GO:0004563	P:carbohydrate metabolic process; F:hydrolase activity, hydrolyzing O-glycosyl compounds; F:beta-N-acetylhexosaminidase activity
[INTERPRO, BLASTED, MAPPED, ANNOTATED]	c100293_g1_i1	0	0.417757	0.400001	0.182054	E3 ubiquitin-protein ligase parkin	182	20	7.6551e-30	86.92	17	P:GO:0000209; P:GO:0000422; P:GO:0001933; P:GO:0010821; P:GO:0032436; P:GO:0042981; P:GO:1900407; F:GO:0003677; F:GO:0031624; F:GO:0046872; F:GO:0061630; C:GO:0000151; C:GO:0005634; C:GO:0005739; C:GO:0005783; C:GO:0005794; C:GO:0005829	P:protein polyubiquitination; P:autophagy of mitochondrion; P:negative regulation of protein phosphorylation; P:regulation of mitochondrion organization; P:positive regulation of proteasomal ubiquitin-dependent protein catabolic process; P:regulation of apoptotic process; P:regulation of cellular response to oxidative stress; F:DNA binding; F:ubiquitin conjugating enzyme binding; F:metal ion bind…			no IPS match	no IPS match	no IPS match
[INTERPRO, BLASTED, MAPPED, ANNOTATED]	c100294_g1_i1	0	0.402995	0	0	dihydrolipoyl dehydrogenase, mitochondrial	283	20	1.06197e-40	81.56	4	P:GO:0045454; P:GO:0055114; F:GO:0004148; F:GO:0050660	P:cell redox homeostasis; P:oxidation-reduction process; F:dihydrolipoyl dehydrogenase activity; F:flavin adenine dinucleotide binding	EC:1.8.1.4	Dihydrolipoyl dehydrogenase	IPR004099 (PFAM); IPR016156 (G3DSA:3.30.390.GENE3D); PTHR22912 (PANTHER); PTHR22912:SF151 (PANTHER); IPR016156 (SUPERFAMILY)	P:GO:0045454; P:GO:0055114; F:GO:0016491; F:GO:0050660	P:cell redox homeostasis; P:oxidation-reduction process; F:oxidoreductase activity; F:flavin adenine dinucleotide binding
[INTERPRO, BLASTED, MAPPED, ANNOTATED]	c100297_g1_i1	0	0	0	0	U1 small nuclear ribonucleoprotein 70 kDa	101	20	1.20241e-15	98.94	5	P:GO:0000398; F:GO:0003729; F:GO:0030619; C:GO:0005685; C:GO:0071004	P:mRNA splicing, via spliceosome; F:mRNA binding; F:U1 snRNA binding; C:U1 snRNP; C:U2-type prespliceosome			no IPS match	no IPS match	no IPS match
[INTERPRO, BLASTED, MAPPED, ANNOTATED]	c10030_g1_i1	62.2038	62.1519	24.9276	22.9916	transmembrane protein 268 isoform X1	6609	20	0	81.51	1	C:GO:0016021	C:integral component of membrane			IPR006640 (PFAM); PTHR23099 (PANTHER); cd00084 (CDD); IPR036910 (SUPERFAMILY)	no GO terms	no GO terms
[INTERPRO, BLASTED, MAPPED, ANNOTATED]	c100314_g1_i1	0	0	0	0.213767	dynamin-1-like protein isoform X1	155	11	3.16452e-16	78.47	4	P:GO:0000266; P:GO:0016559; F:GO:0003924; F:GO:0005525	P:mitochondrial fission; P:peroxisome fission; F:GTPase activity; F:GTP binding	EC:3.6.1.15	Nucleoside-triphosphate phosphatase	no IPS match	no IPS match	no IPS match
[INTERPRO, BLASTED, MAPPED, ANNOTATED]	c100320_g1_i1	0.302242	0	0	0	PNK3P, AAA 33, and/or Zeta toxin domain containing protein	107	7	3.78508e-14	81.54	5	P:GO:0006281; P:GO:0016310; P:GO:0098506; F:GO:0046403; F:GO:0046404	P:DNA repair; P:phosphorylation; P:polynucleotide 3' dephosphorylation; F:polynucleotide 3'-phosphatase activity; F:ATP-dependent polydeoxyribonucleotide 5'-hydroxyl-kinase activity	EC:3.1.3.32; EC:2.7.1.78	Polynucleotide 3'-phosphatase; Polynucleotide 5'-hydroxyl-kinase	no IPS match	no IPS match	no IPS match
[INTERPRO, BLASTED, MAPPED, ANNOTATED]	c100334_g1_i1	0	0	0.249316	0	pyridoxal kinase	146	20	1.67285e-17	89.56	4	P:GO:0009443; P:GO:0016310; P:GO:0071326; F:GO:0008478	P:pyridoxal 5'-phosphate salvage; P:phosphorylation; P:cellular response to monosaccharide stimulus; F:pyridoxal kinase activity	EC:2.7.1.35	Pyridoxal kinase	no IPS match	no IPS match	no IPS match
[INTERPRO, BLASTED, MAPPED, ANNOTATED]	c100347_g1_i1	1.7021	0.200084	24.7138	13.2535	filamin-A isoform X4	190	20	4.25361e-36	99.27	1	F:GO:0003779	F:actin binding			IPR013783 (G3DSA:2.60.40.GENE3D); IPR017868 (PROSITE_PROFILES); IPR014756 (SUPERFAMILY)	no GO terms	no GO terms
[INTERPRO, BLASTED, MAPPED, ANNOTATED]	c10035_g1_i1	0.181904	0	1.02371	0.971783	neuronal calcium sensor 2	2489	20	4.82728e-130	98.77	1	F:GO:0005509	F:calcium ion binding			PR00450 (PRINTS); G3DSA:1.10.238.10 (GENE3D); IPR002048 (PFAM); IPR002048 (PFAM); PTHR23055:SF69 (PANTHER); IPR028846 (PANTHER); IPR002048 (PROSITE_PROFILES); IPR002048 (PROSITE_PROFILES); IPR002048 (PROSITE_PROFILES); IPR002048 (CDD); IPR002048 (CDD); IPR011992 (SUPERFAMILY)	F:GO:0005509	F:calcium ion binding
[INTERPRO, BLASTED, MAPPED, ANNOTATED]	c10035_g1_i2	0.449165	0.694735	0.984506	5.38909	neuronal calcium sensor 2	2736	20	2.93859e-128	99.26	1	F:GO:0005509	F:calcium ion binding			PR00450 (PRINTS); IPR002048 (PFAM); G3DSA:1.10.238.10 (GENE3D); IPR002048 (PFAM); PTHR23055:SF69 (PANTHER); IPR028846 (PANTHER); IPR002048 (PROSITE_PROFILES); IPR002048 (PROSITE_PROFILES); IPR002048 (PROSITE_PROFILES); IPR002048 (CDD); IPR002048 (CDD); IPR011992 (SUPERFAMILY)	F:GO:0005509	F:calcium ion binding
[INTERPRO, BLASTED, MAPPED, ANNOTATED]	c100354_g1_i1	0	0	0	0	UDP-glucose:glycoprotein glucosyltransferase	196	20	4.74692e-35	94.69	9	P:GO:0018279; P:GO:0055085; P:GO:0071712; P:GO:0097359; F:GO:0003980; F:GO:0022857; F:GO:0051082; C:GO:0005783; C:GO:0016021	P:protein N-linked glycosylation via asparagine; P:transmembrane transport; P:ER-associated misfolded protein catabolic process; P:UDP-glucosylation; F:UDP-glucose:glycoprotein glucosyltransferase activity; F:transmembrane transporter activity; F:unfolded protein binding; C:endoplasmic reticulum; C:integral component of membrane			IPR040497 (PFAM); IPR009448 (PANTHER)	P:GO:0006486; F:GO:0003980	P:protein glycosylation; F:UDP-glucose:glycoprotein glucosyltransferase activity
[INTERPRO, BLASTED, MAPPED, ANNOTATED]	c100355_g1_i1	0	0.678855	0	0.118335	prefoldin subunit 3	280	20	6.96199e-23	65.42	7	P:GO:0007098; P:GO:0045196; P:GO:0090306; P:GO:0090307; F:GO:0048487; C:GO:0005737; C:GO:0016272	P:centrosome cycle; P:establishment or maintenance of neuroblast polarity; P:spindle assembly involved in meiosis; P:mitotic spindle assembly; F:beta-tubulin binding; C:cytoplasm; C:prefoldin complex			IPR004127 (PFAM); IPR009053 (G3DSA:1.10.287.GENE3D); IPR016655 (PANTHER); SSF46579 (SUPERFAMILY)	P:GO:0006457; C:GO:0016272	P:protein folding; C:prefoldin complex
[INTERPRO, BLASTED, MAPPED, ANNOTATED]	c10036_g2_i1	0.286352	0.231419	0.604318	1.52192	zinc finger and BTB domain-containing protein 14-like	1807	20	0	73.94	2	P:GO:0006357; C:GO:0005634	P:regulation of transcription by RNA polymerase II; C:nucleus			G3DSA:3.30.710.10 (GENE3D); IPR000210 (PFAM); PTHR23110:SF90 (PANTHER); PTHR23110 (PANTHER); PTHR23110:SF90 (PANTHER); IPR000210 (PROSITE_PROFILES); cd18315 (CDD); IPR011333 (SUPERFAMILY)	F:GO:0005515	F:protein binding
[INTERPRO, BLASTED, MAPPED, ANNOTATED]	c10037_g1_i1	42.0807	48.8962	53.1809	66.0263	calnexin isoform X1	2334	20	0	82.34	6	P:GO:0006457; P:GO:0030968; F:GO:0005509; F:GO:0051082; C:GO:0005789; C:GO:0016021	P:protein folding; P:endoplasmic reticulum unfolded protein response; F:calcium ion binding; F:unfolded protein binding; C:endoplasmic reticulum membrane; C:integral component of membrane			IPR001580 (PRINTS); IPR009033 (G3DSA:2.10.250.GENE3D); IPR001580 (PFAM); G3DSA:2.60.120.200 (GENE3D); IPR001580 (PANTHER); PTHR11073:SF7 (PANTHER); IPR009033 (SUPERFAMILY); IPR013320 (SUPERFAMILY)	P:GO:0006457; F:GO:0005509; F:GO:0005515; F:GO:0051082; C:GO:0005783	P:protein folding; F:calcium ion binding; F:protein binding; F:unfolded protein binding; C:endoplasmic reticulum
[INTERPRO, BLASTED, MAPPED, ANNOTATED]	c10037_g2_i1	1.47	6.04798	5.51517	10.0406	calnexin isoform X1	264	20	6.1939e-49	90.06	6	P:GO:0006457; P:GO:0030968; F:GO:0005509; F:GO:0051082; C:GO:0005789; C:GO:0016021	P:protein folding; P:endoplasmic reticulum unfolded protein response; F:calcium ion binding; F:unfolded protein binding; C:endoplasmic reticulum membrane; C:integral component of membrane			IPR001580 (PRINTS); G3DSA:2.60.120.200 (GENE3D); IPR009033 (G3DSA:2.10.250.GENE3D); IPR001580 (PFAM); PTHR11073:SF7 (PANTHER); IPR001580 (PANTHER); IPR009033 (SUPERFAMILY)	P:GO:0006457; F:GO:0005509; F:GO:0005515; F:GO:0051082; C:GO:0005783	P:protein folding; F:calcium ion binding; F:protein binding; F:unfolded protein binding; C:endoplasmic reticulum
[INTERPRO, BLASTED, MAPPED, ANNOTATED]	c10038_g1_i1	3.63225	4.10165	12.2085	15.0981	calcium-activated chloride channel regulator 1-like	4523	20	0	77.62	1	C:GO:0016021	C:integral component of membrane			IPR013642 (PFAM); IPR036465 (G3DSA:3.40.50.GENE3D); PTHR10579:SF2 (PANTHER); PTHR10579 (PANTHER); IPR002035 (PROSITE_PROFILES); IPR036465 (SUPERFAMILY)	no GO terms	no GO terms
[INTERPRO, BLASTED, MAPPED, ANNOTATED]	c100388_g1_i1	0	0	0	0.13524	asparagine synthetase [glutamine-hydrolyzing] 2	245	20	5.86577e-11	69.89	3	P:GO:0008652; P:GO:1901605; F:GO:0000166	P:cellular amino acid biosynthetic process; P:alpha-amino acid metabolic process; F:nucleotide binding			no IPS match	no IPS match	no IPS match
[INTERPRO, BLASTED, MAPPED, ANNOTATED]	c100393_g1_i1	0	0.219745	0.210405	0.191525	hypothetical protein YQE_10092, partial	173	20	1.72587e-17	94.75	2	F:GO:0005509; C:GO:0016021	F:calcium ion binding; C:integral component of membrane			no IPS match	no IPS match	no IPS match
[INTERPRO, BLASTED, MAPPED, ANNOTATED]	c1004_g1_i1	0	0.873016	0	0	methylcrotonoyl-CoA carboxylase subunit alpha, mitochondrial	479	20	4.12914e-15	54.48	1	F:GO:0016874	F:ligase activity			IPR000089 (PFAM); G3DSA:2.40.50.100 (GENE3D); PTHR18866 (PANTHER); IPR000089 (PROSITE_PROFILES); cd06850 (CDD); IPR011053 (SUPERFAMILY)	no GO terms	no GO terms
[INTERPRO, BLASTED, MAPPED, ANNOTATED]	c10041_g1_i1	0.175047	0.167188	4.16212	4.76383	glutamate receptor ionotropic, kainate 2-like	2956	20	0	73.78	6	P:GO:0006811; P:GO:0035249; P:GO:0050804; F:GO:0008066; F:GO:1904315; C:GO:0045211	P:ion transport; P:synaptic transmission, glutamatergic; P:modulation of chemical synaptic transmission; F:glutamate receptor activity; F:transmitter-gated ion channel activity involved in regulation of postsynaptic membrane potential; C:postsynaptic membrane			IPR001508 (PRINTS); IPR001828 (PFAM); G3DSA:3.40.190.10 (GENE3D); G3DSA:1.10.287.70 (GENE3D); G3DSA:3.40.50.2300 (GENE3D); IPR001320 (PFAM); G3DSA:3.40.190.10 (GENE3D); G3DSA:3.40.50.2300 (GENE3D); IPR019594 (PFAM); PTHR18966:SF350 (PANTHER); PTHR18966 (PANTHER); cd06382 (CDD); IPR028082 (SUPERFAMILY); SSF53850 (SUPERFAMILY)	P:GO:0006811; F:GO:0004970; F:GO:0005216; F:GO:0015276; F:GO:0038023; C:GO:0016020	P:ion transport; F:ionotropic glutamate receptor activity; F:ion channel activity; F:ligand-gated ion channel activity; F:signaling receptor activity; C:membrane
[INTERPRO, BLASTED, MAPPED, ANNOTATED]	c100411_g1_i1	0	0.324922	0.466668	1.98237	syntaxin-1A isoform X2	234	20	7.80202e-47	97.76	6	P:GO:0006886; P:GO:0017157; P:GO:0061025; F:GO:0000149; F:GO:0005484; C:GO:0016021	P:intracellular protein transport; P:regulation of exocytosis; P:membrane fusion; F:SNARE binding; F:SNAP receptor activity; C:integral component of membrane			IPR006011 (PFAM); G3DSA:1.20.58.70 (GENE3D); PTHR19957 (PANTHER); IPR028669 (PTHR19957:PANTHER); IPR010989 (SUPERFAMILY)	P:GO:0016192; P:GO:0017157; F:GO:0000149; C:GO:0016020; C:GO:0016021	P:vesicle-mediated transport; P:regulation of exocytosis; F:SNARE binding; C:membrane; C:integral component of membrane
[INTERPRO, BLASTED, MAPPED, ANNOTATED]	c10042_g1_i1	17.4212	19.1462	44.9705	54.5547	ATP-binding cassette sub-family B member 6, mitochondrial	3024	20	0	85.72	7	P:GO:0035351; F:GO:0005524; F:GO:0015439; F:GO:0016887; F:GO:0020037; C:GO:0005774; C:GO:0016021	P:heme transmembrane transport; F:ATP binding; F:ATPase-coupled heme transmembrane transporter activity; F:ATPase activity; F:heme binding; C:vacuolar membrane; C:integral component of membrane	EC:7.6.2.5; EC:3.6.1.3; EC:3.6.1.15	ABC-type heme transporter; Adenosinetriphosphatase; Nucleoside-triphosphate phosphatase	IPR032410 (PFAM); G3DSA:3.40.50.300 (GENE3D); IPR011527 (PFAM); IPR036640 (G3DSA:1.20.1560.GENE3D); IPR003439 (PFAM); PTHR24221:SF503 (PANTHER); IPR039421 (PANTHER); IPR003439 (PROSITE_PROFILES); IPR011527 (PROSITE_PROFILES); cd18581 (CDD); cd03253 (CDD); IPR027417 (SUPERFAMILY); IPR036640 (SUPERFAMILY)	P:GO:0055085; F:GO:0005524; F:GO:0042626; C:GO:0016021	P:transmembrane transport; F:ATP binding; F:ATPase-coupled transmembrane transporter activity; C:integral component of membrane
[INTERPRO, BLASTED, MAPPED, ANNOTATED]	c10042_g2_i1	18.643	25.3439	27.9781	17.0217	ATP-binding cassette sub-family B member 6, mitochondrial	255	20	1.38188e-30	88.36	7	P:GO:0035351; F:GO:0005524; F:GO:0015439; F:GO:0016887; F:GO:0020037; C:GO:0005774; C:GO:0016021	P:heme transmembrane transport; F:ATP binding; F:ATPase-coupled heme transmembrane transporter activity; F:ATPase activity; F:heme binding; C:vacuolar membrane; C:integral component of membrane	EC:7.6.2.5; EC:3.6.1.3; EC:3.6.1.15	ABC-type heme transporter; Adenosinetriphosphatase; Nucleoside-triphosphate phosphatase	G3DSA:3.40.50.300 (GENE3D)	no GO terms	no GO terms
[INTERPRO, BLASTED, MAPPED, ANNOTATED]	c100423_g1_i1	16.0317	24.2067	117.134	120.216	serine protease inhibitor 88Ea-like isoform X1	234	20	4.08034e-33	78.95	3	P:GO:0010951; F:GO:0004867; C:GO:0005615	P:negative regulation of endopeptidase activity; F:serine-type endopeptidase inhibitor activity; C:extracellular space			IPR042178 (G3DSA:3.30.497.GENE3D); IPR023796 (PFAM); IPR000215 (PANTHER); PTHR11461:SF278 (PANTHER); IPR036186 (SUPERFAMILY)	C:GO:0005615	C:extracellular space
[INTERPRO, BLASTED, MAPPED, ANNOTATED]	c100425_g1_i1	0.858581	0.672848	1.2885	0.29322	serine/threonine-protein kinase RIO3	113	20	1.51818e-14	81.36	7	P:GO:0006468; P:GO:0030490; F:GO:0004674; F:GO:0005524; F:GO:0046872; C:GO:0005829; C:GO:0030688	P:protein phosphorylation; P:maturation of SSU-rRNA; F:protein serine/threonine kinase activity; F:ATP binding; F:metal ion binding; C:cytosol; C:preribosome, small subunit precursor	EC:2.7.11	Transferring phosphorus-containing groups	no IPS match	no IPS match	no IPS match
[INTERPRO, BLASTED, MAPPED, ANNOTATED]	c100428_g1_i1	0	0	0	0.31556	major facilitator superfamily domain-containing protein 1 isoform X1	105	20	1.72502e-12	90.41	4	P:GO:0008643; P:GO:0055085; F:GO:0022857; C:GO:0016021	P:carbohydrate transport; P:transmembrane transport; F:transmembrane transporter activity; C:integral component of membrane			no IPS match	no IPS match	no IPS match
[INTERPRO, BLASTED, MAPPED, ANNOTATED]	c10044_g1_i1	6.18104	6.59129	7.50878	8.34164	general vesicular transport factor p115	2705	20	0	86.92	9	P:GO:0006886; P:GO:0006888; P:GO:0045056; P:GO:0048211; P:GO:0048280; C:GO:0000139; C:GO:0005783; C:GO:0005795; C:GO:0012507	P:intracellular protein transport; P:endoplasmic reticulum to Golgi vesicle-mediated transport; P:transcytosis; P:Golgi vesicle docking; P:vesicle fusion with Golgi apparatus; C:Golgi membrane; C:endoplasmic reticulum; C:Golgi stack; C:ER to Golgi transport vesicle membrane			IPR006953 (PFAM); IPR041209 (PFAM); IPR011989 (G3DSA:1.25.10.GENE3D); IPR006955 (PFAM); PTHR10013:SF0 (PANTHER); PTHR10013 (PANTHER); cd00890 (CDD); IPR016024 (SUPERFAMILY)	P:GO:0006886; P:GO:0016192; P:GO:0048280; C:GO:0000139; C:GO:0005737	P:intracellular protein transport; P:vesicle-mediated transport; P:vesicle fusion with Golgi apparatus; C:Golgi membrane; C:cytoplasm
[INTERPRO, BLASTED, MAPPED, ANNOTATED]	c10044_g2_i1	0	0	0.197827	0	general vesicular transport factor p115	184	20	7.80322e-21	95.56	9	P:GO:0006886; P:GO:0006888; P:GO:0045056; P:GO:0048211; P:GO:0048280; C:GO:0000139; C:GO:0005783; C:GO:0005795; C:GO:0012507	P:intracellular protein transport; P:endoplasmic reticulum to Golgi vesicle-mediated transport; P:transcytosis; P:Golgi vesicle docking; P:vesicle fusion with Golgi apparatus; C:Golgi membrane; C:endoplasmic reticulum; C:Golgi stack; C:ER to Golgi transport vesicle membrane			no IPS match	no IPS match	no IPS match
[INTERPRO, BLASTED, MAPPED, ANNOTATED]	c100440_g1_i1	0	0	0	0	AGAP002316-PA-like protein	163	20	1.21817e-28	100	1	C:GO:0016021	C:integral component of membrane			no IPS match	no IPS match	no IPS match
[INTERPRO, BLASTED, MAPPED, ANNOTATED]	c100446_g1_i1	0	0.269616	0	0	ubiquitin-conjugating enzyme E2 variant 2	141	20	1.6074e-09	82.49	8	P:GO:0006301; P:GO:0061057; P:GO:0070534; F:GO:0031624; F:GO:0061631; C:GO:0005634; C:GO:0005829; C:GO:0035370	P:postreplication repair; P:peptidoglycan recognition protein signaling pathway; P:protein K63-linked ubiquitination; F:ubiquitin conjugating enzyme binding; F:ubiquitin conjugating enzyme activity; C:nucleus; C:cytosol; C:UBC13-UEV1A complex	EC:2.3.2.23	E2 ubiquitin-conjugating enzyme	no IPS match	no IPS match	no IPS match
[INTERPRO, BLASTED, MAPPED, ANNOTATED]	c100449_g1_i1	0	0.422399	0.202223	0	programmed cell death protein 2-like	180	17	3.83459e-18	74.12	1	C:GO:0005737	C:cytoplasm			no IPS match	no IPS match	no IPS match
[INTERPRO, BLASTED, MAPPED, ANNOTATED]	c100450_g1_i1	0.523299	0.738173	2.59159	8.25665	sodium/potassium-transporting ATPase subunit alpha isoform X1	309	20	6.67049e-21	90.12	5	P:GO:0071805; F:GO:0005524; F:GO:0008556; F:GO:0046872; C:GO:0016021	P:potassium ion transmembrane transport; F:ATP binding; F:potassium transmembrane transporter activity, phosphorylative mechanism; F:metal ion binding; C:integral component of membrane	EC:7.2.2.6	P-type K(+) transporter	no IPS match	no IPS match	no IPS match
[INTERPRO, BLASTED, MAPPED, ANNOTATED]	c100452_g1_i1	0	1.22632	0	0	40S ribosomal protein S13	217	20	4.67211e-33	96.53	7	P:GO:0006412; F:GO:0003735; F:GO:0070181; C:GO:0000228; C:GO:0005730; C:GO:0005737; C:GO:0005840	P:translation; F:structural constituent of ribosome; F:small ribosomal subunit rRNA binding; C:nuclear chromosome; C:nucleolus; C:cytoplasm; C:ribosome			IPR000589 (PFAM); G3DSA:1.10.287.10 (GENE3D); PTHR11885:SF6 (PANTHER); IPR023029 (PANTHER); IPR000589 (CDD); IPR009068 (SUPERFAMILY)	P:GO:0006412; F:GO:0003735; C:GO:0005840	P:translation; F:structural constituent of ribosome; C:ribosome
[INTERPRO, BLASTED, MAPPED, ANNOTATED]	c100455_g1_i1	0.260806	0	0	0	muscle LIM protein Mlp84B isoform X1	124	20	3.50159e-20	79.67	1	F:GO:0046872	F:metal ion binding			no IPS match	no IPS match	no IPS match
[INTERPRO, BLASTED, MAPPED, ANNOTATED]	c100462_g1_i1	0.85105	1.00042	5.17265	1.74389	zinc finger FYVE domain-containing protein 1-like isoform X3	190	20	1.64434e-23	79.31	3	F:GO:0003924; F:GO:0005525; F:GO:0046872	F:GTPase activity; F:GTP binding; F:metal ion binding	EC:3.6.1.15	Nucleoside-triphosphate phosphatase	IPR011011 (SUPERFAMILY)	no GO terms	no GO terms
[INTERPRO, BLASTED, MAPPED, ANNOTATED]	c100464_g1_i1	1.7387	4.70089	4.69679	2.3158	proteasome subunit alpha type-5	186	20	3.84879e-39	98.11	6	P:GO:0010499; P:GO:0043161; F:GO:0004298; C:GO:0005634; C:GO:0005737; C:GO:0019773	P:proteasomal ubiquitin-independent protein catabolic process; P:proteasome-mediated ubiquitin-dependent protein catabolic process; F:threonine-type endopeptidase activity; C:nucleus; C:cytoplasm; C:proteasome core complex, alpha-subunit complex	EC:3.4.99; EC:3.4.25	Acting on peptide bonds (peptidases); Acting on peptide bonds (peptidases)	IPR001353 (PFAM); IPR029055 (G3DSA:3.60.20.GENE3D); PTHR11599:SF14 (PANTHER); PTHR11599 (PANTHER); IPR029055 (SUPERFAMILY)	P:GO:0051603; C:GO:0005839	P:proteolysis involved in cellular protein catabolic process; C:proteasome core complex
[INTERPRO, BLASTED, MAPPED, ANNOTATED]	c10047_g1_i1	2.33421	2.74967	3.24675	3.4891	DNA N6-methyl adenine demethylase isoform X2	6581	20	0	69.85	7	P:GO:0006211; P:GO:0055114; P:GO:0080111; F:GO:0005506; F:GO:0008270; F:GO:0070579; C:GO:0005634	P:5-methylcytosine catabolic process; P:oxidation-reduction process; P:DNA demethylation; F:iron ion binding; F:zinc ion binding; F:methylcytosine dioxygenase activity; C:nucleus	EC:1.14.11	Acting on paired donors, with incorporation or reduction of molecular oxygen. The oxygen incorporated need not be derived from O(2)	IPR024779 (PFAM); PTHR23358:SF6 (PANTHER); IPR040175 (PANTHER); PTHR23358:SF6 (PANTHER); IPR040175 (PANTHER); IPR040175 (PANTHER)	P:GO:0006211; P:GO:0080111; F:GO:0070579	P:5-methylcytosine catabolic process; P:DNA demethylation; F:methylcytosine dioxygenase activity
[INTERPRO, BLASTED, MAPPED, ANNOTATED]	c100488_g1_i1	1.49615	0	2.20214	0	lysosomal aspartic protease-like	281	20	4.9701e-35	71.72	3	P:GO:0008219; F:GO:0008233; C:GO:0005764	P:cell death; F:peptidase activity; C:lysosome			IPR033121 (PFAM); IPR021109 (G3DSA:2.40.70.GENE3D); IPR001461 (PANTHER); IPR033121 (PROSITE_PROFILES); IPR021109 (SUPERFAMILY)	P:GO:0006508; F:GO:0004190	P:proteolysis; F:aspartic-type endopeptidase activity
[INTERPRO, BLASTED, MAPPED, ANNOTATED]	c10049_g1_i1	3.77534	4.23033	4.41831	4.99903	helicase domino	7324	20	0	84.74	5	P:GO:0016458; P:GO:0043486; F:GO:0016887; F:GO:0042393; C:GO:0000812	P:gene silencing; P:histone exchange; F:ATPase activity; F:histone binding; C:Swr1 complex	EC:3.6.1.3; EC:3.6.1.15	Adenosinetriphosphatase; Nucleoside-triphosphate phosphatase	IPR001650 (PFAM); IPR014012 (PFAM); IPR000330 (PFAM); G3DSA:3.40.50.300 (GENE3D); IPR038718 (G3DSA:3.40.50.GENE3D); PTHR45685:SF1 (PANTHER); PTHR45685 (PANTHER); IPR014001 (PROSITE_PROFILES); IPR014012 (PROSITE_PROFILES); IPR001650 (PROSITE_PROFILES); cd18003 (CDD); cd18793 (CDD); IPR027417 (SUPERFAMILY); IPR027417 (SUPERFAMILY)	F:GO:0005524	F:ATP binding
[INTERPRO, BLASTED, MAPPED, ANNOTATED]	c10050_g1_i1	12.5481	14.2476	15.5037	18.7583	geranylgeranyl transferase type-2 subunit alpha	1134	20	7.45615e-159	76.45	3	P:GO:0018344; F:GO:0004663; C:GO:0005968	P:protein geranylgeranylation; F:Rab geranylgeranyltransferase activity; C:Rab-protein geranylgeranyltransferase complex	EC:2.5.1.60	Protein geranylgeranyltransferase type II	IPR002088 (PFAM); G3DSA:1.25.40.120 (GENE3D); IPR032955 (PTHR11129:PANTHER); PTHR11129 (PANTHER); IPR002088 (PROSITE_PROFILES); IPR002088 (PROSITE_PROFILES); IPR002088 (PROSITE_PROFILES); IPR002088 (PROSITE_PROFILES); IPR002088 (PROSITE_PROFILES); SSF48439 (SUPERFAMILY)	P:GO:0018342; P:GO:0018344; F:GO:0008318; C:GO:0005968	P:protein prenylation; P:protein geranylgeranylation; F:protein prenyltransferase activity; C:Rab-protein geranylgeranyltransferase complex
[INTERPRO, BLASTED, MAPPED, ANNOTATED]	c10050_g2_i1	1.80705	2.67356	2.7002	2.20254	geranylgeranyl transferase type-2 subunit alpha	1038	20	1.8942e-101	74.03	3	P:GO:0018344; F:GO:0004663; C:GO:0005968	P:protein geranylgeranylation; F:Rab geranylgeranyltransferase activity; C:Rab-protein geranylgeranyltransferase complex	EC:2.5.1.60	Protein geranylgeranyltransferase type II	IPR002088 (PFAM); G3DSA:1.25.40.120 (GENE3D); PTHR11129 (PANTHER); IPR032955 (PTHR11129:PANTHER); IPR002088 (PROSITE_PROFILES); IPR002088 (PROSITE_PROFILES); IPR002088 (PROSITE_PROFILES); SSF48439 (SUPERFAMILY)	P:GO:0018342; P:GO:0018344; F:GO:0008318; C:GO:0005968	P:protein prenylation; P:protein geranylgeranylation; F:protein prenyltransferase activity; C:Rab-protein geranylgeranyltransferase complex
[INTERPRO, BLASTED, MAPPED, ANNOTATED]	c100502_g1_i1	0	0	0	0	phosphoenolpyruvate carboxykinase [GTP]-like isoform X1	213	20	3.00675e-39	92.09	12	P:GO:0006094; P:GO:0016310; P:GO:0019543; P:GO:0033993; P:GO:0042594; P:GO:0046327; P:GO:0071333; F:GO:0004613; F:GO:0005525; F:GO:0016301; F:GO:0030145; C:GO:0005829	P:gluconeogenesis; P:phosphorylation; P:propionate catabolic process; P:response to lipid; P:response to starvation; P:glycerol biosynthetic process from pyruvate; P:cellular response to glucose stimulus; F:phosphoenolpyruvate carboxykinase (GTP) activity; F:GTP binding; F:kinase activity; F:manganese ion binding; C:cytosol	EC:4.1.1.32	Phosphoenolpyruvate carboxykinase (GTP)	IPR035078 (PFAM); IPR008210 (SUPERFAMILY)	P:GO:0006094; F:GO:0004611; F:GO:0017076	P:gluconeogenesis; F:phosphoenolpyruvate carboxykinase activity; F:purine nucleotide binding
[INTERPRO, BLASTED, MAPPED, ANNOTATED]	c100509_g1_i1	0	0	0	0.736307	putative fatty acyl-CoA reductase CG8306	135	20	2.28003e-18	80.85	5	P:GO:0006629; P:GO:0055114; F:GO:0080019; F:GO:0102965; C:GO:0016021	P:lipid metabolic process; P:oxidation-reduction process; F:fatty-acyl-CoA reductase (alcohol-forming) activity; F:alcohol-forming fatty acyl-CoA reductase activity; C:integral component of membrane	EC:1.2.1.84	Alcohol-forming fatty acyl-CoA reductase	G3DSA:3.40.50.720 (GENE3D); IPR013120 (PFAM); PTHR11011:SF27 (PANTHER); IPR026055 (PANTHER)	F:GO:0080019	F:fatty-acyl-CoA reductase (alcohol-forming) activity
[INTERPRO, BLASTED, MAPPED, ANNOTATED]	c10051_g1_i1	15.3604	17.9812	14.1716	13.4674	uncharacterized protein LOC115882741	1518	9	3.32299e-46	58.25	3	P:GO:0034641; P:GO:0044238; P:GO:0044260	P:cellular nitrogen compound metabolic process; P:primary metabolic process; P:cellular macromolecule metabolic process			IPR015381 (PFAM); G3DSA:1.10.287.450 (GENE3D); PTHR32235 (PANTHER)	P:GO:0006302; C:GO:0005634	P:double-strand break repair; C:nucleus
[INTERPRO, BLASTED, MAPPED, ANNOTATED]	c100510_g1_i1	0	0	0.203352	0.37021	translation initiation factor eIF-2B subunit alpha	358	20	9.8136e-24	72	4	P:GO:0006446; F:GO:0003743; F:GO:0005085; C:GO:0005851	P:regulation of translational initiation; F:translation initiation factor activity; F:guanyl-nucleotide exchange factor activity; C:eukaryotic translation initiation factor 2B complex			IPR000649 (PFAM); IPR042529 (G3DSA:3.40.50.GENE3D); PTHR45860 (PANTHER); PTHR45860:SF1 (PANTHER); IPR037171 (SUPERFAMILY)	P:GO:0044237	P:cellular metabolic process
[INTERPRO, BLASTED, MAPPED, ANNOTATED]	c10052_g1_i1	8.48478	10.8791	46.8001	88.812	glutamate dehydrogenase, mitochondrial	2184	20	0	91.04	6	P:GO:0006538; P:GO:0055114; F:GO:0004352; F:GO:0008194; C:GO:0005739; C:GO:0016021	P:glutamate catabolic process; P:oxidation-reduction process; F:glutamate dehydrogenase (NAD+) activity; F:UDP-glycosyltransferase activity; C:mitochondrion; C:integral component of membrane	EC:1.4.1.3; EC:1.4.1.2	Glutamate dehydrogenase (NAD(P)(+)); Glutamate dehydrogenase	IPR006095 (PRINTS); G3DSA:3.40.50.10860 (GENE3D); G3DSA:3.40.50.720 (GENE3D); IPR006097 (PFAM); G3DSA:1.10.287.140 (GENE3D); IPR006096 (PFAM); PTHR11606 (PANTHER); PTHR11606:SF33 (PANTHER); IPR033922 (CDD); SSF53223 (SUPERFAMILY); IPR036291 (SUPERFAMILY)	P:GO:0006520; P:GO:0055114; F:GO:0016491; F:GO:0016639	P:cellular amino acid metabolic process; P:oxidation-reduction process; F:oxidoreductase activity; F:oxidoreductase activity, acting on the CH-NH2 group of donors, NAD or NADP as acceptor
[INTERPRO, BLASTED, MAPPED, ANNOTATED]	c10052_g1_i2	6.05502	6.537	39.5653	165.059	glutamate dehydrogenase, mitochondrial	2553	20	0	90.65	6	P:GO:0006538; P:GO:0055114; F:GO:0004352; F:GO:0008194; C:GO:0005739; C:GO:0016021	P:glutamate catabolic process; P:oxidation-reduction process; F:glutamate dehydrogenase (NAD+) activity; F:UDP-glycosyltransferase activity; C:mitochondrion; C:integral component of membrane	EC:1.4.1.3; EC:1.4.1.2	Glutamate dehydrogenase (NAD(P)(+)); Glutamate dehydrogenase	IPR006095 (PRINTS); G3DSA:3.40.50.10860 (GENE3D); IPR006096 (PFAM); G3DSA:1.10.287.140 (GENE3D); G3DSA:3.40.50.720 (GENE3D); IPR006097 (PFAM); PTHR11606:SF33 (PANTHER); PTHR11606 (PANTHER); IPR033922 (CDD); SSF53223 (SUPERFAMILY); IPR036291 (SUPERFAMILY)	P:GO:0006520; P:GO:0055114; F:GO:0016491; F:GO:0016639	P:cellular amino acid metabolic process; P:oxidation-reduction process; F:oxidoreductase activity; F:oxidoreductase activity, acting on the CH-NH2 group of donors, NAD or NADP as acceptor
[INTERPRO, BLASTED, MAPPED, ANNOTATED]	c100529_g1_i1	0	0	0	0.23667	ribonucleoside diphosphate reductase large subunit	140	20	1.58857e-12	75.43	3	P:GO:0008152; F:GO:0000166; F:GO:0016491	P:metabolic process; F:nucleotide binding; F:oxidoreductase activity			G3DSA:3.20.70.20 (GENE3D); IPR000788 (PFAM); SSF51998 (SUPERFAMILY)	P:GO:0006260; P:GO:0055114	P:DNA replication; P:oxidation-reduction process
[INTERPRO, BLASTED, MAPPED, ANNOTATED]	c10053_g1_i1	2.59939	2.63122	7.76584	8.03892	protein arginine N-methyltransferase 9-like	4031	20	0	56.63	2	P:GO:0032259; F:GO:0008168	P:methylation; F:methyltransferase activity			IPR007848 (PFAM); G3DSA:2.70.160.11 (GENE3D); G3DSA:3.40.50.150 (GENE3D); IPR011990 (G3DSA:1.25.40.GENE3D); PTHR11006:SF60 (PANTHER); PTHR11006 (PANTHER); IPR019734 (PROSITE_PROFILES); IPR019734 (PROSITE_PROFILES); IPR013026 (PROSITE_PROFILES); IPR025799 (PROSITE_PROFILES); cd02440 (CDD); IPR011990 (SUPERFAMILY); IPR029063 (SUPERFAMILY)	P:GO:0018216; F:GO:0005515; F:GO:0008168; F:GO:0016274	P:peptidyl-arginine methylation; F:protein binding; F:methyltransferase activity; F:protein-arginine N-methyltransferase activity
[INTERPRO, BLASTED, MAPPED, ANNOTATED]	c10053_g1_i2	5.02069	5.50191	6.79992	7.14201	protein arginine N-methyltransferase 9-like	3897	20	0	56.63	2	P:GO:0032259; F:GO:0008168	P:methylation; F:methyltransferase activity			IPR007848 (PFAM); G3DSA:2.70.160.11 (GENE3D); G3DSA:3.40.50.150 (GENE3D); IPR011990 (G3DSA:1.25.40.GENE3D); PTHR11006:SF60 (PANTHER); PTHR11006 (PANTHER); IPR019734 (PROSITE_PROFILES); IPR019734 (PROSITE_PROFILES); IPR013026 (PROSITE_PROFILES); IPR025799 (PROSITE_PROFILES); cd02440 (CDD); IPR011990 (SUPERFAMILY); IPR029063 (SUPERFAMILY)	P:GO:0018216; F:GO:0005515; F:GO:0008168; F:GO:0016274	P:peptidyl-arginine methylation; F:protein binding; F:methyltransferase activity; F:protein-arginine N-methyltransferase activity
[INTERPRO, BLASTED, MAPPED, ANNOTATED]	c100534_g1_i1	0	0	0	0.348777	UTP--glucose-1-phosphate uridylyltransferase isoform X2	190	20	3.22878e-13	63.12	4	P:GO:0044237; P:GO:0044238; P:GO:0071704; F:GO:0070569	P:cellular metabolic process; P:primary metabolic process; P:organic substance metabolic process; F:uridylyltransferase activity			IPR029044 (G3DSA:3.90.550.GENE3D); IPR002618 (PFAM); IPR029044 (SUPERFAMILY)	F:GO:0070569	F:uridylyltransferase activity
[INTERPRO, BLASTED, MAPPED, ANNOTATED]	c100537_g1_i1	0	0	2.53463	0.769064	paired mesoderm homeobox protein 2B-like	517	17	9.05049e-33	72.99	1	P:GO:0006355	P:regulation of transcription, DNA-templated			no IPS match	no IPS match	no IPS match
[INTERPRO, BLASTED, MAPPED, ANNOTATED]	c100547_g1_i1	0	0	0	0	eukaryotic translation initiation factor 1A, X-chromosomal	127	20	2.4961e-12	98.62	2	P:GO:0006413; F:GO:0003743	P:translational initiation; F:translation initiation factor activity			no IPS match	no IPS match	no IPS match
[INTERPRO, BLASTED, MAPPED, ANNOTATED]	c100549_g1_i1	0.475587	1.30447	0.892159	0.812104	116 kDa U5 small nuclear ribonucleoprotein component	204	20	2.14242e-42	97.65	8	P:GO:0000398; P:GO:0006414; F:GO:0003746; F:GO:0003924; F:GO:0005525; F:GO:0030623; C:GO:0046540; C:GO:0071007	P:mRNA splicing, via spliceosome; P:translational elongation; F:translation elongation factor activity; F:GTPase activity; F:GTP binding; F:U5 snRNA binding; C:U4/U6 x U5 tri-snRNP complex; C:U2-type catalytic step 2 spliceosome	EC:3.6.1.15	Nucleoside-triphosphate phosphatase	IPR014721 (G3DSA:3.30.230.GENE3D); PTHR42908:SF6 (PANTHER); PTHR42908 (PANTHER); IPR020568 (SUPERFAMILY)	no GO terms	no GO terms
[INTERPRO, BLASTED, MAPPED, ANNOTATED]	c10055_g2_i1	0.102666	0.241371	0	0.210373	whirlin isoform X1	315	20	5.23477e-54	93.19	6	P:GO:0042052; C:GO:0001917; C:GO:0002142; C:GO:0005886; C:GO:0032391; C:GO:0032426	P:rhabdomere development; C:photoreceptor inner segment; C:stereocilia ankle link complex; C:plasma membrane; C:photoreceptor connecting cilium; C:stereocilium tip			IPR001478 (PFAM); IPR036034 (G3DSA:2.30.42.GENE3D); IPR033028 (PTHR23116:PANTHER); PTHR23116 (PANTHER); IPR001478 (PROSITE_PROFILES); cd00992 (CDD); IPR036034 (SUPERFAMILY)	P:GO:0007605; P:GO:0050953; F:GO:0005515	P:sensory perception of sound; P:sensory perception of light stimulus; F:protein binding
[INTERPRO, BLASTED, MAPPED, ANNOTATED]	c10056_g1_i1	3.25812	2.41146	1.62986	1.60724	alkylated DNA repair protein alkB homolog 8	268	20	3.93593e-27	69.06	7	P:GO:0002098; P:GO:0032259; F:GO:0000049; F:GO:0016300; F:GO:0016706; C:GO:0005634; C:GO:0005737	P:tRNA wobble uridine modification; P:methylation; F:tRNA binding; F:tRNA (uracil) methyltransferase activity; F:2-oxoglutarate-dependent dioxygenase activity; C:nucleus; C:cytoplasm	EC:1.14.11	Acting on paired donors, with incorporation or reduction of molecular oxygen. The oxygen incorporated need not be derived from O(2)	G3DSA:3.40.50.150 (GENE3D); PTHR13069:SF28 (PANTHER); PTHR13069 (PANTHER)	no GO terms	no GO terms
[INTERPRO, BLASTED, MAPPED, ANNOTATED]	c10056_g2_i1	6.33569	7.28399	7.52295	6.70523	alkylated DNA repair protein alkB homolog 8	1858	20	0	73.1	7	P:GO:0002098; P:GO:0032259; F:GO:0000049; F:GO:0016300; F:GO:0016706; C:GO:0005634; C:GO:0005737	P:tRNA wobble uridine modification; P:methylation; F:tRNA binding; F:tRNA (uracil) methyltransferase activity; F:2-oxoglutarate-dependent dioxygenase activity; C:nucleus; C:cytoplasm	EC:1.14.11	Acting on paired donors, with incorporation or reduction of molecular oxygen. The oxygen incorporated need not be derived from O(2)	IPR037151 (G3DSA:2.60.120.GENE3D); IPR013216 (PFAM); IPR027450 (PFAM); IPR012677 (G3DSA:3.30.70.GENE3D); IPR000504 (PFAM); PTHR13069:SF28 (PANTHER); PTHR13069 (PANTHER); IPR000504 (PROSITE_PROFILES); IPR005123 (PROSITE_PROFILES); cd02440 (CDD); IPR035979 (SUPERFAMILY); SSF51197 (SUPERFAMILY); IPR029063 (SUPERFAMILY)	P:GO:0055114; F:GO:0003676; F:GO:0008168; F:GO:0016491	P:oxidation-reduction process; F:nucleic acid binding; F:methyltransferase activity; F:oxidoreductase activity
[INTERPRO, BLASTED, MAPPED, ANNOTATED]	c100567_g1_i1	0	0	0	0.31556	ATP-dependent RNA helicase p62	105	20	8.50818e-14	91.57	3	F:GO:0003676; F:GO:0004386; F:GO:0005524	F:nucleic acid binding; F:helicase activity; F:ATP binding	EC:3.6.1.3; EC:3.6.1.15	Adenosinetriphosphatase; Nucleoside-triphosphate phosphatase	no IPS match	no IPS match	no IPS match
[INTERPRO, BLASTED, MAPPED, ANNOTATED]	c10057_g1_i2	3.66182	3.87096	5.77017	6.49937	amyloid beta A4 precursor protein-binding family A member 2-like isoform X1	6138	20	0	88.72	4	P:GO:0007268; C:GO:0005737; C:GO:0005886; C:GO:0043197	P:chemical synaptic transmission; C:cytoplasm; C:plasma membrane; C:dendritic spine			IPR036034 (G3DSA:2.30.42.GENE3D); IPR011993 (G3DSA:2.30.29.GENE3D); IPR006020 (PFAM); IPR001478 (PFAM); IPR036034 (G3DSA:2.30.42.GENE3D); PTHR12345 (PANTHER); PTHR12345:SF16 (PANTHER); IPR001478 (PROSITE_PROFILES); IPR001478 (PROSITE_PROFILES); IPR006020 (PROSITE_PROFILES); cd01208 (CDD); cd00992 (CDD); cd00992 (CDD); SSF50729 (SUPERFAMILY); IPR036034 (SUPERFAMILY); IPR036034 (SUPERFAMILY)	F:GO:0005515	F:protein binding
[INTERPRO, BLASTED, MAPPED, ANNOTATED]	c100579_g1_i1	0	0.345599	0.33091	0.602433	multiple C2 and transmembrane domain-containing protein isoform X1	110	20	8.85781e-17	96.81	1	C:GO:0016021	C:integral component of membrane			no IPS match	no IPS match	no IPS match
[INTERPRO, BLASTED, MAPPED, ANNOTATED]	c10058_g1_i1	4.56876	4.85542	7.22022	7.49763	inhibitor of nuclear factor kappa-B kinase subunit alpha-like isoform X1	2435	20	0	61.67	5	P:GO:0006355; P:GO:0006468; P:GO:0007165; F:GO:0004674; C:GO:0005737	P:regulation of transcription, DNA-templated; P:protein phosphorylation; P:signal transduction; F:protein serine/threonine kinase activity; C:cytoplasm	EC:2.7.11	Transferring phosphorus-containing groups	IPR000719 (PFAM); G3DSA:1.10.510.10 (GENE3D); PTHR22969:SF17 (PANTHER); PTHR22969 (PANTHER); IPR000719 (PROSITE_PROFILES); IPR011009 (SUPERFAMILY)	P:GO:0006468; F:GO:0004672; F:GO:0005524	P:protein phosphorylation; F:protein kinase activity; F:ATP binding
[INTERPRO, BLASTED, MAPPED, ANNOTATED]	c100580_g1_i1	0	0.230399	0	0	60S ribosomal protein L4	165	20	1.02409e-20	83.24	4	P:GO:0006412; F:GO:0003723; F:GO:0003735; C:GO:0022625	P:translation; F:RNA binding; F:structural constituent of ribosome; C:cytosolic large ribosomal subunit			no IPS match	no IPS match	no IPS match
[INTERPRO, BLASTED, MAPPED, ANNOTATED]	c100586_g1_i1	0	0	0	0	aromatic-L-amino-acid decarboxylase-like	206	20	1.95774e-33	86.69	5	P:GO:0006520; P:GO:0006584; F:GO:0004058; F:GO:0030170; C:GO:0005737	P:cellular amino acid metabolic process; P:catecholamine metabolic process; F:aromatic-L-amino-acid decarboxylase activity; F:pyridoxal phosphate binding; C:cytoplasm	EC:4.1.1.28	Aromatic-L-amino-acid decarboxylase	IPR002129 (PFAM); IPR015421 (G3DSA:3.40.640.GENE3D); PTHR11999 (PANTHER); PTHR11999:SF60 (PANTHER); IPR015424 (SUPERFAMILY)	P:GO:0019752; F:GO:0003824; F:GO:0016831; F:GO:0030170	P:carboxylic acid metabolic process; F:catalytic activity; F:carboxy-lyase activity; F:pyridoxal phosphate binding
[INTERPRO, BLASTED, MAPPED, ANNOTATED]	c10059_g1_i1	27.2705	32.0036	31.9679	44.0316	solute carrier family 25 member 51	1429	20	1.10189e-168	81.85	1	C:GO:0016021	C:integral component of membrane			IPR023395 (G3DSA:1.50.40.GENE3D); IPR018108 (PFAM); PTHR46131:SF1 (PANTHER); PTHR46131 (PANTHER); IPR018108 (PROSITE_PROFILES); IPR018108 (PROSITE_PROFILES); IPR018108 (PROSITE_PROFILES); IPR023395 (SUPERFAMILY)	no GO terms	no GO terms
[INTERPRO, BLASTED, MAPPED, ANNOTATED]	c100593_g1_i1	0	0.233226	0	0.203275	fumarate hydratase, mitochondrial-like	163	20	6.63678e-13	87.78	9	P:GO:0006099; P:GO:0006106; P:GO:0006108; P:GO:0006525; F:GO:0004053; F:GO:0004333; F:GO:0046872; C:GO:0005739; C:GO:0045239	P:tricarboxylic acid cycle; P:fumarate metabolic process; P:malate metabolic process; P:arginine metabolic process; F:arginase activity; F:fumarate hydratase activity; F:metal ion binding; C:mitochondrion; C:tricarboxylic acid cycle enzyme complex	EC:4.2.1.2; EC:3.5.3.1	Fumarate hydratase; Arginase	IPR018951 (PFAM); G3DSA:1.10.40.30 (GENE3D); IPR008948 (SUPERFAMILY)	P:GO:0006099; F:GO:0003824; F:GO:0016829	P:tricarboxylic acid cycle; F:catalytic activity; F:lyase activity
[INTERPRO, BLASTED, MAPPED, ANNOTATED]	c100597_g1_i1	0.659998	1.03445	1.48572	1.3524	phosphatidylinositol 3-kinase catalytic subunit type 3 isoform X2	147	20	1.7586e-26	97.96	13	P:GO:0000045; P:GO:0006897; P:GO:0030242; P:GO:0036092; P:GO:0046854; P:GO:0048015; F:GO:0005524; F:GO:0016303; C:GO:0000407; C:GO:0005768; C:GO:0005777; C:GO:0034271; C:GO:0034272	P:autophagosome assembly; P:endocytosis; P:autophagy of peroxisome; P:phosphatidylinositol-3-phosphate biosynthetic process; P:phosphatidylinositol phosphorylation; P:phosphatidylinositol-mediated signaling; F:ATP binding; F:1-phosphatidylinositol-3-kinase activity; C:phagophore assembly site; C:endosome; C:peroxisome; C:phosphatidylinositol 3-kinase complex, class III, type I; C:phosphatidylinos…	EC:2.7.1.137	Phosphatidylinositol 3-kinase	IPR036940 (G3DSA:1.10.1070.GENE3D)	F:GO:0016301	F:kinase activity
[INTERPRO, BLASTED, MAPPED, ANNOTATED]	c1006_g1_i1	0	0.346649	0	0	periodic tryptophan protein 1 homolog	329	20	5.58285e-11	53.35	7	P:GO:0003006; P:GO:0009987; P:GO:0032501; P:GO:0048856; P:GO:0050789; C:GO:0043226; C:GO:0043229	P:developmental process involved in reproduction; P:cellular process; P:multicellular organismal process; P:anatomical structure development; P:regulation of biological process; C:organelle; C:intracellular organelle			no IPS match	no IPS match	no IPS match
[INTERPRO, BLASTED, MAPPED, ANNOTATED]	c100603_g1_i1	0	0	0.389306	0	cuticular protein	187	5	7.59243e-11	84.53	1	F:GO:0042302	F:structural constituent of cuticle			PTHR10380:SF196 (PANTHER); PTHR10380 (PANTHER)	no GO terms	no GO terms
[INTERPRO, BLASTED, MAPPED, ANNOTATED]	c10061_g1_i1	0.967488	1.22828	1.01636	1.11019	protein timeless homolog	2507	20	0	66.59	7	P:GO:0000076; P:GO:0006281; P:GO:0009649; P:GO:0043111; P:GO:0048478; F:GO:0003677; C:GO:0031298	P:DNA replication checkpoint; P:DNA repair; P:entrainment of circadian clock; P:replication fork arrest; P:replication fork protection; F:DNA binding; C:replication fork protection complex			IPR007725 (PFAM); PTHR22940:SF4 (PANTHER); PTHR22940 (PANTHER)	no GO terms	no GO terms
[INTERPRO, BLASTED, MAPPED, ANNOTATED]	c10061_g2_i1	0.100434	0.425022	0.316523	0.5145	protein timeless homolog	1610	20	0	83.85	7	P:GO:0000076; P:GO:0006281; P:GO:0009649; P:GO:0043111; P:GO:0048478; F:GO:0003677; C:GO:0031298	P:DNA replication checkpoint; P:DNA repair; P:entrainment of circadian clock; P:replication fork arrest; P:replication fork protection; F:DNA binding; C:replication fork protection complex			IPR006906 (PFAM); PTHR22940 (PANTHER); PTHR22940:SF4 (PANTHER)	no GO terms	no GO terms
[INTERPRO, BLASTED, MAPPED, ANNOTATED]	c100612_g1_i1	0	0	0	0.454927	bifunctional glutamate/proline--tRNA ligase	437	20	2.07522e-63	78.26	5	P:GO:0006433; F:GO:0004827; F:GO:0005524; C:GO:0005737; C:GO:0017101	P:prolyl-tRNA aminoacylation; F:proline-tRNA ligase activity; F:ATP binding; C:cytoplasm; C:aminoacyl-tRNA synthetase multienzyme complex	EC:6.1.1.15	Proline--tRNA ligase	IPR002316 (PRINTS); G3DSA:3.30.930.10 (GENE3D); IPR002314 (PFAM); PTHR43382 (PANTHER); PTHR43382:SF2 (PANTHER); IPR006195 (PROSITE_PROFILES); SSF55681 (SUPERFAMILY)	P:GO:0006418; P:GO:0006433; F:GO:0000166; F:GO:0004812; F:GO:0004827; F:GO:0005524; C:GO:0005737	P:tRNA aminoacylation for protein translation; P:prolyl-tRNA aminoacylation; F:nucleotide binding; F:aminoacyl-tRNA ligase activity; F:proline-tRNA ligase activity; F:ATP binding; C:cytoplasm
[INTERPRO, BLASTED, MAPPED, ANNOTATED]	c100618_g1_i1	0	0	0.313794	0.285636	probable cysteine desulfurase, mitochondrial	232	20	1.02599e-19	78.89	4	P:GO:0044571; F:GO:0030170; F:GO:0031071; C:GO:0005829	P:[2Fe-2S] cluster assembly; F:pyridoxal phosphate binding; F:cysteine desulfurase activity; C:cytosol	EC:2.8.1.7	Cysteine desulfurase	no IPS match	no IPS match	no IPS match
[INTERPRO, BLASTED, MAPPED, ANNOTATED]	c10062_g1_i1	1.36074	1.25574	3.26356	2.89253	possible lysine-specific histone demethylase 1	2543	20	0	85.48	10	P:GO:0006355; P:GO:0016192; P:GO:0032259; P:GO:0034720; P:GO:0055114; F:GO:0008168; F:GO:0016491; F:GO:0050660; C:GO:0005634; C:GO:0016021	P:regulation of transcription, DNA-templated; P:vesicle-mediated transport; P:methylation; P:histone H3-K4 demethylation; P:oxidation-reduction process; F:methyltransferase activity; F:oxidoreductase activity; F:flavin adenine dinucleotide binding; C:nucleus; C:integral component of membrane			PR00419 (PRINTS); IPR007526 (PFAM); IPR036388 (G3DSA:1.10.10.GENE3D); G3DSA:1.10.287.80 (GENE3D); IPR002937 (PFAM); G3DSA:3.90.660.10 (GENE3D); IPR017366 (PIRSF); IPR036188 (G3DSA:3.50.50.GENE3D); IPR036188 (G3DSA:3.50.50.GENE3D); PTHR10742 (PANTHER); PTHR10742:SF397 (PANTHER); IPR007526 (PROSITE_PROFILES); SSF54373 (SUPERFAMILY); IPR009057 (SUPERFAMILY); IPR036188 (SUPERFAMILY)	P:GO:0006355; P:GO:0034720; P:GO:0055114; F:GO:0005515; F:GO:0016491; F:GO:0050660; C:GO:0005634	P:regulation of transcription, DNA-templated; P:histone H3-K4 demethylation; P:oxidation-reduction process; F:protein binding; F:oxidoreductase activity; F:flavin adenine dinucleotide binding; C:nucleus
[INTERPRO, BLASTED, MAPPED, ANNOTATED]	c10063_g1_i1	4.0814	4.37081	2.64728	2.42745	uncharacterized aarF domain-containing protein kinase 5	3740	20	2.00765e-145	76.48	2	P:GO:0016310; F:GO:0016301	P:phosphorylation; F:kinase activity			IPR004147 (PFAM); PTHR43173 (PANTHER); PTHR43173:SF27 (PANTHER); IPR011009 (SUPERFAMILY)	no GO terms	no GO terms
[INTERPRO, BLASTED, MAPPED, ANNOTATED]	c10063_g1_i2	1.46806	1.78591	0.489946	0.0874474	uncharacterized aarF domain-containing protein kinase 5	3789	20	2.77704e-145	75.25	2	P:GO:0016310; F:GO:0016301	P:phosphorylation; F:kinase activity			IPR004147 (PFAM); PTHR43173 (PANTHER); PTHR43173:SF27 (PANTHER); IPR011009 (SUPERFAMILY)	no GO terms	no GO terms
[INTERPRO, BLASTED, MAPPED, ANNOTATED]	c10064_g1_i1	2.37615	3.20795	10.6482	12.935	collagen alpha-2(IV) chain	5866	20	0	62.2	3	P:GO:0009987; C:GO:0005581; C:GO:0031012	P:cellular process; C:collagen trimer; C:extracellular matrix			IPR001442 (PFAM); IPR036954 (G3DSA:2.170.240.GENE3D); IPR008160 (PFAM); PTHR24023:SF1005 (PANTHER); PTHR24023 (PANTHER); PTHR24023:SF1005 (PANTHER); PTHR24023:SF1005 (PANTHER); PTHR24023:SF1005 (PANTHER); PTHR24023 (PANTHER); PTHR24023 (PANTHER); PTHR24023 (PANTHER); PTHR24023 (PANTHER); PTHR24023:SF1005 (PANTHER); IPR001442 (PROSITE_PROFILES); IPR016187 (SUPERFAMILY); IPR016187 (SUPERFAMILY)	F:GO:0005201; C:GO:0005581	F:extracellular matrix structural constituent; C:collagen trimer
[INTERPRO, BLASTED, MAPPED, ANNOTATED]	c100640_g1_i1	0	0	0	0	proliferating cell nuclear antigen	120	20	5.78922e-08	82.01	7	P:GO:0006272; P:GO:0006275; P:GO:0006298; P:GO:0019985; F:GO:0003677; F:GO:0030337; C:GO:0043626	P:leading strand elongation; P:regulation of DNA replication; P:mismatch repair; P:translesion synthesis; F:DNA binding; F:DNA polymerase processivity factor activity; C:PCNA complex			IPR022649 (PFAM); G3DSA:3.10.150.10 (GENE3D); SSF55979 (SUPERFAMILY)	P:GO:0006275; F:GO:0003677	P:regulation of DNA replication; F:DNA binding
[INTERPRO, BLASTED, MAPPED, ANNOTATED]	c100641_g1_i1	0	0	0	0.223877	C3 and PZP-like alpha-2-macroglobulin domain-containing protein 8	148	8	5.7206e-21	84.67	3	P:GO:0010951; F:GO:0004866; C:GO:0005615	P:negative regulation of endopeptidase activity; F:endopeptidase inhibitor activity; C:extracellular space			no IPS match	no IPS match	no IPS match
[INTERPRO, BLASTED, MAPPED, ANNOTATED]	c10065_g1_i1	3.16415	2.92898	5.78365	7.48183	GTP-binding protein Rit1-like	3751	20	2.8865e-170	90.98	6	P:GO:0007265; F:GO:0003924; F:GO:0005516; F:GO:0005525; F:GO:0019003; C:GO:0005886	P:Ras protein signal transduction; F:GTPase activity; F:calmodulin binding; F:GTP binding; F:GDP binding; C:plasma membrane	EC:3.6.1.15	Nucleoside-triphosphate phosphatase	PR00449 (PRINTS); G3DSA:3.40.50.300 (GENE3D); IPR001806 (PFAM); IPR020849 (PANTHER); PTHR24070:SF266 (PANTHER); IPR020849 (PROSITE_PROFILES); cd17043 (CDD); IPR027417 (SUPERFAMILY)	P:GO:0007165; F:GO:0003924; F:GO:0005525; C:GO:0016020	P:signal transduction; F:GTPase activity; F:GTP binding; C:membrane
[INTERPRO, BLASTED, MAPPED, ANNOTATED]	c10066_g1_i1	14.0982	17.6252	42.2692	67.9046	ATP-dependent RNA helicase WM6	1842	20	0	98.74	5	P:GO:0000398; P:GO:0006406; F:GO:0003723; F:GO:0003724; F:GO:0005524	P:mRNA splicing, via spliceosome; P:mRNA export from nucleus; F:RNA binding; F:RNA helicase activity; F:ATP binding	EC:3.6.1.3; EC:3.6.4.13; EC:3.6.1.15	Adenosinetriphosphatase; RNA helicase; Nucleoside-triphosphate phosphatase	G3DSA:3.40.50.300 (GENE3D); IPR011545 (PFAM); G3DSA:3.40.50.300 (GENE3D); IPR001650 (PFAM); PTHR47958 (PANTHER); PTHR47958:SF10 (PANTHER); IPR001650 (PROSITE_PROFILES); IPR014001 (PROSITE_PROFILES); IPR014014 (PROSITE_PROFILES); cd17950 (CDD); cd18787 (CDD); IPR027417 (SUPERFAMILY)	F:GO:0003676; F:GO:0004386; F:GO:0005524	F:nucleic acid binding; F:helicase activity; F:ATP binding
[INTERPRO, BLASTED, MAPPED, ANNOTATED]	c10066_g1_i2	15.169	16.5403	8.60108	8.27467	ATP-dependent RNA helicase WM6	2827	20	4.7841e-148	97.12	5	P:GO:0000398; P:GO:0006406; F:GO:0003723; F:GO:0003724; F:GO:0005524	P:mRNA splicing, via spliceosome; P:mRNA export from nucleus; F:RNA binding; F:RNA helicase activity; F:ATP binding	EC:3.6.1.3; EC:3.6.4.13; EC:3.6.1.15	Adenosinetriphosphatase; RNA helicase; Nucleoside-triphosphate phosphatase	G3DSA:3.40.50.300 (GENE3D); IPR011545 (PFAM); PTHR47958:SF10 (PANTHER); PTHR47958 (PANTHER); IPR014014 (PROSITE_PROFILES); IPR014001 (PROSITE_PROFILES); cd17950 (CDD); IPR027417 (SUPERFAMILY)	F:GO:0003676; F:GO:0004386; F:GO:0005524	F:nucleic acid binding; F:helicase activity; F:ATP binding
[INTERPRO, BLASTED, MAPPED, ANNOTATED]	c100664_g1_i1	2.29361	1.07846	1.8071	0.939967	ras-related GTP-binding protein C	141	20	5.164e-24	91.03	10	P:GO:0009267; P:GO:0010506; P:GO:0032008; P:GO:0071230; F:GO:0003924; F:GO:0005525; C:GO:0005634; C:GO:0005764; C:GO:0034448; C:GO:1990131	P:cellular response to starvation; P:regulation of autophagy; P:positive regulation of TOR signaling; P:cellular response to amino acid stimulus; F:GTPase activity; F:GTP binding; C:nucleus; C:lysosome; C:EGO complex; C:Gtr1-Gtr2 GTPase complex	EC:3.6.1.15	Nucleoside-triphosphate phosphatase	no IPS match	no IPS match	no IPS match
[INTERPRO, BLASTED, MAPPED, ANNOTATED]	c100669_g1_i1	0	0	0	0	nephrin isoform X2	108	10	2.18709e-15	89.73	1	C:GO:0016021	C:integral component of membrane			no IPS match	no IPS match	no IPS match
[INTERPRO, BLASTED, MAPPED, ANNOTATED]	c100673_g1_i1	0.332715	1.01689	0.299589	0.0681766	glycine dehydrogenase (decarboxylating), mitochondrial	486	20	5.66369e-20	64.6	2	P:GO:0008152; F:GO:0003824	P:metabolic process; F:catalytic activity			PTHR11773:SF8 (PANTHER); IPR020581 (PANTHER)	P:GO:0006546; P:GO:0055114; F:GO:0004375	P:glycine catabolic process; P:oxidation-reduction process; F:glycine dehydrogenase (decarboxylating) activity
[INTERPRO, BLASTED, MAPPED, ANNOTATED]	c10068_g1_i1	7.67812	9.2955	8.06673	11.832	CCA tRNA nucleotidyltransferase 1, mitochondrial isoform X1	3100	20	0	83.24	3	P:GO:0006396; F:GO:0003723; F:GO:0016779	P:RNA processing; F:RNA binding; F:nucleotidyltransferase activity			IPR002646 (PFAM); IPR032828 (PFAM); G3DSA:1.10.3090.10 (GENE3D); IPR043519 (G3DSA:3.30.460.GENE3D); PTHR46173 (PANTHER); IPR002646 (CDD); IPR043519 (SUPERFAMILY); SSF81891 (SUPERFAMILY)	P:GO:0006396; F:GO:0003723; F:GO:0016779	P:RNA processing; F:RNA binding; F:nucleotidyltransferase activity
[INTERPRO, BLASTED, MAPPED, ANNOTATED]	c10068_g2_i1	0	0.336424	0	0	CCA tRNA nucleotidyltransferase 1, mitochondrial isoform X1	113	20	1.13512e-09	91.03	3	P:GO:0006396; F:GO:0003723; F:GO:0016779	P:RNA processing; F:RNA binding; F:nucleotidyltransferase activity			no IPS match	no IPS match	no IPS match
[INTERPRO, BLASTED, MAPPED, ANNOTATED]	c100682_g1_i1	0	0	0	0.145324	protein O-mannosyl-transferase 2	228	20	1.24448e-08	54.95	6	P:GO:0044237; P:GO:0044238; P:GO:0070085; P:GO:0071704; F:GO:0016740; C:GO:0110165	P:cellular metabolic process; P:primary metabolic process; P:glycosylation; P:organic substance metabolic process; F:transferase activity; C:cellular anatomical entity			IPR003342 (PFAM)	P:GO:0006493; F:GO:0000030; C:GO:0016020	P:protein O-linked glycosylation; F:mannosyltransferase activity; C:membrane
[INTERPRO, BLASTED, MAPPED, ANNOTATED]	c100683_g1_i1	0.310961	0	0	0.318594	protein THEM6-like	104	5	2.15705e-10	86.18	1	C:GO:0016021	C:integral component of membrane			no IPS match	no IPS match	no IPS match
[INTERPRO, BLASTED, MAPPED, ANNOTATED]	c100689_g1_i1	0.197194	0.695413	0	0	glutamate receptor ionotropic, kainate 2-like	164	20	2.02789e-26	80.74	7	P:GO:0034220; P:GO:0035249; P:GO:0050804; F:GO:0008066; F:GO:1904315; C:GO:0016021; C:GO:0045211	P:ion transmembrane transport; P:synaptic transmission, glutamatergic; P:modulation of chemical synaptic transmission; F:glutamate receptor activity; F:transmitter-gated ion channel activity involved in regulation of postsynaptic membrane potential; C:integral component of membrane; C:postsynaptic membrane			G3DSA:3.40.190.10 (GENE3D)	no GO terms	no GO terms
[INTERPRO, BLASTED, MAPPED, ANNOTATED]	c10069_g1_i2	1.59787	0.987321	2.35955	2.58858	uncharacterized protein LOC115874391	4736	20	0	69.58	1	C:GO:0016020	C:membrane			no IPS match	no IPS match	no IPS match
[INTERPRO, BLASTED, MAPPED, ANNOTATED]	c10070_g1_i1	0.984824	0.885278	0.929156	0.816104	pol protein	2233	20	4.08499e-97	51.88	1	F:GO:0016740	F:transferase activity			IPR036691 (G3DSA:3.60.10.GENE3D); IPR005135 (PFAM); IPR036691 (SUPERFAMILY)	no GO terms	no GO terms
[INTERPRO, BLASTED, MAPPED, ANNOTATED]	c100700_g1_i1	0	0	0.197827	0	ATP-binding cassette sub-family G member 4-like	184	20	2.0089e-24	87.23	4	F:GO:0005524; F:GO:0016887; C:GO:0005886; C:GO:0016021	F:ATP binding; F:ATPase activity; C:plasma membrane; C:integral component of membrane	EC:3.6.1.3; EC:3.6.1.15	Adenosinetriphosphatase; Nucleoside-triphosphate phosphatase	no IPS match	no IPS match	no IPS match
[INTERPRO, BLASTED, MAPPED, ANNOTATED]	c100701_g1_i1	0	0	0.122559	0.223123	ribose-phosphate pyrophosphokinase 1 isoform X1	297	20	7.83504e-44	87.08	7	P:GO:0009116; P:GO:0009156; P:GO:0009165; P:GO:0016310; F:GO:0000287; F:GO:0004749; F:GO:0016301	P:nucleoside metabolic process; P:ribonucleoside monophosphate biosynthetic process; P:nucleotide biosynthetic process; P:phosphorylation; F:magnesium ion binding; F:ribose phosphate diphosphokinase activity; F:kinase activity	EC:2.7.6.1	Ribose-phosphate diphosphokinase	IPR029057 (G3DSA:3.40.50.GENE3D); IPR029057 (G3DSA:3.40.50.GENE3D); IPR005946 (PANTHER); PTHR10210:SF48 (PANTHER); IPR000836 (CDD); IPR029057 (SUPERFAMILY)	P:GO:0009116; P:GO:0009165; F:GO:0000287; F:GO:0004749	P:nucleoside metabolic process; P:nucleotide biosynthetic process; F:magnesium ion binding; F:ribose phosphate diphosphokinase activity
[INTERPRO, BLASTED, MAPPED, ANNOTATED]	c100704_g1_i1	42.7544	50.0972	58.7646	40.4345	cytochrome c oxidase subunit 5B, mitochondrial-like	236	20	2.19923e-51	96.56	7	P:GO:0006123; P:GO:0006412; P:GO:0042776; F:GO:0003735; F:GO:0004129; C:GO:0005740; C:GO:0005840	P:mitochondrial electron transport, cytochrome c to oxygen; P:translation; P:mitochondrial ATP synthesis coupled proton transport; F:structural constituent of ribosome; F:cytochrome-c oxidase activity; C:mitochondrial envelope; C:ribosome	EC:1.9.3.1	Acting on a heme group of donors	IPR036972 (G3DSA:2.60.11.GENE3D); IPR002124 (PFAM); IPR002124 (PANTHER); PTHR10122:SF0 (PANTHER); IPR002124 (PROSITE_PROFILES); IPR002124 (CDD); SSF57802 (SUPERFAMILY)	F:GO:0004129; C:GO:0005740	F:cytochrome-c oxidase activity; C:mitochondrial envelope
[INTERPRO, BLASTED, MAPPED, ANNOTATED]	c10071_g1_i1	8.15134	7.73263	15.3724	16.844	bis(5'-adenosyl)-triphosphatase enpp4-like	3289	20	0	74.59	2	F:GO:0003824; C:GO:0016021	F:catalytic activity; C:integral component of membrane			G3DSA:3.30.1360.180 (GENE3D); IPR002591 (PFAM); IPR017850 (G3DSA:3.40.720.GENE3D); PTHR10151 (PANTHER); PTHR10151:SF103 (PANTHER); cd16018 (CDD); IPR017850 (SUPERFAMILY)	F:GO:0003824	F:catalytic activity
[INTERPRO, BLASTED, MAPPED, ANNOTATED]	c10071_g1_i2	24.9727	29.9491	62.5016	66.1868	bis(5'-adenosyl)-triphosphatase enpp4-like	2050	20	0	73.86	2	F:GO:0003824; C:GO:0016021	F:catalytic activity; C:integral component of membrane			IPR017850 (G3DSA:3.40.720.GENE3D); G3DSA:3.30.1360.180 (GENE3D); IPR002591 (PFAM); PTHR10151:SF103 (PANTHER); PTHR10151 (PANTHER); cd16018 (CDD); IPR017850 (SUPERFAMILY)	F:GO:0003824	F:catalytic activity
[INTERPRO, BLASTED, MAPPED, ANNOTATED]	c100713_g1_i1	0	0	0	0	transposase	136	18	1.3318e-09	72.31	3	P:GO:0006259; F:GO:0004518; F:GO:0005488	P:DNA metabolic process; F:nuclease activity; F:binding			no IPS match	no IPS match	no IPS match
[INTERPRO, BLASTED, MAPPED, ANNOTATED]	c100721_g1_i1	0	0	0	0	lateral signaling target protein 2 homolog isoform X2	203	20	4.02208e-20	84.93	1	P:GO:0006355	P:regulation of transcription, DNA-templated			no IPS match	no IPS match	no IPS match
[INTERPRO, BLASTED, MAPPED, ANNOTATED]	c100728_g1_i1	0	0	0	0	beta-galactosidase-1-like protein 2	283	20	4.2944e-42	76.46	2	P:GO:0005975; F:GO:0004565	P:carbohydrate metabolic process; F:beta-galactosidase activity	EC:3.2.1.23	Beta-galactosidase	G3DSA:3.20.20.80 (GENE3D); IPR031330 (PFAM); IPR017853 (SUPERFAMILY)	no GO terms	no GO terms
[INTERPRO, BLASTED, MAPPED, ANNOTATED]	c100732_g1_i1	0.240893	0.566345	0.135568	0.0617017	branched-chain-amino-acid aminotransferase, cytosolic	537	20	4.27191e-32	54.08	1	F:GO:0004084	F:branched-chain-amino-acid transaminase activity	EC:2.6.1.42	Branched-chain-amino-acid transaminase	IPR043132 (G3DSA:3.20.10.GENE3D); IPR036038 (SUPERFAMILY)	F:GO:0003824	F:catalytic activity
[INTERPRO, BLASTED, MAPPED, ANNOTATED]	c100736_g1_i1	0	0	0.277863	0	protein SEC13 homolog	131	20	2.73132e-10	79.75	20	P:GO:0006607; P:GO:0034605; P:GO:0035077; P:GO:0035293; P:GO:0060261; P:GO:0090114; P:GO:1904263; F:GO:0003682; F:GO:0005198; C:GO:0000139; C:GO:0000785; C:GO:0005654; C:GO:0005703; C:GO:0005764; C:GO:0005783; C:GO:0005829; C:GO:0005856; C:GO:0030127; C:GO:0031080; C:GO:0061700	P:NLS-bearing protein import into nucleus; P:cellular response to heat; P:ecdysone-mediated polytene chromosome puffing; P:chitin-based larval cuticle pattern formation; P:positive regulation of transcription initiation from RNA polymerase II promoter; P:COPII-coated vesicle budding; P:positive regulation of TORC1 signaling; F:chromatin binding; F:structural molecule activity; C:Golgi membrane; C…			IPR015943 (G3DSA:2.130.10.GENE3D); IPR017986 (PROSITE_PROFILES); IPR001680 (PROSITE_PROFILES); SSF117289 (SUPERFAMILY)	F:GO:0005515	F:protein binding
[INTERPRO, BLASTED, MAPPED, ANNOTATED]	c100738_g1_i1	0	0.0498242	0.238533	0.347406	transmembrane protease serine 9-like	763	20	4.23012e-70	54.38	2	P:GO:0006508; F:GO:0004252	P:proteolysis; F:serine-type endopeptidase activity	EC:3.4.21.73; EC:3.4.24.7; EC:3.4.21.71; EC:3.4.24.3; EC:3.4.21.34; EC:3.4.21.78; EC:3.4.21.75; EC:3.4.21.26; EC:3.4.21.27; EC:3.4.21.68; EC:3.4.21.69; EC:3.4.24.34; EC:3.4.21.41; EC:3.4.21.83; EC:3.4.21.88; EC:3.4.21.45; EC:3.4.21.89; EC:3.4.21.42; EC:3.4.19.1; EC:3.4.21.43; EC:3.4.21.87; EC:3.4.21.38; EC:3.4.21.35; EC:3.4.21.79; EC:3.4.21.36; EC:3.4.21.102; EC:3.4.21.39; EC:3.4.21; EC:3.4.21.4;…	U-plasminogen activator; Interstitial collagenase; Pancreatic elastase II; Microbial collagenase; Plasma kallikrein; Granzyme A; Furin; Prolyl oligopeptidase; Coagulation factor XIa; T-plasminogen activator; Protein C (activated); Neutrophil collagenase; Complement subcomponent C1r; Oligopeptidase B; Repressor LexA; Complement factor I; Signal peptidase I; Complement subcomponent C1s; Acylaminoac…	IPR001314 (PRINTS); IPR043504 (G3DSA:2.40.10.GENE3D); IPR001254 (PFAM); IPR043504 (G3DSA:2.40.10.GENE3D); PTHR24276:SF78 (PANTHER); PTHR24276 (PANTHER); IPR001254 (PROSITE_PROFILES); IPR001254 (CDD); IPR009003 (SUPERFAMILY)	P:GO:0006508; F:GO:0004252	P:proteolysis; F:serine-type endopeptidase activity
[INTERPRO, BLASTED, MAPPED, ANNOTATED]	c10074_g1_i1	2.33341	2.44763	2.97623	2.60883	calcineurin-binding protein cabin-1-like	7595	20	0	70.34	2	P:GO:0006336; C:GO:0005634	P:DNA replication-independent nucleosome assembly; C:nucleus			IPR011990 (G3DSA:1.25.40.GENE3D); IPR011990 (G3DSA:1.25.40.GENE3D); IPR033053 (PANTHER); IPR013026 (PROSITE_PROFILES); IPR019734 (PROSITE_PROFILES); IPR013026 (PROSITE_PROFILES); IPR019734 (PROSITE_PROFILES); IPR019734 (PROSITE_PROFILES); IPR011990 (SUPERFAMILY); IPR011990 (SUPERFAMILY)	P:GO:0006336; F:GO:0005515	P:DNA replication-independent nucleosome assembly; F:protein binding
[INTERPRO, BLASTED, MAPPED, ANNOTATED]	c10074_g1_i2	0.366685	0.371588	0.384258	1.26524	calcineurin-binding protein cabin-1-like	7673	20	0	70.34	2	P:GO:0006336; C:GO:0005634	P:DNA replication-independent nucleosome assembly; C:nucleus			IPR011990 (G3DSA:1.25.40.GENE3D); IPR011990 (G3DSA:1.25.40.GENE3D); IPR033053 (PANTHER); IPR013026 (PROSITE_PROFILES); IPR019734 (PROSITE_PROFILES); IPR013026 (PROSITE_PROFILES); IPR019734 (PROSITE_PROFILES); IPR019734 (PROSITE_PROFILES); IPR011990 (SUPERFAMILY); IPR011990 (SUPERFAMILY)	P:GO:0006336; F:GO:0005515	P:DNA replication-independent nucleosome assembly; F:protein binding
[INTERPRO, BLASTED, MAPPED, ANNOTATED]	c100742_g1_i1	0	0.213572	0.40899	0	chitin synthase 1	178	20	2.52303e-15	99.85	5	P:GO:0006035; F:GO:0004100; C:GO:0016021; C:GO:0030428; C:GO:0071944	P:cuticle chitin biosynthetic process; F:chitin synthase activity; C:integral component of membrane; C:cell septum; C:cell periphery	EC:2.4.1.16	Chitin synthase	no IPS match	no IPS match	no IPS match
[INTERPRO, BLASTED, MAPPED, ANNOTATED]	c10078_g1_i1	0	0	0.546001	0	endocuticle structural glycoprotein ABD-4-like	200	20	9.55285e-23	79.89	1	F:GO:0042302	F:structural constituent of cuticle			no IPS match	no IPS match	no IPS match
[INTERPRO, BLASTED, MAPPED, ANNOTATED]	c10078_g2_i1	0	0	0.641411	0.145964	endocuticle structural glycoprotein ABD-4-like	227	20	1.57838e-17	77.17	1	F:GO:0042302	F:structural constituent of cuticle			no IPS match	no IPS match	no IPS match
[INTERPRO, BLASTED, MAPPED, ANNOTATED]	c100781_g1_i1	7.89049	13.5864	11.633	13.6634	probable serine hydrolase	291	20	6.17911e-44	76.93	1	F:GO:0016787	F:hydrolase activity			no IPS match	no IPS match	no IPS match
[INTERPRO, BLASTED, MAPPED, ANNOTATED]	c100796_g1_i1	0.148689	0.262179	0.251035	0.228509	protein SPT2 homolog	435	17	2.17198e-21	65.95	3	P:GO:0034728; P:GO:0050794; F:GO:0005488	P:nucleosome organization; P:regulation of cellular process; F:binding			no IPS match	no IPS match	no IPS match
[INTERPRO, BLASTED, MAPPED, ANNOTATED]	c100797_g1_i1	0.0685167	0.0805421	0.154238	0.0701988	tRNA pseudouridine synthase-like 1	472	20	5.29084e-29	47.63	1	P:GO:0016070	P:RNA metabolic process			G3DSA:3.30.70.580 (GENE3D); IPR020103 (SUPERFAMILY)	P:GO:0001522; P:GO:0009451; F:GO:0003723; F:GO:0009982	P:pseudouridine synthesis; P:RNA modification; F:RNA binding; F:pseudouridine synthase activity
[INTERPRO, BLASTED, MAPPED, ANNOTATED]	c10081_g1_i1	3.20422	3.73326	8.28218	10.9817	mitochondrial intermediate peptidase	2281	20	0	80.86	5	P:GO:0006518; P:GO:0006627; F:GO:0004222; F:GO:0046872; C:GO:0005739	P:peptide metabolic process; P:protein processing involved in protein targeting to mitochondrion; F:metalloendopeptidase activity; F:metal ion binding; C:mitochondrion	EC:3.4.24.70; EC:3.4.99; EC:3.4.24.71; EC:3.4.24; EC:3.4.24.61; EC:3.4.24.72; EC:3.4.24.23; EC:3.4.24.56; EC:3.4.24.24; EC:3.4.24.35; EC:3.4.24.57; EC:3.4.24.14; EC:3.4.24.69; EC:3.4.24.37; EC:3.4.24.59; EC:3.4.24.64; EC:3.4.24.21; EC:3.4.24.11; EC:3.4.24.22; EC:3.4.24.55; EC:3.4.24.17; EC:3.4.24.18; EC:3.4.24.19	Oligopeptidase A; Acting on peptide bonds (peptidases); Endothelin-converting enzyme 1; Acting on peptide bonds (peptidases); Nardilysin; Fibrolase; Matrilysin; Insulysin; Gelatinase A; Gelatinase B; O-sialoglycoprotein endopeptidase; Procollagen N-endopeptidase; Bontoxilysin; Saccharolysin; Mitochondrial intermediate peptidase; Mitochondrial processing peptidase; Astacin; Neprilysin; Stromelysin…	IPR024077 (G3DSA:1.10.1370.GENE3D); G3DSA:1.10.1370.40 (GENE3D); IPR001567 (PFAM); PTHR11804 (PANTHER); PTHR11804:SF71 (PANTHER); cd06457 (CDD); SSF55486 (SUPERFAMILY)	P:GO:0006508; F:GO:0004222	P:proteolysis; F:metalloendopeptidase activity
[INTERPRO, BLASTED, MAPPED, ANNOTATED]	c100814_g1_i1	0.482685	0.283701	0.814928	1.23634	pre-mRNA-splicing regulator female-lethal(2)D	134	20	2.99737e-19	92.72	3	P:GO:0000381; P:GO:0080009; C:GO:0005634	P:regulation of alternative mRNA splicing, via spliceosome; P:mRNA methylation; C:nucleus			no IPS match	no IPS match	no IPS match
[INTERPRO, BLASTED, MAPPED, ANNOTATED]	c100815_g1_i1	1.16331	1.77772	6.02304	2.74129	laminin subunit beta-1 isoform X1	278	14	1.42385e-32	74.86	2	P:GO:0009653; P:GO:0009987	P:anatomical structure morphogenesis; P:cellular process			IPR007705 (PFAM)	P:GO:0006886; C:GO:0016020	P:intracellular protein transport; C:membrane
[INTERPRO, BLASTED, MAPPED, ANNOTATED]	c100819_g1_i1	0	0	0	1.5778	contactin-associated protein-like 5 isoform X1	168	20	1.7969e-21	71.03	3	P:GO:0010951; F:GO:0004867; C:GO:0016021	P:negative regulation of endopeptidase activity; F:serine-type endopeptidase inhibitor activity; C:integral component of membrane			no IPS match	no IPS match	no IPS match
[INTERPRO, BLASTED, MAPPED, ANNOTATED]	c10082_g1_i1	2.5451	2.84973	6.2974	6.32959	MKL/myocardin-like protein 2 isoform X3	4549	20	0	70.21	3	P:GO:0045944; F:GO:0003713; C:GO:0005634	P:positive regulation of transcription by RNA polymerase II; F:transcription coactivator activity; C:nucleus			IPR003034 (PFAM); IPR004018 (PFAM); IPR036361 (G3DSA:1.10.720.GENE3D); G3DSA:1.10.288.20 (GENE3D); PTHR22793:SF12 (PANTHER); IPR043451 (PANTHER); IPR003034 (PROSITE_PROFILES); IPR004018 (PROSITE_PROFILES); IPR004018 (PROSITE_PROFILES); IPR004018 (PROSITE_PROFILES); IPR036361 (SUPERFAMILY)	no GO terms	no GO terms
[INTERPRO, BLASTED, MAPPED, ANNOTATED]	c100826_g1_i1	0	0	0	0.312583	eukaryotic translation initiation factor 1A, X-chromosomal	106	20	2.55204e-09	92.88	4	P:GO:0006413; F:GO:0003743; C:GO:0005829; C:GO:0016282	P:translational initiation; F:translation initiation factor activity; C:cytosol; C:eukaryotic 43S preinitiation complex			no IPS match	no IPS match	no IPS match
[INTERPRO, BLASTED, MAPPED, ANNOTATED]	c10083_g1_i1	5.6173	6.28254	10.8825	12.3178	calpain-7-like	3201	20	0	78.42	3	P:GO:0006508; F:GO:0003676; F:GO:0004198	P:proteolysis; F:nucleic acid binding; F:calcium-dependent cysteine-type endopeptidase activity	EC:3.4.22; EC:3.4.22.1; EC:3.4.99; EC:3.4.22.41; EC:3.4.22.40; EC:3.4.22.34; EC:3.4.22.8; EC:3.4.22.28; EC:3.4.22.16; EC:3.4.22.27; EC:3.4.22.38; EC:3.4.22.15; EC:3.4.22.14	Acting on peptide bonds (peptidases); Cathepsin B; Acting on peptide bonds (peptidases); Cathepsin F; Bleomycin hydrolase; Legumain; Clostripain; Picornain 3C; Cathepsin H; Cathepsin S; Cathepsin K; Cathepsin L; Actinidain	IPR022684 (PRINTS); IPR001300 (PFAM); G3DSA:3.90.70.10 (GENE3D); IPR007330 (PFAM); G3DSA:2.60.120.380 (GENE3D); IPR022682 (PFAM); G3DSA:1.20.58.280 (GENE3D); G3DSA:1.20.58.280 (GENE3D); G3DSA:2.60.120.380 (GENE3D); PTHR46143 (PANTHER); IPR001300 (PROSITE_PROFILES); IPR001300 (CDD); IPR036213 (SUPERFAMILY); IPR036181 (SUPERFAMILY); IPR036213 (SUPERFAMILY); IPR036181 (SUPERFAMILY); IPR038765 (SUPER…	P:GO:0006508; F:GO:0004198	P:proteolysis; F:calcium-dependent cysteine-type endopeptidase activity
[INTERPRO, BLASTED, MAPPED, ANNOTATED]	c100836_g1_i1	0.987478	1.74119	0	0.25293	esterase B1-like	131	20	4.03408e-18	79.89	1	F:GO:0016787	F:hydrolase activity			no IPS match	no IPS match	no IPS match
[INTERPRO, BLASTED, MAPPED, ANNOTATED]	c10084_g1_i1	2.70231	4.18381	8.03671	11.3222	flap endonuclease 1	1472	20	0	89.58	13	P:GO:0006260; P:GO:0006284; P:GO:0043137; P:GO:0090502; F:GO:0000287; F:GO:0003677; F:GO:0004523; F:GO:0008409; F:GO:0017108; F:GO:0030145; C:GO:0005654; C:GO:0005730; C:GO:0005739	P:DNA replication; P:base-excision repair; P:DNA replication, removal of RNA primer; P:RNA phosphodiester bond hydrolysis, endonucleolytic; F:magnesium ion binding; F:DNA binding; F:RNA-DNA hybrid ribonuclease activity; F:5'-3' exonuclease activity; F:5'-flap endonuclease activity; F:manganese ion binding; C:nucleoplasm; C:nucleolus; C:mitochondrion	EC:3.1.30; EC:3.1.21; EC:3.1.26; EC:3.1.26.4	Acting on ester bonds; Acting on ester bonds; Acting on ester bonds; Ribonuclease H	IPR006084 (PRINTS); IPR006085 (PFAM); IPR006086 (PFAM); G3DSA:3.40.50.1010 (GENE3D); PTHR11081:SF51 (PANTHER); IPR006084 (PANTHER); cd09867 (CDD); cd09907 (CDD); IPR036279 (SUPERFAMILY); IPR029060 (SUPERFAMILY)	F:GO:0004518	F:nuclease activity
[INTERPRO, BLASTED, MAPPED, ANNOTATED]	c100852_g1_i1	0.271005	0.212379	0	0	organic cation transporter protein	358	12	3.66625e-13	81.04	3	P:GO:0055085; F:GO:0022857; C:GO:0016021	P:transmembrane transport; F:transmembrane transporter activity; C:integral component of membrane			no IPS match	no IPS match	no IPS match
[INTERPRO, BLASTED, MAPPED, ANNOTATED]	c100857_g1_i1	0	0	0	0.209708	maltase 2-like	158	20	3.6388e-10	88.77	4	P:GO:0000023; P:GO:0055114; F:GO:0016491; F:GO:0032450	P:maltose metabolic process; P:oxidation-reduction process; F:oxidoreductase activity; F:maltose alpha-glucosidase activity	EC:3.2.1.20	Alpha-glucosidase	no IPS match	no IPS match	no IPS match
[INTERPRO, BLASTED, MAPPED, ANNOTATED]	c100859_g1_i1	0	0.389907	0.373334	0	uncharacterized protein LOC115880334	195	18	1.62275e-19	78.46	1	C:GO:0016021	C:integral component of membrane			no IPS match	no IPS match	no IPS match
[INTERPRO, BLASTED, MAPPED, ANNOTATED]	c10086_g1_i1	3.44605	3.62596	5.88586	8.86367	snurportin-1	1342	20	6.11703e-145	62.84	1	C:GO:0005622	C:intracellular anatomical structure			IPR024721 (PFAM); G3DSA:3.30.470.30 (GENE3D); IPR017336 (PANTHER); cd09232 (CDD); SSF56091 (SUPERFAMILY)	P:GO:0061015; F:GO:0005515; C:GO:0005634; C:GO:0005737	P:snRNA import into nucleus; F:protein binding; C:nucleus; C:cytoplasm
[INTERPRO, BLASTED, MAPPED, ANNOTATED]	c10086_g2_i1	0.670257	0.984867	1.32021	1.20174	snurportin-1	193	20	1.2676e-25	68.02	1	C:GO:0005622	C:intracellular anatomical structure			no IPS match	no IPS match	no IPS match
[INTERPRO, BLASTED, MAPPED, ANNOTATED]	c100867_g1_i1	0	0	0.218619	0.099501	acetyl-coenzyme A synthetase-like	333	20	9.71448e-17	72.16	4	F:GO:0016874; F:GO:0032559; F:GO:0043168; C:GO:0016020	F:ligase activity; F:adenyl ribonucleotide binding; F:anion binding; C:membrane			G3DSA:3.30.300.30 (GENE3D); IPR025110 (PFAM); PTHR24095 (PANTHER); PTHR24095:SF245 (PANTHER); cd05966 (CDD); SSF56801 (SUPERFAMILY)	no GO terms	no GO terms
[INTERPRO, BLASTED, MAPPED, ANNOTATED]	c100872_g1_i1	0	0	0	0.269381	calcium/calmodulin-dependent protein kinase type II alpha chain isoform X1	123	20	5.07476e-07	72.07	3	P:GO:0016310; F:GO:0000166; F:GO:0004674	P:phosphorylation; F:nucleotide binding; F:protein serine/threonine kinase activity	EC:2.7.11	Transferring phosphorus-containing groups	no IPS match	no IPS match	no IPS match
[INTERPRO, BLASTED, MAPPED, ANNOTATED]	c100873_g1_i1	0	0	0.350001	0.955783	kinesin heavy chain	104	20	3.07617e-14	100	29	P:GO:0001754; P:GO:0007097; P:GO:0007310; P:GO:0007317; P:GO:0007411; P:GO:0007526; P:GO:0008103; P:GO:0008345; P:GO:0035617; P:GO:0046785; P:GO:0046843; P:GO:0048312; P:GO:0048489; P:GO:0048813; P:GO:0051012; P:GO:0051299; P:GO:0061572; P:GO:0070868; P:GO:0098957; P:GO:0098971; F:GO:0005523; F:GO:0005524; F:GO:0008017; F:GO:0008574; C:GO:0005871; C:GO:0030478; C:GO:0032839; C:GO:0035371; C:GO:19…	P:eye photoreceptor cell differentiation; P:nuclear migration; P:oocyte dorsal/ventral axis specification; P:regulation of pole plasm oskar mRNA localization; P:axon guidance; P:larval somatic muscle development; P:oocyte microtubule cytoskeleton polarization; P:larval locomotory behavior; P:stress granule disassembly; P:microtubule polymerization; P:dorsal appendage formation; P:intracellular di…	EC:3.6.1.3; EC:5.6.1.3; EC:3.6.1.15	Adenosinetriphosphatase; Plus-end-directed kinesin ATPase; Nucleoside-triphosphate phosphatase	IPR036961 (G3DSA:3.40.850.GENE3D); IPR001752 (PROSITE_PROFILES); IPR027417 (SUPERFAMILY)	P:GO:0007018; F:GO:0003777; F:GO:0005524; F:GO:0008017	P:microtubule-based movement; F:microtubule motor activity; F:ATP binding; F:microtubule binding
[INTERPRO, BLASTED, MAPPED, ANNOTATED]	c10088_g1_i1	7.33678	8.0372	12.7457	13.3617	far upstream element-binding protein 3 isoform X1	6797	20	9.05523e-165	68.43	4	P:GO:0010468; P:GO:0051252; F:GO:0003723; C:GO:0005622	P:regulation of gene expression; P:regulation of RNA metabolic process; F:RNA binding; C:intracellular anatomical structure			IPR036612 (G3DSA:3.30.1370.GENE3D); IPR015096 (PFAM); IPR036612 (G3DSA:3.30.1370.GENE3D); IPR004088 (PFAM); PTHR10288:SF234 (PANTHER); PTHR10288 (PANTHER); PTHR10288:SF234 (PANTHER); PTHR10288 (PANTHER); PS50084 (PROSITE_PROFILES); PS50084 (PROSITE_PROFILES); PS50084 (PROSITE_PROFILES); cd00105 (CDD); cd00105 (CDD); cd00105 (CDD); IPR036612 (SUPERFAMILY); IPR036612 (SUPERFAMILY); IPR036612 (SUPER…	P:GO:0006355; F:GO:0003676; F:GO:0003723	P:regulation of transcription, DNA-templated; F:nucleic acid binding; F:RNA binding
[INTERPRO, BLASTED, MAPPED, ANNOTATED]	c100883_g1_i1	0.971168	2.28324	5.90272	16.5172	NADH dehydrogenase [ubiquinone] flavoprotein 1, mitochondrial	333	20	9.78688e-76	99.32	7	P:GO:0006120; F:GO:0008137; F:GO:0010181; F:GO:0046872; F:GO:0051287; F:GO:0051539; C:GO:0005747	P:mitochondrial electron transport, NADH to ubiquinone; F:NADH dehydrogenase (ubiquinone) activity; F:FMN binding; F:metal ion binding; F:NAD binding; F:4 iron, 4 sulfur cluster binding; C:mitochondrial respiratory chain complex I	EC:7.1.1.2; EC:1.6.5.11; EC:1.6.99.3; EC:1.6.5.2	NADH:ubiquinone reductase (H(+)-translocating); NADH dehydrogenase (quinone); NADH dehydrogenase; NAD(P)H dehydrogenase (quinone)	IPR011538 (PFAM); IPR037225 (G3DSA:3.40.50.GENE3D); PTHR11780 (PANTHER); IPR037225 (SUPERFAMILY)	no GO terms	no GO terms
[INTERPRO, BLASTED, MAPPED, ANNOTATED]	c100887_g1_i1	0.227746	0	0.769016	0	cullin-2	142	20	1.70101e-24	94.46	6	P:GO:0016567; P:GO:0031146; F:GO:0004842; F:GO:0031625; C:GO:0019005; C:GO:0031462	P:protein ubiquitination; P:SCF-dependent proteasomal ubiquitin-dependent protein catabolic process; F:ubiquitin-protein transferase activity; F:ubiquitin protein ligase binding; C:SCF ubiquitin ligase complex; C:Cul2-RING ubiquitin ligase complex			IPR036388 (G3DSA:1.10.10.GENE3D)	no GO terms	no GO terms
[INTERPRO, BLASTED, MAPPED, ANNOTATED]	c100895_g1_i1	0	0	0.224692	0	adenylosuccinate lyase	324	20	5.34697e-62	94.52	5	P:GO:0006189; P:GO:0044208; F:GO:0004018; F:GO:0070626; C:GO:0005829	P:'de novo' IMP biosynthetic process; P:'de novo' AMP biosynthetic process; F:N6-(1,2-dicarboxyethyl)AMP AMP-lyase (fumarate-forming) activity; F:(S)-2-(5-amino-1-(5-phospho-D-ribosyl)imidazole-4-carboxamido)succinate AMP-lyase (fumarate-forming) activity; C:cytosol	EC:4.3.2.2	Adenylosuccinate lyase	IPR022761 (PFAM); G3DSA:1.20.200.10 (GENE3D); PTHR43172 (PANTHER); IPR008948 (SUPERFAMILY)	F:GO:0003824	F:catalytic activity
[INTERPRO, BLASTED, MAPPED, ANNOTATED]	c10090_g1_i1	3.68123	5.23833	6.06971	7.6838	macoilin-1 isoform X2	4006	20	0	80.66	3	P:GO:0023041; C:GO:0016021; C:GO:0030867	P:neuronal signal transduction; C:integral component of membrane; C:rough endoplasmic reticulum membrane			IPR019130 (PFAM); PTHR47464 (PANTHER); PTHR47464:SF2 (PANTHER)	P:GO:0023041; C:GO:0030867	P:neuronal signal transduction; C:rough endoplasmic reticulum membrane
[INTERPRO, BLASTED, MAPPED, ANNOTATED]	c10090_g1_i2	3.33256	2.19782	2.88806	1.60299	macoilin-1 isoform X1	4134	20	0	80.64	3	P:GO:0023041; C:GO:0016021; C:GO:0030867	P:neuronal signal transduction; C:integral component of membrane; C:rough endoplasmic reticulum membrane			IPR019130 (PFAM); PTHR47464:SF2 (PANTHER); PTHR47464 (PANTHER)	P:GO:0023041; C:GO:0030867	P:neuronal signal transduction; C:rough endoplasmic reticulum membrane
[INTERPRO, BLASTED, MAPPED, ANNOTATED]	c100907_g1_i1	0	0.370887	0.177561	0	histone H2B	205	20	1.88287e-27	86.45	6	P:GO:0006334; F:GO:0003677; F:GO:0044877; F:GO:0046982; C:GO:0000786; C:GO:0005634	P:nucleosome assembly; F:DNA binding; F:protein-containing complex binding; F:protein heterodimerization activity; C:nucleosome; C:nucleus			IPR000558 (PRINTS); IPR009072 (G3DSA:1.10.20.GENE3D); IPR007125 (PFAM); IPR000558 (PANTHER); PTHR23428:SF288 (PANTHER); IPR009072 (SUPERFAMILY)	F:GO:0003677; F:GO:0046982; C:GO:0000786	F:DNA binding; F:protein heterodimerization activity; C:nucleosome
[INTERPRO, BLASTED, MAPPED, ANNOTATED]	c10091_g1_i1	0.692821	0.552641	0.724103	0.73518	alpha-tocopherol transfer protein-like	1307	20	1.59782e-159	71.22	1	F:GO:1902936	F:phosphatidylinositol bisphosphate binding			PR00180 (PRINTS); IPR001251 (PFAM); IPR036865 (G3DSA:3.40.525.GENE3D); G3DSA:1.10.8.20 (GENE3D); PTHR10174 (PANTHER); PTHR10174:SF120 (PANTHER); IPR001251 (PROSITE_PROFILES); IPR001251 (CDD); IPR036273 (SUPERFAMILY); IPR036865 (SUPERFAMILY)	no GO terms	no GO terms
[INTERPRO, BLASTED, MAPPED, ANNOTATED]	c10092_g1_i1	49.7771	60.1579	96.3862	109.703	dynein light chain 1, cytoplasmic	2335	20	4.01177e-54	99.4	22	P:GO:0000132; P:GO:0006914; P:GO:0007290; P:GO:0007291; P:GO:0007476; P:GO:0008407; P:GO:0034454; P:GO:0035071; P:GO:0048477; P:GO:0051017; P:GO:1904801; P:GO:2000582; F:GO:0003774; F:GO:0016887; F:GO:0042803; F:GO:0045505; F:GO:0051959; F:GO:0097718; C:GO:0005737; C:GO:0005814; C:GO:0005868; C:GO:0005874	P:establishment of mitotic spindle orientation; P:autophagy; P:spermatid nucleus elongation; P:sperm individualization; P:imaginal disc-derived wing morphogenesis; P:chaeta morphogenesis; P:microtubule anchoring at centrosome; P:salivary gland cell autophagic cell death; P:oogenesis; P:actin filament bundle assembly; P:positive regulation of neuron remodeling; P:positive regulation of ATP-depende…	EC:3.6.1.3; EC:3.6.1.15	Adenosinetriphosphatase; Nucleoside-triphosphate phosphatase	IPR001372 (PFAM); IPR037177 (G3DSA:3.30.740.GENE3D); IPR001372 (PANTHER); PTHR11886:SF62 (PANTHER); IPR037177 (SUPERFAMILY)	P:GO:0007017; C:GO:0030286	P:microtubule-based process; C:dynein complex
[INTERPRO, BLASTED, MAPPED, ANNOTATED]	c10093_g1_i1	0	0.556718	1.90377	0.831811	location of vulva defective 1-like	956	20	2.98282e-72	77.78	1	C:GO:0016021	C:integral component of membrane			no IPS match	no IPS match	no IPS match
[INTERPRO, BLASTED, MAPPED, ANNOTATED]	c10093_g1_i2	1.17174	0	0.565219	0.3087	location of vulva defective 1-like	966	20	3.29153e-72	77.78	1	C:GO:0016021	C:integral component of membrane			no IPS match	no IPS match	no IPS match
[INTERPRO, BLASTED, MAPPED, ANNOTATED]	c100941_g1_i1	0	0	0	0	set1/Ash2 histone methyltransferase complex subunit ASH2	118	15	1.21122e-10	79.56	6	P:GO:0051568; F:GO:0000976; F:GO:0042800; F:GO:0046872; C:GO:0016020; C:GO:0048188	P:histone H3-K4 methylation; F:transcription regulatory region sequence-specific DNA binding; F:histone methyltransferase activity (H3-K4 specific); F:metal ion binding; C:membrane; C:Set1C/COMPASS complex	EC:2.1.1.43	Transferring one-carbon groups	no IPS match	no IPS match	no IPS match
[INTERPRO, BLASTED, MAPPED, ANNOTATED]	c100948_g1_i1	0	0.294697	1.9752	1.28426	6-phosphogluconate dehydrogenase, decarboxylating	129	20	1.79584e-23	94.43	5	P:GO:0009051; P:GO:0046177; F:GO:0004616; F:GO:0050661; C:GO:0005829	P:pentose-phosphate shunt, oxidative branch; P:D-gluconate catabolic process; F:phosphogluconate dehydrogenase (decarboxylating) activity; F:NADP binding; C:cytosol	EC:1.1.1.44	Phosphogluconate dehydrogenase (NADP(+)-dependent, decarboxylating)	no IPS match	no IPS match	no IPS match
[INTERPRO, BLASTED, MAPPED, ANNOTATED]	c100969_g1_i1	0	0	0.333946	0	60 kDa heat shock protein homolog 2, mitochondrial	109	20	5.56819e-08	73.33	2	P:GO:0006457; P:GO:0048477	P:protein folding; P:oogenesis			IPR027413 (G3DSA:1.10.560.GENE3D); IPR027413 (SUPERFAMILY)	no GO terms	no GO terms
[INTERPRO, BLASTED, MAPPED, ANNOTATED]	c100972_g1_i1	0.81256	0	6.40203	17.3162	serine/threonine-protein phosphatase alpha-2 isoform	199	20	5.82666e-20	97.76	6	P:GO:0006470; F:GO:0004722; F:GO:0046872; C:GO:0000164; C:GO:0005634; C:GO:0072357	P:protein dephosphorylation; F:protein serine/threonine phosphatase activity; F:metal ion binding; C:protein phosphatase type 1 complex; C:nucleus; C:PTW/PP1 phosphatase complex	EC:3.1.3.16	Protein-serine/threonine phosphatase	IPR031675 (PFAM); IPR037979 (PTHR11668:PANTHER); PTHR11668 (PANTHER)	F:GO:0004722; C:GO:0000164; C:GO:0072357	F:protein serine/threonine phosphatase activity; C:protein phosphatase type 1 complex; C:PTW/PP1 phosphatase complex
[INTERPRO, BLASTED, MAPPED, ANNOTATED]	c10099_g1_i1	9.95874	13.0512	14	8.60512	transcription factor cwo isoform X5	4043	20	3.40823e-144	64.78	4	P:GO:0006355; P:GO:0007275; P:GO:0030154; F:GO:0003677	P:regulation of transcription, DNA-templated; P:multicellular organism development; P:cell differentiation; F:DNA binding			IPR036638 (G3DSA:4.10.280.GENE3D); IPR011598 (PFAM); IPR003650 (PFAM); PTHR10985 (PANTHER); PTHR10985:SF138 (PANTHER); IPR003650 (PROSITE_PROFILES); IPR011598 (PROSITE_PROFILES); IPR011598 (CDD); IPR036638 (SUPERFAMILY); SSF158457 (SUPERFAMILY)	P:GO:0006355; F:GO:0003677; F:GO:0046983	P:regulation of transcription, DNA-templated; F:DNA binding; F:protein dimerization activity
[INTERPRO, BLASTED, MAPPED, ANNOTATED]	c10099_g2_i1	0.197798	0.232513	0.445261	1.11459	transcription factor cwo isoform X1	327	20	3.90955e-37	97.75	8	P:GO:0000122; P:GO:0009952; P:GO:0042752; P:GO:0050767; F:GO:0000977; F:GO:0001227; F:GO:0046983; C:GO:0005634	P:negative regulation of transcription by RNA polymerase II; P:anterior/posterior pattern specification; P:regulation of circadian rhythm; P:regulation of neurogenesis; F:RNA polymerase II transcription regulatory region sequence-specific DNA binding; F:DNA-binding transcription repressor activity, RNA polymerase II-specific; F:protein dimerization activity; C:nucleus			no IPS match	no IPS match	no IPS match
[INTERPRO, BLASTED, MAPPED, ANNOTATED]	c100999_g1_i1	0	0	0	0.31556	glycoside hydrolase family protein 48	210	20	3.12505e-16	86.77	3	P:GO:0030245; F:GO:0008810; F:GO:0016162	P:cellulose catabolic process; F:cellulase activity; F:cellulose 1,4-beta-cellobiosidase activity	EC:3.2.1.91; EC:3.2.1.4	Cellulose 1,4-beta-cellobiosidase (non-reducing end); Cellulase	no IPS match	no IPS match	no IPS match
[INTERPRO, BLASTED, MAPPED, ANNOTATED]	c10100_g1_i1	0	0	0.452175	0.3087	cytochrome P450 4d8	644	20	2.40543e-17	52.58	1	C:GO:0110165	C:cellular anatomical entity			IPR002403 (PRINTS); IPR036396 (G3DSA:1.10.630.GENE3D); IPR001128 (PFAM); PTHR24286 (PANTHER); PTHR24286:SF228 (PANTHER); IPR036396 (SUPERFAMILY)	P:GO:0055114; F:GO:0004497; F:GO:0005506; F:GO:0016705; F:GO:0020037	P:oxidation-reduction process; F:monooxygenase activity; F:iron ion binding; F:oxidoreductase activity, acting on paired donors, with incorporation or reduction of molecular oxygen; F:heme binding
[INTERPRO, BLASTED, MAPPED, ANNOTATED]	c101001_g1_i1	0	0.947015	1.94307	4.48073	SUMO-activating enzyme subunit 1	281	20	1.71068e-51	87.7	4	P:GO:0016925; F:GO:0019948; C:GO:0005737; C:GO:0031510	P:protein sumoylation; F:SUMO activating enzyme activity; C:cytoplasm; C:SUMO activating enzyme complex			IPR000594 (PFAM); G3DSA:3.40.50.720 (GENE3D); PTHR10953:SF162 (PANTHER); PTHR10953 (PANTHER); IPR035985 (SUPERFAMILY)	F:GO:0008641	F:ubiquitin-like modifier activating enzyme activity
[INTERPRO, BLASTED, MAPPED, ANNOTATED]	c101008_g1_i1	11.5726	14.7218	41.2178	45.9651	cysteine-rich protein 1-like	204	20	7.58972e-32	91.43	3	P:GO:0030036; F:GO:0046872; C:GO:0005737	P:actin cytoskeleton organization; F:metal ion binding; C:cytoplasm			no IPS match	no IPS match	no IPS match
[INTERPRO, BLASTED, MAPPED, ANNOTATED]	c10101_g1_i1	8.86814	9.17878	14.9986	180.336	serine/threonine-protein phosphatase 2A 56 kDa regulatory subunit gamma isoform isoform X1	4150	20	0	91.04	7	P:GO:0007165; P:GO:0031952; P:GO:0043666; F:GO:0072542; C:GO:0000159; C:GO:0005634; C:GO:0005829	P:signal transduction; P:regulation of protein autophosphorylation; P:regulation of phosphoprotein phosphatase activity; F:protein phosphatase activator activity; C:protein phosphatase type 2A complex; C:nucleus; C:cytosol			IPR002554 (PFAM); IPR002554 (PIRSF); IPR011989 (G3DSA:1.25.10.GENE3D); PTHR10257:SF19 (PANTHER); IPR002554 (PANTHER); IPR016024 (SUPERFAMILY)	P:GO:0007165; F:GO:0019888; C:GO:0000159	P:signal transduction; F:protein phosphatase regulator activity; C:protein phosphatase type 2A complex
[INTERPRO, BLASTED, MAPPED, ANNOTATED]	c10102_g1_i1	7.08668	7.64399	21.2289	62.1926	facilitated trehalose transporter Tret1-2 homolog isoform X2	2049	20	0	81.5	3	P:GO:0055085; F:GO:0022857; C:GO:0016021	P:transmembrane transport; F:transmembrane transporter activity; C:integral component of membrane			IPR005828 (PFAM); G3DSA:1.20.1250.20 (GENE3D); PTHR48021 (PANTHER); PTHR48021:SF24 (PANTHER); IPR020846 (PROSITE_PROFILES); cd17358 (CDD); IPR036259 (SUPERFAMILY)	P:GO:0055085; F:GO:0022857; C:GO:0016021	P:transmembrane transport; F:transmembrane transporter activity; C:integral component of membrane
[INTERPRO, BLASTED, MAPPED, ANNOTATED]	c101024_g1_i1	12.5766	18.5855	94.438	186.654	annexin B9 isoform X1	180	20	3.01302e-16	97.23	3	F:GO:0005509; F:GO:0005544; C:GO:0005737	F:calcium ion binding; F:calcium-dependent phospholipid binding; C:cytoplasm			IPR037104 (G3DSA:1.10.220.GENE3D); IPR018502 (PFAM); IPR018502 (PROSITE_PROFILES); IPR037104 (SUPERFAMILY)	F:GO:0005509; F:GO:0005544	F:calcium ion binding; F:calcium-dependent phospholipid binding
[INTERPRO, BLASTED, MAPPED, ANNOTATED]	c101030_g1_i1	0	1.09184	0	0	nucleolar protein 56	383	20	1.26678e-47	85.13	3	F:GO:0030515; C:GO:0031428; C:GO:0032040	F:snoRNA binding; C:box C/D snoRNP complex; C:small-subunit processome			IPR002687 (PFAM); IPR042239 (G3DSA:1.10.246.GENE3D); PTHR10894:SF0 (PANTHER); PTHR10894 (PANTHER); IPR002687 (PROSITE_PROFILES); IPR036070 (SUPERFAMILY)	no GO terms	no GO terms
[INTERPRO, BLASTED, MAPPED, ANNOTATED]	c10104_g1_i1	6.98526	4.72175	1.66508	1.29484	twinkle protein, mitochondrial	3301	20	0	74.3	3	P:GO:0006260; F:GO:0097159; F:GO:1901363	P:DNA replication; F:organic cyclic compound binding; F:heterocyclic compound binding			G3DSA:3.40.50.300 (GENE3D); PF13481 (PFAM); PTHR12873 (PANTHER); PTHR12873:SF0 (PANTHER); IPR027417 (SUPERFAMILY)	no GO terms	no GO terms
[INTERPRO, BLASTED, MAPPED, ANNOTATED]	c101041_g1_i1	0	0	0.0796501	1.30505	probable glucosamine 6-phosphate N-acetyltransferase	457	20	8.35843e-29	62.82	1	F:GO:0016740	F:transferase activity			IPR000182 (PFAM); G3DSA:3.40.630.30 (GENE3D); IPR039143 (PANTHER); IPR000182 (PROSITE_PROFILES); cd04301 (CDD); IPR016181 (SUPERFAMILY)	P:GO:0006048; F:GO:0004343; F:GO:0008080	P:UDP-N-acetylglucosamine biosynthetic process; F:glucosamine 6-phosphate N-acetyltransferase activity; F:N-acetyltransferase activity
[INTERPRO, BLASTED, MAPPED, ANNOTATED]	c101044_g1_i1	2.21127	0	0	8.92064	uncharacterized protein LOC115877101	234	7	1.1962e-07	90.73	3	P:GO:0090305; F:GO:0003676; F:GO:0008408	P:nucleic acid phosphodiester bond hydrolysis; F:nucleic acid binding; F:3'-5' exonuclease activity			no IPS match	no IPS match	no IPS match
[INTERPRO, BLASTED, MAPPED, ANNOTATED]	c101046_g1_i1	0.0923997	0.108617	0	0.946681	RNA-binding protein 26 isoform X2	350	6	4.21745e-07	94.44	3	P:GO:0006397; F:GO:0003723; F:GO:0046872	P:mRNA processing; F:RNA binding; F:metal ion binding			no IPS match	no IPS match	no IPS match
[INTERPRO, BLASTED, MAPPED, ANNOTATED]	c10105_g1_i1	1.70987	2.25705	0.364449	0.389947	ATP-binding cassette sub-family A member 3-like	5693	20	0	72.1	6	P:GO:0006869; F:GO:0000166; F:GO:0005319; F:GO:0042626; C:GO:0016020; C:GO:0043231	P:lipid transport; F:nucleotide binding; F:lipid transporter activity; F:ATPase-coupled transmembrane transporter activity; C:membrane; C:intracellular membrane-bounded organelle			PF12698 (PFAM); G3DSA:3.40.50.300 (GENE3D); IPR003439 (PFAM); IPR026082 (PANTHER); PTHR19229:SF139 (PANTHER); IPR003439 (PROSITE_PROFILES); cd03263 (CDD); IPR027417 (SUPERFAMILY)	P:GO:0055085; F:GO:0005524; F:GO:0042626; C:GO:0016021	P:transmembrane transport; F:ATP binding; F:ATPase-coupled transmembrane transporter activity; C:integral component of membrane
[INTERPRO, BLASTED, MAPPED, ANNOTATED]	c10105_g1_i2	15.0091	15.0041	11.574	9.85321	ATP-binding cassette sub-family A member 3-like	5488	20	0	73.55	6	P:GO:0006869; F:GO:0000166; F:GO:0005319; F:GO:0042626; C:GO:0016020; C:GO:0043231	P:lipid transport; F:nucleotide binding; F:lipid transporter activity; F:ATPase-coupled transmembrane transporter activity; C:membrane; C:intracellular membrane-bounded organelle			G3DSA:3.40.50.300 (GENE3D); IPR003439 (PFAM); IPR003439 (PFAM); PF12698 (PFAM); IPR026082 (PANTHER); PTHR19229:SF139 (PANTHER); IPR003439 (PROSITE_PROFILES); IPR003439 (PROSITE_PROFILES); cd03263 (CDD); cd03263 (CDD); IPR027417 (SUPERFAMILY); IPR027417 (SUPERFAMILY)	P:GO:0055085; F:GO:0005524; F:GO:0042626; C:GO:0016021	P:transmembrane transport; F:ATP binding; F:ATPase-coupled transmembrane transporter activity; C:integral component of membrane
[INTERPRO, BLASTED, MAPPED, ANNOTATED]	c101057_g1_i1	0	0.342485	0	0	protein BUD31 homolog	111	20	2.25142e-13	90.14	5	P:GO:0000398; P:GO:0055085; F:GO:0022857; C:GO:0005681; C:GO:0016021	P:mRNA splicing, via spliceosome; P:transmembrane transport; F:transmembrane transporter activity; C:spliceosomal complex; C:integral component of membrane			no IPS match	no IPS match	no IPS match
[INTERPRO, BLASTED, MAPPED, ANNOTATED]	c101064_g1_i1	0.187297	0.220169	0.281082	0.319825	ultraviolet sensitive opsin	518	20	1.41636e-114	92.74	7	P:GO:0007186; P:GO:0007601; P:GO:0007602; P:GO:0018298; F:GO:0004930; F:GO:0009881; C:GO:0016021	P:G protein-coupled receptor signaling pathway; P:visual perception; P:phototransduction; P:protein-chromophore linkage; F:G protein-coupled receptor activity; F:photoreceptor activity; C:integral component of membrane			IPR000276 (PRINTS); IPR000856 (PRINTS); G3DSA:1.20.1070.10 (GENE3D); IPR000276 (PFAM); PTHR24240 (PANTHER); PTHR24240:SF130 (PANTHER); IPR017452 (PROSITE_PROFILES); cd15079 (CDD); SSF81321 (SUPERFAMILY)	P:GO:0007186; P:GO:0007601; P:GO:0007602; F:GO:0004930; C:GO:0016021	P:G protein-coupled receptor signaling pathway; P:visual perception; P:phototransduction; F:G protein-coupled receptor activity; C:integral component of membrane
[INTERPRO, BLASTED, MAPPED, ANNOTATED]	c10107_g1_i1	18.0499	49.5741	489.838	287.177	tyrosine hydroxylase	2503	20	0	89.75	7	P:GO:0006585; P:GO:0055114; F:GO:0004511; F:GO:0005506; C:GO:0005737; C:GO:0030424; C:GO:0043204	P:dopamine biosynthetic process from tyrosine; P:oxidation-reduction process; F:tyrosine 3-monooxygenase activity; F:iron ion binding; C:cytoplasm; C:axon; C:perikaryon	EC:1.14.16.2; EC:1.14.16	Tyrosine 3-monooxygenase; Acting on paired donors, with incorporation or reduction of molecular oxygen. The oxygen incorporated need not be derived from O(2)	IPR019774 (PRINTS); IPR036951 (G3DSA:1.10.800.GENE3D); IPR019773 (PIRSF); IPR019774 (PFAM); PTHR11473:SF15 (PANTHER); IPR001273 (PANTHER); IPR019774 (PROSITE_PROFILES); IPR041903 (CDD); IPR036329 (SUPERFAMILY); SSF55021 (SUPERFAMILY)	P:GO:0009072; P:GO:0055114; F:GO:0004497; F:GO:0005506; F:GO:0016714	P:aromatic amino acid family metabolic process; P:oxidation-reduction process; F:monooxygenase activity; F:iron ion binding; F:oxidoreductase activity, acting on paired donors, with incorporation or reduction of molecular oxygen, reduced pteridine as one donor, and incorporation of one atom of oxygen
[INTERPRO, BLASTED, MAPPED, ANNOTATED]	c10107_g2_i1	4.0759	14.688	206.744	103.577	tyrosine hydroxylase	484	20	2.54943e-108	94.16	16	P:GO:0006585; P:GO:0008049; P:GO:0008344; P:GO:0009611; P:GO:0035220; P:GO:0040040; P:GO:0042542; P:GO:0043052; P:GO:0048082; P:GO:0055114; P:GO:2000274; F:GO:0004511; F:GO:0005506; C:GO:0005737; C:GO:0030424; C:GO:0043204	P:dopamine biosynthetic process from tyrosine; P:male courtship behavior; P:adult locomotory behavior; P:response to wounding; P:wing disc development; P:thermosensory behavior; P:response to hydrogen peroxide; P:thermotaxis; P:regulation of adult chitin-containing cuticle pigmentation; P:oxidation-reduction process; P:regulation of epithelial cell migration, open tracheal system; F:tyrosine 3-mo…	EC:1.14.16.2; EC:1.14.16	Tyrosine 3-monooxygenase; Acting on paired donors, with incorporation or reduction of molecular oxygen. The oxygen incorporated need not be derived from O(2)	IPR019774 (PRINTS); IPR019774 (PFAM); IPR036951 (G3DSA:1.10.800.GENE3D); IPR001273 (PANTHER); PTHR11473:SF15 (PANTHER); IPR019774 (PROSITE_PROFILES); IPR036329 (SUPERFAMILY)	P:GO:0009072; P:GO:0055114; F:GO:0004497; F:GO:0005506; F:GO:0016714	P:aromatic amino acid family metabolic process; P:oxidation-reduction process; F:monooxygenase activity; F:iron ion binding; F:oxidoreductase activity, acting on paired donors, with incorporation or reduction of molecular oxygen, reduced pteridine as one donor, and incorporation of one atom of oxygen
[INTERPRO, BLASTED, MAPPED, ANNOTATED]	c101074_g1_i1	0	0	0	0.328058	nuclear pore complex protein Nup205	101	15	3.17903e-11	87.25	4	P:GO:0006913; P:GO:0006999; F:GO:0017056; C:GO:0044611	P:nucleocytoplasmic transport; P:nuclear pore organization; F:structural constituent of nuclear pore; C:nuclear pore inner ring			no IPS match	no IPS match	no IPS match
[INTERPRO, BLASTED, MAPPED, ANNOTATED]	c101097_g1_i1	0	0	0	0.209708	growth/differentiation factor 8	158	15	1.85513e-25	79.83	3	P:GO:0007165; F:GO:0008083; C:GO:0005576	P:signal transduction; F:growth factor activity; C:extracellular region			no IPS match	no IPS match	no IPS match
[INTERPRO, BLASTED, MAPPED, ANNOTATED]	c10110_g1_i1	8.69441	10.4244	8.4523	8.26606	tyrosine-protein kinase PR2 isoform X2	4285	20	0	84.64	9	P:GO:0007169; P:GO:0030154; P:GO:0038083; P:GO:0042127; P:GO:0045087; F:GO:0004715; F:GO:0005102; F:GO:0005524; C:GO:0031234	P:transmembrane receptor protein tyrosine kinase signaling pathway; P:cell differentiation; P:peptidyl-tyrosine autophosphorylation; P:regulation of cell population proliferation; P:innate immune response; F:non-membrane spanning protein tyrosine kinase activity; F:signaling receptor binding; F:ATP binding; C:extrinsic component of cytoplasmic side of plasma membrane	EC:2.7.10; EC:2.7.10.2	Transferring phosphorus-containing groups; Non-specific protein-tyrosine kinase	IPR001245 (PRINTS); G3DSA:3.30.200.20 (GENE3D); G3DSA:1.10.510.10 (GENE3D); IPR001245 (PFAM); G3DSA:2.30.30.40 (GENE3D); PTHR24418:SF295 (PANTHER); PTHR24418 (PANTHER); IPR000095 (PROSITE_PROFILES); IPR000719 (PROSITE_PROFILES); IPR001452 (PROSITE_PROFILES); cd05040 (CDD); cd09539 (CDD); IPR036028 (SUPERFAMILY); IPR011009 (SUPERFAMILY)	P:GO:0006468; F:GO:0004672; F:GO:0005515; F:GO:0005524	P:protein phosphorylation; F:protein kinase activity; F:protein binding; F:ATP binding
[INTERPRO, BLASTED, MAPPED, ANNOTATED]	c10111_g2_i1	6.7073	5.07125	8.09876	10.4128	disheveled-associated activator of morphogenesis 1 isoform X1	4108	20	0	92.01	2	P:GO:0030838; F:GO:0003779	P:positive regulation of actin filament polymerization; F:actin binding			IPR015425 (PFAM); IPR011989 (G3DSA:1.25.10.GENE3D); IPR010473 (PFAM); G3DSA:1.10.238.150 (GENE3D); IPR042201 (G3DSA:1.20.58.GENE3D); IPR010472 (PFAM); PTHR45725 (PANTHER); PTHR45725:SF7 (PANTHER); IPR014768 (PROSITE_PROFILES); IPR014767 (PROSITE_PROFILES); IPR015425 (PROSITE_PROFILES); SSF101447 (SUPERFAMILY); IPR016024 (SUPERFAMILY)	P:GO:0016043; P:GO:0030036; F:GO:0003779; F:GO:0031267	P:cellular component organization; P:actin cytoskeleton organization; F:actin binding; F:small GTPase binding
[INTERPRO, BLASTED, MAPPED, ANNOTATED]	c101126_g1_i1	0	0	0.182915	0.166502	CUB and/or Ldl recept a domain containing protein	199	20	9.07365e-34	80.01	1	C:GO:0016021	C:integral component of membrane			no IPS match	no IPS match	no IPS match
[INTERPRO, BLASTED, MAPPED, ANNOTATED]	c10113_g1_i1	144.595	192.762	309.67	436.373	peroxiredoxin 1	1488	20	1.20833e-128	89.03	6	P:GO:0019430; P:GO:0045321; P:GO:0045454; P:GO:0055114; F:GO:0008379; C:GO:0005829	P:removal of superoxide radicals; P:leukocyte activation; P:cell redox homeostasis; P:oxidation-reduction process; F:thioredoxin peroxidase activity; C:cytosol	EC:1.11.1; EC:1.11.1.15	Acting on a peroxide as acceptor; Acting on a peroxide as acceptor	IPR024706 (PIRSF); IPR019479 (PFAM); IPR000866 (PFAM); IPR036249 (G3DSA:3.40.30.GENE3D); PTHR10681:SF154 (PANTHER); PTHR10681 (PANTHER); IPR013766 (PROSITE_PROFILES); cd03015 (CDD); IPR036249 (SUPERFAMILY)	P:GO:0055114; F:GO:0016209; F:GO:0016491; F:GO:0051920	P:oxidation-reduction process; F:antioxidant activity; F:oxidoreductase activity; F:peroxiredoxin activity
[INTERPRO, BLASTED, MAPPED, ANNOTATED]	c10114_g1_i1	23.8529	27.8031	21.3675	28.2599	zinc finger protein 330 homolog	1448	20	2.39564e-167	95.03	2	F:GO:0008270; C:GO:0005634	F:zinc ion binding; C:nucleus			IPR010531 (PFAM); IPR010531 (PANTHER)	F:GO:0008270; C:GO:0005634	F:zinc ion binding; C:nucleus
[INTERPRO, BLASTED, MAPPED, ANNOTATED]	c10114_g2_i1	20.268	25.0337	29.9112	31.0416	zinc finger protein 330 homolog	2328	20	1.57085e-109	77.23	2	F:GO:0008270; C:GO:0005634	F:zinc ion binding; C:nucleus			IPR010531 (PFAM); IPR010531 (PANTHER)	F:GO:0008270; C:GO:0005634	F:zinc ion binding; C:nucleus
[INTERPRO, BLASTED, MAPPED, ANNOTATED]	c101143_g1_i1	5.46185	5.06878	6.47113	1.9144	protein ABHD4-like isoform X1	225	20	1.38978e-26	78.21	6	P:GO:0006654; P:GO:0055088; F:GO:0042171; F:GO:0052689; C:GO:0005811; C:GO:0016020	P:phosphatidic acid biosynthetic process; P:lipid homeostasis; F:lysophosphatidic acid acyltransferase activity; F:carboxylic ester hydrolase activity; C:lipid droplet; C:membrane	EC:3.1.1.1	Carboxylesterase	no IPS match	no IPS match	no IPS match
[INTERPRO, BLASTED, MAPPED, ANNOTATED]	c10115_g1_i1	63.8345	78.445	115.915	122.538	annexin B11-like isoform X2	1339	20	0	89.83	3	F:GO:0005509; F:GO:0005544; C:GO:0005737	F:calcium ion binding; F:calcium-dependent phospholipid binding; C:cytoplasm			IPR001464 (PRINTS); IPR037104 (G3DSA:1.10.220.GENE3D); IPR037104 (G3DSA:1.10.220.GENE3D); IPR037104 (G3DSA:1.10.220.GENE3D); IPR037104 (G3DSA:1.10.220.GENE3D); IPR018502 (PFAM); PTHR10502:SF226 (PANTHER); PTHR10502 (PANTHER); IPR018502 (PROSITE_PROFILES); IPR018502 (PROSITE_PROFILES); IPR018502 (PROSITE_PROFILES); IPR018502 (PROSITE_PROFILES); IPR037104 (SUPERFAMILY)	F:GO:0005509; F:GO:0005544	F:calcium ion binding; F:calcium-dependent phospholipid binding
[INTERPRO, BLASTED, MAPPED, ANNOTATED]	c10115_g1_i2	22.1728	29.1117	56.3074	57.8288	annexin B11-like isoform X2	1759	20	0	87.98	3	F:GO:0005509; F:GO:0005544; C:GO:0005737	F:calcium ion binding; F:calcium-dependent phospholipid binding; C:cytoplasm			IPR001464 (PRINTS); IPR037104 (G3DSA:1.10.220.GENE3D); IPR037104 (G3DSA:1.10.220.GENE3D); IPR037104 (G3DSA:1.10.220.GENE3D); IPR018502 (PFAM); IPR037104 (G3DSA:1.10.220.GENE3D); PTHR10502 (PANTHER); PTHR10502:SF226 (PANTHER); IPR018502 (PROSITE_PROFILES); IPR018502 (PROSITE_PROFILES); IPR018502 (PROSITE_PROFILES); IPR018502 (PROSITE_PROFILES); IPR037104 (SUPERFAMILY)	F:GO:0005509; F:GO:0005544	F:calcium ion binding; F:calcium-dependent phospholipid binding
[INTERPRO, BLASTED, MAPPED, ANNOTATED]	c101157_g1_i1	0	0	0	0	electron transfer flavoprotein-ubiquinone oxidoreductase, mitochondrial	135	3	3.98019e-10	82.47	3	P:GO:0022900; F:GO:0016491; F:GO:0051536	P:electron transport chain; F:oxidoreductase activity; F:iron-sulfur cluster binding			no IPS match	no IPS match	no IPS match
[INTERPRO, BLASTED, MAPPED, ANNOTATED]	c10116_g1_i1	21.9705	33.933	181.978	247.381	phenoloxidase-activating factor 2-like	3203	20	0	68.79	2	P:GO:0008152; F:GO:0008233	P:metabolic process; F:peptidase activity			IPR001314 (PRINTS); IPR001254 (PFAM); IPR043504 (G3DSA:2.40.10.GENE3D); IPR043504 (G3DSA:2.40.10.GENE3D); IPR041515 (PFAM); PTHR24258 (PANTHER); PTHR24258:SF129 (PANTHER); IPR001254 (PROSITE_PROFILES); IPR001254 (CDD); IPR009003 (SUPERFAMILY)	P:GO:0006508; F:GO:0004252	P:proteolysis; F:serine-type endopeptidase activity
[INTERPRO, BLASTED, MAPPED, ANNOTATED]	c10116_g2_i1	37.3276	57.5912	272.095	215.617	phenoloxidase-activating factor 2-like	402	20	7.75579e-63	77.56	5	P:GO:0002376; P:GO:0006508; P:GO:0055114; F:GO:0004252; F:GO:0004503	P:immune system process; P:proteolysis; P:oxidation-reduction process; F:serine-type endopeptidase activity; F:monophenol monooxygenase activity	EC:3.4.21.73; EC:3.4.24.7; EC:3.4.21.71; EC:3.4.24.3; EC:3.4.21.34; EC:3.4.21.78; EC:3.4.21.75; EC:3.4.21.26; EC:3.4.21.27; EC:3.4.21.68; EC:3.4.21.69; EC:1.14.18.1; EC:3.4.24.34; EC:3.4.21.41; EC:3.4.21.83; EC:3.4.21.88; EC:3.4.21.45; EC:3.4.21.89; EC:3.4.21.42; EC:3.4.19.1; EC:3.4.21.43; EC:3.4.21.87; EC:3.4.21.38; EC:3.4.21.35; EC:3.4.21.79; EC:3.4.21.36; EC:3.4.21.102; EC:3.4.21.39; EC:3.4.21…	U-plasminogen activator; Interstitial collagenase; Pancreatic elastase II; Microbial collagenase; Plasma kallikrein; Granzyme A; Furin; Prolyl oligopeptidase; Coagulation factor XIa; T-plasminogen activator; Protein C (activated); Tyrosinase; Neutrophil collagenase; Complement subcomponent C1r; Oligopeptidase B; Repressor LexA; Complement factor I; Signal peptidase I; Complement subcomponent C1s;…	IPR001314 (PRINTS); IPR043504 (G3DSA:2.40.10.GENE3D); IPR001254 (PFAM); PTHR24258 (PANTHER); PTHR24258:SF129 (PANTHER); IPR001254 (PROSITE_PROFILES); IPR009003 (SUPERFAMILY)	P:GO:0006508; F:GO:0004252	P:proteolysis; F:serine-type endopeptidase activity
[INTERPRO, BLASTED, MAPPED, ANNOTATED]	c101172_g1_i1	0	0.145099	0.277863	0	ribose-phosphate pyrophosphokinase 1 isoform X2	262	20	1.23051e-19	70.43	2	P:GO:0044249; P:GO:0055086	P:cellular biosynthetic process; P:nucleobase-containing small molecule metabolic process			IPR005946 (PFAM); IPR029057 (G3DSA:3.40.50.GENE3D); PTHR10210:SF95 (PANTHER); IPR005946 (PANTHER); IPR000836 (CDD); IPR029057 (SUPERFAMILY)	P:GO:0009116; P:GO:0009165; F:GO:0000287; F:GO:0004749	P:nucleoside metabolic process; P:nucleotide biosynthetic process; F:magnesium ion binding; F:ribose phosphate diphosphokinase activity
[INTERPRO, BLASTED, MAPPED, ANNOTATED]	c101176_g1_i1	0.324481	0.254287	0	0.221631	E3 ubiquitin-protein ligase MIB2	299	20	1.19223e-33	91.15	4	P:GO:0016567; F:GO:0004842; F:GO:0008270; C:GO:0005737	P:protein ubiquitination; F:ubiquitin-protein transferase activity; F:zinc ion binding; C:cytoplasm			IPR010606 (PFAM); IPR037252 (G3DSA:2.30.30.GENE3D); IPR010606 (PROSITE_PROFILES); IPR037252 (SUPERFAMILY)	P:GO:0016567; F:GO:0004842; F:GO:0046872	P:protein ubiquitination; F:ubiquitin-protein transferase activity; F:metal ion binding
[INTERPRO, BLASTED, MAPPED, ANNOTATED]	c10118_g1_i1	0	0	0.0862562	0.157032	blast:Sortilin-related receptor	422	20	2.94336e-43	61.71	2	F:GO:0003824; C:GO:0110165	F:catalytic activity; C:cellular anatomical entity			IPR002557 (PFAM); G3DSA:2.170.140.10 (GENE3D); PTHR45985 (PANTHER); PTHR45985:SF5 (PANTHER); IPR002557 (PROSITE_PROFILES); IPR036508 (SUPERFAMILY)	F:GO:0008061; C:GO:0005576	F:chitin binding; C:extracellular region
[INTERPRO, BLASTED, MAPPED, ANNOTATED]	c10118_g2_i1	0.178673	0.105016	0.201106	0.27459	chitin deacetylase	362	20	5.55872e-62	74.47	3	P:GO:0005975; F:GO:0016787; C:GO:0016021	P:carbohydrate metabolic process; F:hydrolase activity; C:integral component of membrane			G3DSA:3.20.20.370 (GENE3D); PTHR45985:SF5 (PANTHER); PTHR45985 (PANTHER); IPR011330 (SUPERFAMILY)	P:GO:0005975; F:GO:0003824	P:carbohydrate metabolic process; F:catalytic activity
[INTERPRO, BLASTED, MAPPED, ANNOTATED]	c101187_g1_i1	0.138205	0.162461	0	0.141598	cilia- and flagella-associated protein 53-like	234	12	6.11661e-15	81.65	3	P:GO:0003341; P:GO:0060271; C:GO:0016021	P:cilium movement; P:cilium assembly; C:integral component of membrane			no IPS match	no IPS match	no IPS match
[INTERPRO, BLASTED, MAPPED, ANNOTATED]	c101188_g1_i1	0	0.298554	0.381153	0.173476	cytochrome c oxidase subunit II	382	20	7.5451e-59	77.59	7	P:GO:0022900; P:GO:1902600; F:GO:0004129; F:GO:0005507; C:GO:0005743; C:GO:0016021; C:GO:0070469	P:electron transport chain; P:proton transmembrane transport; F:cytochrome-c oxidase activity; F:copper ion binding; C:mitochondrial inner membrane; C:integral component of membrane; C:respirasome	EC:1.9.3.1	Acting on a heme group of donors	PR01166 (PRINTS); IPR008972 (G3DSA:2.60.40.GENE3D); IPR002429 (PFAM); PTHR22888 (PANTHER); IPR002429 (PROSITE_PROFILES); IPR034210 (CDD); IPR008972 (SUPERFAMILY)	F:GO:0004129; F:GO:0005507; C:GO:0016020	F:cytochrome-c oxidase activity; F:copper ion binding; C:membrane
[INTERPRO, BLASTED, MAPPED, ANNOTATED]	c10120_g1_i1	5.17167	6.68995	8.64248	7.47362	protein farnesyltransferase subunit beta	1432	20	0	79.51	4	P:GO:0018343; F:GO:0004660; F:GO:0008270; C:GO:0005965	P:protein farnesylation; F:protein farnesyltransferase activity; F:zinc ion binding; C:protein farnesyltransferase complex	EC:2.5.1.58	Protein farnesyltransferase	IPR001330 (PFAM); G3DSA:1.50.10.20 (GENE3D); IPR026872 (PTHR11774:PANTHER); PTHR11774 (PANTHER); IPR026872 (CDD); IPR008930 (SUPERFAMILY)	P:GO:0018343; F:GO:0003824; C:GO:0005965	P:protein farnesylation; F:catalytic activity; C:protein farnesyltransferase complex
[INTERPRO, BLASTED, MAPPED, ANNOTATED]	c10120_g2_i1	2.22903	1.97629	2.8916	2.20634	protein farnesyltransferase subunit beta	1712	20	2.18194e-142	66.15	2	P:GO:0018342; F:GO:0004659	P:protein prenylation; F:prenyltransferase activity			G3DSA:1.50.10.20 (GENE3D); IPR001330 (PFAM); PTHR11774 (PANTHER); PTHR11774 (PANTHER); IPR026872 (PTHR11774:PANTHER); IPR008930 (SUPERFAMILY)	P:GO:0018343; F:GO:0003824; C:GO:0005965	P:protein farnesylation; F:catalytic activity; C:protein farnesyltransferase complex
[INTERPRO, BLASTED, MAPPED, ANNOTATED]	c10121_g1_i1	2.0903	2.17635	0	0.061189	odorant receptor 49b-like	1083	20	1.07113e-73	58.62	2	P:GO:0050896; C:GO:0016020	P:response to stimulus; C:membrane			IPR004117 (PFAM); IPR004117 (PANTHER)	P:GO:0007608; F:GO:0004984; F:GO:0005549; C:GO:0016020	P:sensory perception of smell; F:olfactory receptor activity; F:odorant binding; C:membrane
[INTERPRO, BLASTED, MAPPED, ANNOTATED]	c101211_g1_i1	0	0	0.293549	0	cytochrome b	124	20	1.6893e-19	95	6	P:GO:0022904; F:GO:0008121; F:GO:0046872; C:GO:0005743; C:GO:0016021; C:GO:0045275	P:respiratory electron transport chain; F:ubiquinol-cytochrome-c reductase activity; F:metal ion binding; C:mitochondrial inner membrane; C:integral component of membrane; C:respiratory chain complex III	EC:1.10.2; EC:1.10.2.2	Acting on diphenols and related substances as donors; Acting on diphenols and related substances as donors	no IPS match	no IPS match	no IPS match
[INTERPRO, BLASTED, MAPPED, ANNOTATED]	c101232_g1_i1	13.1043	17.6654	13.261	12.6869	28S ribosomal protein S34, mitochondrial	269	20	1.46473e-36	74.39	5	P:GO:0006508; P:GO:0032543; F:GO:0003735; F:GO:0004252; C:GO:0005763	P:proteolysis; P:mitochondrial translation; F:structural constituent of ribosome; F:serine-type endopeptidase activity; C:mitochondrial small ribosomal subunit	EC:3.4.21.73; EC:3.4.24.7; EC:3.4.21.71; EC:3.4.24.3; EC:3.4.21.34; EC:3.4.21.78; EC:3.4.21.75; EC:3.4.21.26; EC:3.4.21.27; EC:3.4.21.68; EC:3.4.21.69; EC:3.4.24.34; EC:3.4.21.41; EC:3.4.21.83; EC:3.4.21.88; EC:3.4.21.45; EC:3.4.21.89; EC:3.4.21.42; EC:3.4.19.1; EC:3.4.21.43; EC:3.4.21.87; EC:3.4.21.38; EC:3.4.21.35; EC:3.4.21.79; EC:3.4.21.36; EC:3.4.21.102; EC:3.4.21.39; EC:3.4.21; EC:3.4.21.4;…	U-plasminogen activator; Interstitial collagenase; Pancreatic elastase II; Microbial collagenase; Plasma kallikrein; Granzyme A; Furin; Prolyl oligopeptidase; Coagulation factor XIa; T-plasminogen activator; Protein C (activated); Neutrophil collagenase; Complement subcomponent C1r; Oligopeptidase B; Repressor LexA; Complement factor I; Signal peptidase I; Complement subcomponent C1s; Acylaminoac…	IPR032053 (PFAM)	F:GO:0003735; C:GO:0005739	F:structural constituent of ribosome; C:mitochondrion
[INTERPRO, BLASTED, MAPPED, ANNOTATED]	c10124_g1_i1	4.24471	4.93322	9.79864	13.5965	acyl-CoA:lysophosphatidylglycerol acyltransferase 1-like	4038	20	0	75.18	4	P:GO:0036149; F:GO:0016746; C:GO:0005783; C:GO:0016021	P:phosphatidylinositol acyl-chain remodeling; F:transferase activity, transferring acyl groups; C:endoplasmic reticulum; C:integral component of membrane			IPR002123 (PFAM); IPR032098 (PFAM); PTHR10983 (PANTHER); PTHR10983:SF2 (PANTHER); cd07990 (CDD); SSF69593 (SUPERFAMILY)	F:GO:0016746	F:transferase activity, transferring acyl groups
[INTERPRO, BLASTED, MAPPED, ANNOTATED]	c10125_g1_i1	1.37015	1.38906	1.90119	2.82243	DNA polymerase alpha catalytic subunit	4461	20	0	73.75	11	P:GO:0006272; P:GO:0006273; P:GO:1902975; F:GO:0003682; F:GO:0003688; F:GO:0003697; F:GO:0003887; F:GO:0017076; F:GO:0019103; F:GO:0051536; C:GO:0005658	P:leading strand elongation; P:lagging strand elongation; P:mitotic DNA replication initiation; F:chromatin binding; F:DNA replication origin binding; F:single-stranded DNA binding; F:DNA-directed DNA polymerase activity; F:purine nucleotide binding; F:pyrimidine nucleotide binding; F:iron-sulfur cluster binding; C:alpha DNA polymerase:primase complex	EC:2.7.7.7	DNA-directed DNA polymerase	IPR006172 (PRINTS); IPR024647 (PFAM); IPR006133 (PFAM); IPR038256 (G3DSA:1.10.3200.GENE3D); G3DSA:1.10.287.690 (GENE3D); G3DSA:2.40.50.730 (GENE3D); IPR015088 (PFAM); IPR036397 (G3DSA:3.30.420.GENE3D); IPR023211 (G3DSA:3.90.1600.GENE3D); G3DSA:3.30.70.2820 (GENE3D); IPR042087 (G3DSA:1.10.132.GENE3D); IPR006134 (PFAM); PTHR45861 (PANTHER); PTHR45861:SF1 (PANTHER); cd05776 (CDD); cd05532 (CDD); IPR…	P:GO:0006260; F:GO:0000166; F:GO:0003676; F:GO:0003677; F:GO:0003887	P:DNA replication; F:nucleotide binding; F:nucleic acid binding; F:DNA binding; F:DNA-directed DNA polymerase activity
[INTERPRO, BLASTED, MAPPED, ANNOTATED]	c101250_g1_i1	0	0.201142	0	0	transposase	189	20	4.33062e-17	69.4	2	P:GO:0090304; F:GO:0016787	P:nucleic acid metabolic process; F:hydrolase activity			G3DSA:3.30.420.470 (GENE3D)	no GO terms	no GO terms
[INTERPRO, BLASTED, MAPPED, ANNOTATED]	c10126_g1_i1	4.17135	4.26144	6.46242	5.72165	breast carcinoma-amplified sequence 3 homolog isoform X1	4737	20	0	82.89	2	P:GO:0042594; C:GO:0005737	P:response to starvation; C:cytoplasm			IPR022175 (PFAM); PTHR13268:SF0 (PANTHER); PTHR13268 (PANTHER); IPR036322 (SUPERFAMILY)	F:GO:0005515	F:protein binding
[INTERPRO, BLASTED, MAPPED, ANNOTATED]	c10126_g1_i2	2.32225	2.51467	7.32637	6.3232	breast carcinoma-amplified sequence 3 homolog isoform X1	5654	20	0	79.74	2	P:GO:0042594; C:GO:0005737	P:response to starvation; C:cytoplasm			IPR022175 (PFAM); PTHR13268:SF0 (PANTHER); PTHR13268 (PANTHER); IPR036322 (SUPERFAMILY)	F:GO:0005515	F:protein binding
[INTERPRO, BLASTED, MAPPED, ANNOTATED]	c101262_g1_i1	0	0	0	0	60S ribosomal protein L30	114	20	3.1775e-14	89.47	4	P:GO:0002181; F:GO:0003723; F:GO:0003735; C:GO:0022625	P:cytoplasmic translation; F:RNA binding; F:structural constituent of ribosome; C:cytosolic large ribosomal subunit			IPR029064 (G3DSA:3.30.1330.GENE3D); IPR029064 (SUPERFAMILY)	no GO terms	no GO terms
[INTERPRO, BLASTED, MAPPED, ANNOTATED]	c10127_g1_i1	2.93249	2.79288	4.17658	4.74434	neurofibromin isoform X2	12550	20	0	83.53	2	P:GO:0007165; P:GO:0043087	P:signal transduction; P:regulation of GTPase activity			IPR001251 (PFAM); IPR036865 (G3DSA:3.40.525.GENE3D); IPR001936 (PFAM); G3DSA:1.10.506.10 (GENE3D); G3DSA:1.10.506.10 (GENE3D); IPR011993 (G3DSA:2.30.29.GENE3D); IPR039360 (PANTHER); PTHR10194:SF60 (PANTHER); IPR001936 (PROSITE_PROFILES); IPR001251 (PROSITE_PROFILES); cd13313 (CDD); cd05130 (CDD); IPR001251 (CDD); IPR016024 (SUPERFAMILY); IPR008936 (SUPERFAMILY)	P:GO:0007165; P:GO:0043087	P:signal transduction; P:regulation of GTPase activity
[INTERPRO, BLASTED, MAPPED, ANNOTATED]	c101277_g1_i1	0	0.336424	0	0.29322	eukaryotic translation initiation factor 2 subunit 3-like isoform X2	113	20	1.30536e-14	91.21	15	P:GO:0001731; P:GO:0006414; P:GO:0034968; P:GO:0045903; F:GO:0003743; F:GO:0003746; F:GO:0003924; F:GO:0005524; F:GO:0005525; F:GO:0008270; F:GO:0018024; C:GO:0005634; C:GO:0005694; C:GO:0005829; C:GO:0005850	P:formation of translation preinitiation complex; P:translational elongation; P:histone lysine methylation; P:positive regulation of translational fidelity; F:translation initiation factor activity; F:translation elongation factor activity; F:GTPase activity; F:ATP binding; F:GTP binding; F:zinc ion binding; F:histone-lysine N-methyltransferase activity; C:nucleus; C:chromosome; C:cytosol; C:euka…	EC:2.1.1.43; EC:3.6.1.15	Transferring one-carbon groups; Nucleoside-triphosphate phosphatase	no IPS match	no IPS match	no IPS match
[INTERPRO, BLASTED, MAPPED, ANNOTATED]	c10128_g1_i1	8.96058	12.0464	23.6415	17.7988	phospholipase DDHD2 isoform X1	3241	20	0	76.05	3	F:GO:0004620; F:GO:0046872; C:GO:0030134	F:phospholipase activity; F:metal ion binding; C:COPII-coated ER to Golgi transport vesicle			IPR004170 (PFAM); IPR004177 (PFAM); PTHR23509:SF4 (PANTHER); PTHR23509 (PANTHER); IPR004177 (PROSITE_PROFILES); IPR004170 (PROSITE_PROFILES); IPR037197 (SUPERFAMILY)	F:GO:0046872	F:metal ion binding
[INTERPRO, BLASTED, MAPPED, ANNOTATED]	c10128_g1_i2	6.34344	8.85207	13.4584	15.1814	phospholipase DDHD2 isoform X1	3324	20	0	75.71	3	F:GO:0004620; F:GO:0046872; C:GO:0030134	F:phospholipase activity; F:metal ion binding; C:COPII-coated ER to Golgi transport vesicle			IPR004177 (PFAM); IPR004170 (PFAM); PTHR23509:SF4 (PANTHER); PTHR23509 (PANTHER); IPR004177 (PROSITE_PROFILES); IPR004170 (PROSITE_PROFILES); IPR037197 (SUPERFAMILY)	F:GO:0046872	F:metal ion binding
[INTERPRO, BLASTED, MAPPED, ANNOTATED]	c10129_g1_i1	7.89877	7.37278	10.6774	10.6229	beta-1,3-glucosyltransferase	1650	20	0	62.92	1	F:GO:0016740	F:transferase activity			G3DSA:3.90.550.50 (GENE3D); IPR003378 (PFAM); PTHR10811:SF5 (PANTHER); PTHR10811 (PANTHER)	F:GO:0016757; C:GO:0016020	F:transferase activity, transferring glycosyl groups; C:membrane
[INTERPRO, BLASTED, MAPPED, ANNOTATED]	c10129_g1_i2	14.1459	16.7594	10.4644	11.827	beta-1,3-glucosyltransferase	1454	20	0	63.26	1	F:GO:0016740	F:transferase activity			IPR003378 (PFAM); G3DSA:3.90.550.50 (GENE3D); PTHR10811:SF5 (PANTHER); PTHR10811 (PANTHER)	F:GO:0016757; C:GO:0016020	F:transferase activity, transferring glycosyl groups; C:membrane
[INTERPRO, BLASTED, MAPPED, ANNOTATED]	c101302_g1_i1	8.83957	6.33598	6.55202	2.65071	AChain A, Ubiquitin	150	20	5.71726e-13	99.69	10	P:GO:0006914; P:GO:0016567; P:GO:0019941; P:GO:0035096; F:GO:0031386; F:GO:0031625; C:GO:0005654; C:GO:0005829; C:GO:0005840; C:GO:0016021	P:autophagy; P:protein ubiquitination; P:modification-dependent protein catabolic process; P:larval midgut cell programmed cell death; F:protein tag; F:ubiquitin protein ligase binding; C:nucleoplasm; C:cytosol; C:ribosome; C:integral component of membrane			G3DSA:3.10.20.90 (GENE3D); IPR000626 (PFAM); PTHR10666 (PANTHER); PTHR10666:SF238 (PANTHER); IPR000626 (PROSITE_PROFILES); cd01803 (CDD); IPR029071 (SUPERFAMILY)	F:GO:0005515	F:protein binding
[INTERPRO, BLASTED, MAPPED, ANNOTATED]	c101318_g1_i1	0.0842185	5.84098	0.663543	0	60S ribosomal protein L38	384	20	2.20991e-16	66.22	3	P:GO:0002181; F:GO:0003735; C:GO:0022625	P:cytoplasmic translation; F:structural constituent of ribosome; C:cytosolic large ribosomal subunit			IPR038464 (G3DSA:3.30.720.GENE3D); IPR002675 (PFAM); IPR002675 (PANTHER); PTHR10965:SF0 (PANTHER)	P:GO:0006412; F:GO:0003735; C:GO:0005840	P:translation; F:structural constituent of ribosome; C:ribosome
[INTERPRO, BLASTED, MAPPED, ANNOTATED]	c10132_g1_i1	7.2316	6.78115	26.614	23.6199	neuroendocrine convertase 2	3117	20	0	92.16	5	P:GO:0016486; F:GO:0004252; C:GO:0005615; C:GO:0016020; C:GO:0043005	P:peptide hormone processing; F:serine-type endopeptidase activity; C:extracellular space; C:membrane; C:neuron projection	EC:3.4.21.73; EC:3.4.24.7; EC:3.4.21.71; EC:3.4.24.3; EC:3.4.21.34; EC:3.4.21.78; EC:3.4.21.75; EC:3.4.21.26; EC:3.4.21.27; EC:3.4.21.68; EC:3.4.21.69; EC:3.4.24.34; EC:3.4.21.41; EC:3.4.21.83; EC:3.4.21.88; EC:3.4.21.45; EC:3.4.21.89; EC:3.4.21.42; EC:3.4.19.1; EC:3.4.21.43; EC:3.4.21.87; EC:3.4.21.38; EC:3.4.21.35; EC:3.4.21.79; EC:3.4.21.36; EC:3.4.21.102; EC:3.4.21.39; EC:3.4.21; EC:3.4.21.4;…	U-plasminogen activator; Interstitial collagenase; Pancreatic elastase II; Microbial collagenase; Plasma kallikrein; Granzyme A; Furin; Prolyl oligopeptidase; Coagulation factor XIa; T-plasminogen activator; Protein C (activated); Neutrophil collagenase; Complement subcomponent C1r; Oligopeptidase B; Repressor LexA; Complement factor I; Signal peptidase I; Complement subcomponent C1s; Acylaminoac…	IPR015500 (PRINTS); IPR036852 (G3DSA:3.40.50.GENE3D); IPR008979 (G3DSA:2.60.120.GENE3D); IPR032815 (PFAM); IPR038466 (G3DSA:3.30.70.GENE3D); IPR000209 (PFAM); IPR002884 (PFAM); PTHR42884:SF13 (PANTHER); PTHR42884 (PANTHER); IPR002884 (PROSITE_PROFILES); PS51892 (PROSITE_PROFILES); IPR034182 (CDD); IPR008979 (SUPERFAMILY); IPR036852 (SUPERFAMILY); SSF54897 (SUPERFAMILY)	P:GO:0006508; F:GO:0004252; F:GO:0008236	P:proteolysis; F:serine-type endopeptidase activity; F:serine-type peptidase activity
[INTERPRO, BLASTED, MAPPED, ANNOTATED]	c101341_g1_i1	0	0	0.537932	0	CCR4-NOT transcription complex subunit 7	203	20	4.07985e-32	98.3	7	P:GO:0017148; P:GO:0043928; P:GO:0090503; F:GO:0003676; F:GO:0004535; C:GO:0000932; C:GO:0030015	P:negative regulation of translation; P:exonucleolytic catabolism of deadenylated mRNA; P:RNA phosphodiester bond hydrolysis, exonucleolytic; F:nucleic acid binding; F:poly(A)-specific ribonuclease activity; C:P-body; C:CCR4-NOT core complex	EC:3.1.13; EC:3.1.15; EC:3.1.13.4	Acting on ester bonds; Acting on ester bonds; Poly(A)-specific ribonuclease	IPR036397 (G3DSA:3.30.420.GENE3D); IPR039636 (PTHR10797:PANTHER); IPR039637 (PANTHER); IPR012337 (SUPERFAMILY)	F:GO:0000175; F:GO:0003676; F:GO:0004535; C:GO:0030014	F:3'-5'-exoribonuclease activity; F:nucleic acid binding; F:poly(A)-specific ribonuclease activity; C:CCR4-NOT complex
[INTERPRO, BLASTED, MAPPED, ANNOTATED]	c10135_g1_i1	0	0	0	0.426616	uncharacterized protein LOC108904997	233	20	1.48105e-22	85.52	2	F:GO:0005509; C:GO:0016021	F:calcium ion binding; C:integral component of membrane			no IPS match	no IPS match	no IPS match
[INTERPRO, BLASTED, MAPPED, ANNOTATED]	c10135_g2_i1	0	0	0.469679	0	neurogenic locus notch homolog protein 1-like	155	20	4.00922e-22	86.52	2	F:GO:0005509; C:GO:0016021	F:calcium ion binding; C:integral component of membrane			no IPS match	no IPS match	no IPS match
[INTERPRO, BLASTED, MAPPED, ANNOTATED]	c10136_g1_i1	0.330097	0.29243	4.06001	7.68058	zinc finger protein castor homolog 1-like isoform X1	6760	20	0	76.14	2	P:GO:0006355; P:GO:0045664	P:regulation of transcription, DNA-templated; P:regulation of neuron differentiation			IPR040373 (PANTHER); IPR013087 (PROSITE_PROFILES); IPR013087 (PROSITE_PROFILES); IPR013087 (PROSITE_PROFILES); IPR013087 (PROSITE_PROFILES); IPR013087 (PROSITE_PROFILES)	P:GO:0006355	P:regulation of transcription, DNA-templated
[INTERPRO, BLASTED, MAPPED, ANNOTATED]	c101365_g1_i1	0	0	0.158952	0.144689	cytochrome P450 6k1-like	229	20	1.49292e-25	74.53	3	F:GO:0016491; F:GO:0046872; C:GO:0016020	F:oxidoreductase activity; F:metal ion binding; C:membrane			IPR001128 (PFAM); IPR036396 (G3DSA:1.10.630.GENE3D); PTHR24292:SF45 (PANTHER); PTHR24292 (PANTHER); IPR036396 (SUPERFAMILY)	P:GO:0055114; F:GO:0005506; F:GO:0016705; F:GO:0020037	P:oxidation-reduction process; F:iron ion binding; F:oxidoreductase activity, acting on paired donors, with incorporation or reduction of molecular oxygen; F:heme binding
[INTERPRO, BLASTED, MAPPED, ANNOTATED]	c101368_g1_i1	0	0	0	0	pre-mRNA-splicing factor 18	156	20	8.63551e-23	85.02	5	P:GO:0000350; P:GO:0071048; C:GO:0005682; C:GO:0046540; C:GO:0071021	P:generation of catalytic spliceosome for second transesterification step; P:nuclear retention of unspliced pre-mRNA at the site of transcription; C:U5 snRNP; C:U4/U6 x U5 tri-snRNP complex; C:U2-type post-spliceosomal complex			no IPS match	no IPS match	no IPS match
[INTERPRO, BLASTED, MAPPED, ANNOTATED]	c101378_g1_i1	0	0	0	0	elongation factor 1 alpha	129	20	9.84694e-16	93.3	4	P:GO:0006414; F:GO:0003746; F:GO:0003924; F:GO:0005525	P:translational elongation; F:translation elongation factor activity; F:GTPase activity; F:GTP binding	EC:3.6.1.15	Nucleoside-triphosphate phosphatase	IPR004160 (PFAM); G3DSA:2.40.30.10 (GENE3D); PTHR23115 (PANTHER); PTHR23115:SF236 (PANTHER); IPR009001 (SUPERFAMILY)	no GO terms	no GO terms
[INTERPRO, BLASTED, MAPPED, ANNOTATED]	c101379_g1_i1	0.127322	0.449007	0	0	Protein pangolin, isoforms A/H/I/S-like Protein	254	20	9.76162e-12	87.07	8	P:GO:0045892; P:GO:0045944; P:GO:0060070; F:GO:0000978; F:GO:0001228; F:GO:0008013; C:GO:0005634; C:GO:0005667	P:negative regulation of transcription, DNA-templated; P:positive regulation of transcription by RNA polymerase II; P:canonical Wnt signaling pathway; F:RNA polymerase II cis-regulatory region sequence-specific DNA binding; F:DNA-binding transcription activator activity, RNA polymerase II-specific; F:beta-catenin binding; C:nucleus; C:transcription regulator complex			no IPS match	no IPS match	no IPS match
[INTERPRO, BLASTED, MAPPED, ANNOTATED]	c10138_g1_i1	2.77266	2.62934	3.06831	1.9336	hsp70-binding protein 1-like	1388	20	3.65966e-126	71.57	2	F:GO:0000774; C:GO:0005783	F:adenyl-nucleotide exchange factor activity; C:endoplasmic reticulum			IPR011989 (G3DSA:1.25.10.GENE3D); PTHR19316:SF18 (PANTHER); PTHR19316 (PANTHER); IPR016024 (SUPERFAMILY)	no GO terms	no GO terms
[INTERPRO, BLASTED, MAPPED, ANNOTATED]	c10138_g1_i2	11.4418	14.5878	22.3206	30.2604	hsp70-binding protein 1-like	1303	20	3.53499e-178	68.93	1	C:GO:0005737	C:cytoplasm			IPR011989 (G3DSA:1.25.10.GENE3D); PTHR19316:SF18 (PANTHER); PTHR19316 (PANTHER); IPR016024 (SUPERFAMILY)	no GO terms	no GO terms
[INTERPRO, BLASTED, MAPPED, ANNOTATED]	c101388_g1_i1	0	0.129306	0	0	odorant receptor Or1-like	294	20	1.03284e-28	79.44	6	P:GO:0007165; P:GO:0050911; F:GO:0004984; F:GO:0005549; C:GO:0005886; C:GO:0016021	P:signal transduction; P:detection of chemical stimulus involved in sensory perception of smell; F:olfactory receptor activity; F:odorant binding; C:plasma membrane; C:integral component of membrane			no IPS match	no IPS match	no IPS match
[INTERPRO, BLASTED, MAPPED, ANNOTATED]	c1014_g1_i1	0	0	0	0.18826	dynein heavy chain 10, axonemal	176	20	1.07386e-29	86.59	4	P:GO:0007018; F:GO:0003777; F:GO:0005524; C:GO:0030286	P:microtubule-based movement; F:microtubule motor activity; F:ATP binding; C:dynein complex	EC:3.6.1.15	Nucleoside-triphosphate phosphatase	IPR024317 (PFAM); G3DSA:1.20.920.20 (GENE3D)	no GO terms	no GO terms
[INTERPRO, BLASTED, MAPPED, ANNOTATED]	c1014_g2_i1	0	0	0	0	dynein heavy chain 10, axonemal	135	20	1.93831e-26	92.59	4	P:GO:0007018; F:GO:0003777; F:GO:0005524; C:GO:0030286	P:microtubule-based movement; F:microtubule motor activity; F:ATP binding; C:dynein complex	EC:3.6.1.15	Nucleoside-triphosphate phosphatase	G3DSA:3.40.50.300 (GENE3D); IPR024317 (PFAM); PTHR45703:SF3 (PANTHER); PTHR45703 (PANTHER)	no GO terms	no GO terms
[INTERPRO, BLASTED, MAPPED, ANNOTATED]	c101401_g1_i1	0.29135	0	0	0.149251	myosin-VIIa-like	222	20	4.11049e-34	77.82	4	F:GO:0003774; F:GO:0005524; F:GO:0051015; C:GO:0016459	F:motor activity; F:ATP binding; F:actin filament binding; C:myosin complex	EC:3.6.1.15	Nucleoside-triphosphate phosphatase	IPR001609 (PFAM); G3DSA:1.20.58.530 (GENE3D); PTHR13140:SF703 (PANTHER); PTHR13140 (PANTHER); IPR001609 (PROSITE_PROFILES); IPR027417 (SUPERFAMILY)	F:GO:0003774; F:GO:0005524; C:GO:0016459	F:motor activity; F:ATP binding; C:myosin complex
[INTERPRO, BLASTED, MAPPED, ANNOTATED]	c101416_g1_i1	0	0	0	0	probable methylmalonate-semialdehyde dehydrogenase [acylating], mitochondrial	107	20	1.11798e-13	86	7	P:GO:0006210; P:GO:0006574; P:GO:0055114; F:GO:0004491; F:GO:0018478; C:GO:0005739; C:GO:0016021	P:thymine catabolic process; P:valine catabolic process; P:oxidation-reduction process; F:methylmalonate-semialdehyde dehydrogenase (acylating) activity; F:malonate-semialdehyde dehydrogenase (acetylating) activity; C:mitochondrion; C:integral component of membrane	EC:1.2.1.27; EC:1.2.1.18	Methylmalonate-semialdehyde dehydrogenase (CoA acylating); Malonate-semialdehyde dehydrogenase (acetylating)	no IPS match	no IPS match	no IPS match
[INTERPRO, BLASTED, MAPPED, ANNOTATED]	c101419_g1_i1	0	0	0.827275	0	hect domain and RLD 2-like protein	132	11	8.21507e-16	89.99	3	P:GO:0016567; F:GO:0004842; F:GO:0008270	P:protein ubiquitination; F:ubiquitin-protein transferase activity; F:zinc ion binding			no IPS match	no IPS match	no IPS match
[INTERPRO, BLASTED, MAPPED, ANNOTATED]	c10142_g1_i1	0.721211	1.00626	0.940728	0.987523	DNA-binding protein RFX2 isoform X1	4798	20	0	84.99	4	P:GO:0006357; F:GO:0000978; F:GO:0003700; C:GO:0005634	P:regulation of transcription by RNA polymerase II; F:RNA polymerase II cis-regulatory region sequence-specific DNA binding; F:DNA-binding transcription factor activity; C:nucleus			IPR003150 (PFAM); IPR036388 (G3DSA:1.10.10.GENE3D); PTHR12619:SF17 (PANTHER); IPR039779 (PANTHER); IPR003150 (PROSITE_PROFILES); IPR036390 (SUPERFAMILY)	P:GO:0006355; F:GO:0003677; F:GO:0003700	P:regulation of transcription, DNA-templated; F:DNA binding; F:DNA-binding transcription factor activity
[INTERPRO, BLASTED, MAPPED, ANNOTATED]	c10142_g1_i2	0.493789	0.178006	0.578015	0.472184	DNA-binding protein RFX2 isoform X1	4912	20	0	87.57	4	P:GO:0006357; F:GO:0000978; F:GO:0003700; C:GO:0005634	P:regulation of transcription by RNA polymerase II; F:RNA polymerase II cis-regulatory region sequence-specific DNA binding; F:DNA-binding transcription factor activity; C:nucleus			IPR036388 (G3DSA:1.10.10.GENE3D); IPR003150 (PFAM); PTHR12619:SF17 (PANTHER); IPR039779 (PANTHER); IPR003150 (PROSITE_PROFILES); IPR036390 (SUPERFAMILY)	P:GO:0006355; F:GO:0003677; F:GO:0003700	P:regulation of transcription, DNA-templated; F:DNA binding; F:DNA-binding transcription factor activity
[INTERPRO, BLASTED, MAPPED, ANNOTATED]	c10143_g1_i1	11.2514	11.6589	35.1732	29.7189	ubiquitin carboxyl-terminal hydrolase 2-like	3590	20	0	82.03	3	P:GO:0006511; P:GO:0016579; F:GO:0008234	P:ubiquitin-dependent protein catabolic process; P:protein deubiquitination; F:cysteine-type peptidase activity			G3DSA:3.90.70.10 (GENE3D); IPR001394 (PFAM); PTHR21646 (PANTHER); IPR028889 (PROSITE_PROFILES); cd02674 (CDD); IPR038765 (SUPERFAMILY)	P:GO:0016579; F:GO:0004843	P:protein deubiquitination; F:thiol-dependent ubiquitin-specific protease activity
[INTERPRO, BLASTED, MAPPED, ANNOTATED]	c101442_g1_i1	0	0	0	0.123174	H/ACA ribonucleoprotein complex subunit 4-like	269	20	7.81315e-39	87.82	5	P:GO:0001522; P:GO:0006396; F:GO:0003723; F:GO:0009982; C:GO:0016021	P:pseudouridine synthesis; P:RNA processing; F:RNA binding; F:pseudouridine synthase activity; C:integral component of membrane			IPR036974 (G3DSA:2.30.130.GENE3D); IPR002478 (PFAM); PTHR23127:SF0 (PANTHER); IPR004802 (PANTHER); IPR002478 (PROSITE_PROFILES); IPR015947 (SUPERFAMILY)	P:GO:0006396; F:GO:0003723	P:RNA processing; F:RNA binding
[INTERPRO, BLASTED, MAPPED, ANNOTATED]	c101444_g1_i1	0	0.296999	0	0	ATP-binding cassette sub-family E member 1	128	20	2.68661e-09	73.81	6	P:GO:0006412; P:GO:0048519; P:GO:0050794; F:GO:0000166; F:GO:0016787; C:GO:0005737	P:translation; P:negative regulation of biological process; P:regulation of cellular process; F:nucleotide binding; F:hydrolase activity; C:cytoplasm			no IPS match	no IPS match	no IPS match
[INTERPRO, BLASTED, MAPPED, ANNOTATED]	c10145_g1_i1	0.034962	0.0616474	18.7313	0.214922	amidophosphoribosyltransferase-like	1850	20	0	91.62	6	P:GO:0006189; P:GO:0009113; P:GO:0009116; F:GO:0004044; F:GO:0046872; F:GO:0051536	P:'de novo' IMP biosynthetic process; P:purine nucleobase biosynthetic process; P:nucleoside metabolic process; F:amidophosphoribosyltransferase activity; F:metal ion binding; F:iron-sulfur cluster binding	EC:2.4.2.14	Amidophosphoribosyltransferase	PF13522 (PFAM); IPR029055 (G3DSA:3.60.20.GENE3D); IPR005854 (PIRSF); IPR000836 (PFAM); IPR029057 (G3DSA:3.40.50.GENE3D); PTHR11907 (PANTHER); PTHR11907:SF20 (PANTHER); IPR017932 (PROSITE_PROFILES); IPR035584 (CDD); IPR000836 (CDD); IPR029055 (SUPERFAMILY); IPR029057 (SUPERFAMILY)	P:GO:0009113; P:GO:0009116; F:GO:0004044	P:purine nucleobase biosynthetic process; P:nucleoside metabolic process; F:amidophosphoribosyltransferase activity
[INTERPRO, BLASTED, MAPPED, ANNOTATED]	c101454_g1_i1	0	0	0	0	tyrosine-protein kinase Src42A-like	141	6	1.27858e-09	88.09	3	P:GO:0018108; F:GO:0004715; F:GO:0005524	P:peptidyl-tyrosine phosphorylation; F:non-membrane spanning protein tyrosine kinase activity; F:ATP binding	EC:2.7.10; EC:2.7.10.2	Transferring phosphorus-containing groups; Non-specific protein-tyrosine kinase	no IPS match	no IPS match	no IPS match
[INTERPRO, BLASTED, MAPPED, ANNOTATED]	c101455_g1_i1	0	0	2.16667	0.591675	single-stranded DNA-binding protein 3 isoform X2	168	20	1.56343e-12	100	3	P:GO:0045944; F:GO:0003697; C:GO:0005634	P:positive regulation of transcription by RNA polymerase II; F:single-stranded DNA binding; C:nucleus			PF04503 (PFAM)	no GO terms	no GO terms
[INTERPRO, BLASTED, MAPPED, ANNOTATED]	c10146_g1_i1	26.6406	33.443	57.6633	67.8269	FAD-dependent oxidoreductase domain-containing protein 1-like	4165	20	0	80.66	8	P:GO:0006457; P:GO:0009408; P:GO:0055114; F:GO:0005524; F:GO:0016491; F:GO:0031072; F:GO:0046872; F:GO:0051082	P:protein folding; P:response to heat; P:oxidation-reduction process; F:ATP binding; F:oxidoreductase activity; F:heat shock protein binding; F:metal ion binding; F:unfolded protein binding			IPR036188 (G3DSA:3.50.50.GENE3D); G3DSA:3.30.9.10 (GENE3D); IPR006076 (PFAM); PTHR13847 (PANTHER); PTHR13847:SF44 (PANTHER); IPR036188 (SUPERFAMILY)	P:GO:0055114; F:GO:0016491	P:oxidation-reduction process; F:oxidoreductase activity
[INTERPRO, BLASTED, MAPPED, ANNOTATED]	c10146_g2_i1	46.3761	51.3124	87.4413	28.8143	dnaJ homolog subfamily A member 2-like	629	20	3.65116e-44	78.15	7	P:GO:0006457; P:GO:0009408; F:GO:0005524; F:GO:0031072; F:GO:0046872; F:GO:0051082; C:GO:0005829	P:protein folding; P:response to heat; F:ATP binding; F:heat shock protein binding; F:metal ion binding; F:unfolded protein binding; C:cytosol			PTHR43888:SF42 (PANTHER); PTHR43888 (PANTHER)	no GO terms	no GO terms
[INTERPRO, BLASTED, MAPPED, ANNOTATED]	c101465_g1_i1	0	0	0	0	ornithine aminotransferase, mitochondrial	101	20	3.50663e-07	78.33	3	F:GO:0004587; F:GO:0030170; C:GO:0005739	F:ornithine-oxo-acid transaminase activity; F:pyridoxal phosphate binding; C:mitochondrion	EC:2.6.1.13	Ornithine aminotransferase	no IPS match	no IPS match	no IPS match
[INTERPRO, BLASTED, MAPPED, ANNOTATED]	c101477_g1_i1	0	0	0	0	probable cysteine desulfurase, mitochondrial	149	20	2.2031e-21	93.88	5	P:GO:0044571; F:GO:0030170; F:GO:0031071; C:GO:0005634; C:GO:1990221	P:[2Fe-2S] cluster assembly; F:pyridoxal phosphate binding; F:cysteine desulfurase activity; C:nucleus; C:L-cysteine desulfurase complex	EC:2.8.1.7	Cysteine desulfurase	IPR015422 (G3DSA:3.90.1150.GENE3D); PTHR11601 (PANTHER); IPR010240 (PTHR11601:PANTHER); IPR015424 (SUPERFAMILY)	P:GO:0044571; F:GO:0003824; F:GO:0030170; F:GO:0031071	P:[2Fe-2S] cluster assembly; F:catalytic activity; F:pyridoxal phosphate binding; F:cysteine desulfurase activity
[INTERPRO, BLASTED, MAPPED, ANNOTATED]	c10148_g1_i1	50.3865	54.3494	38.8451	47.9887	sodium- and chloride-dependent GABA transporter 1-like isoform X2	2516	20	0	81.43	7	P:GO:0015812; P:GO:0055085; F:GO:0005332; F:GO:0042165; C:GO:0005886; C:GO:0016021; C:GO:0043005	P:gamma-aminobutyric acid transport; P:transmembrane transport; F:gamma-aminobutyric acid:sodium symporter activity; F:neurotransmitter binding; C:plasma membrane; C:integral component of membrane; C:neuron projection			IPR000175 (PRINTS); IPR000175 (PFAM); IPR000175 (PANTHER); PTHR11616:SF254 (PANTHER); IPR000175 (PROSITE_PROFILES); IPR037272 (SUPERFAMILY)	C:GO:0016021	C:integral component of membrane
[INTERPRO, BLASTED, MAPPED, ANNOTATED]	c101487_g1_i1	96.1544	113.285	140	71.0327	NADP-dependent malic enzyme-like isoform X4	299	20	1.18365e-54	91.2	4	P:GO:0055114; F:GO:0004471; F:GO:0046872; F:GO:0051287	P:oxidation-reduction process; F:malate dehydrogenase (decarboxylating) (NAD+) activity; F:metal ion binding; F:NAD binding	EC:1.1.1.38; EC:1.1.1.39	Malate dehydrogenase (oxaloacetate-decarboxylating); Malate dehydrogenase (decarboxylating)	IPR012302 (PFAM); G3DSA:3.40.50.720 (GENE3D); PTHR23406:SF80 (PANTHER); PTHR23406 (PANTHER); IPR036291 (SUPERFAMILY)	F:GO:0051287	F:NAD binding
[INTERPRO, BLASTED, MAPPED, ANNOTATED]	c10149_g1_i1	0.16458	0.0483663	0.185242	0.59017	A disintegrin and metalloproteinase with thrombospondin motifs 9 isoform X2	786	20	7.21195e-125	75.06	3	P:GO:0030198; F:GO:0004222; C:GO:0031012	P:extracellular matrix organization; F:metalloendopeptidase activity; C:extracellular matrix	EC:3.4.99; EC:3.4.24.70; EC:3.4.24.71; EC:3.4.24; EC:3.4.24.61; EC:3.4.24.72; EC:3.4.24.23; EC:3.4.24.56; EC:3.4.24.24; EC:3.4.24.35; EC:3.4.24.57; EC:3.4.24.14; EC:3.4.24.69; EC:3.4.24.37; EC:3.4.24.59; EC:3.4.24.64; EC:3.4.24.21; EC:3.4.24.11; EC:3.4.24.22; EC:3.4.24.55; EC:3.4.24.17; EC:3.4.24.18; EC:3.4.24.19	Acting on peptide bonds (peptidases); Oligopeptidase A; Endothelin-converting enzyme 1; Acting on peptide bonds (peptidases); Nardilysin; Fibrolase; Matrilysin; Insulysin; Gelatinase A; Gelatinase B; O-sialoglycoprotein endopeptidase; Procollagen N-endopeptidase; Bontoxilysin; Saccharolysin; Mitochondrial intermediate peptidase; Mitochondrial processing peptidase; Astacin; Neprilysin; Stromelysin…	IPR013273 (PRINTS); IPR010294 (PFAM); G3DSA:2.60.120.830 (GENE3D); PTHR13723:SF33 (PANTHER); PTHR13723 (PANTHER)	no GO terms	no GO terms
[INTERPRO, BLASTED, MAPPED, ANNOTATED]	c10149_g2_i1	0	0.0929484	0	0.648094	A disintegrin and metalloproteinase with thrombospondin motifs 9 isoform X2	409	20	6.10689e-44	68.99	1	F:GO:0008237	F:metallopeptidase activity			IPR036383 (G3DSA:2.20.100.GENE3D); PF19030 (PFAM); PTHR13723:SF284 (PANTHER); PTHR13723 (PANTHER); IPR000884 (PROSITE_PROFILES); IPR036383 (SUPERFAMILY)	no GO terms	no GO terms
[INTERPRO, BLASTED, MAPPED, ANNOTATED]	c10150_g1_i1	4.11454	3.71514	9.6873	12.1375	mediator of RNA polymerase II transcription subunit 24	3254	20	0	78	3	P:GO:1903506; F:GO:0003712; C:GO:0016592	P:regulation of nucleic acid-templated transcription; F:transcription coregulator activity; C:mediator complex			IPR021429 (PFAM); IPR021429 (PANTHER)	C:GO:0016592	C:mediator complex
[INTERPRO, BLASTED, MAPPED, ANNOTATED]	c10150_g1_i2	2.10227	2.47124	1.95212	1.38207	mediator of RNA polymerase II transcription subunit 24	1846	20	6.97756e-61	73.12	2	F:GO:0003712; C:GO:0016592	F:transcription coregulator activity; C:mediator complex			IPR021429 (PFAM); IPR021429 (PANTHER)	C:GO:0016592	C:mediator complex
[INTERPRO, BLASTED, MAPPED, ANNOTATED]	c101507_g1_i1	0	0	0.261871	0	calcium-transporting ATPase sarcoplasmic/endoplasmic reticulum type isoform X1	139	20	1.0876e-22	97.5	21	P:GO:0006635; P:GO:0007274; P:GO:0007629; P:GO:0008610; P:GO:0010884; P:GO:0030322; P:GO:0030707; P:GO:0036335; P:GO:0048863; P:GO:0051282; P:GO:0060047; P:GO:1901896; P:GO:1903515; P:GO:1990845; F:GO:0005388; F:GO:0005524; F:GO:0016787; F:GO:0046872; C:GO:0016021; C:GO:0033017; C:GO:0045202	P:fatty acid beta-oxidation; P:neuromuscular synaptic transmission; P:flight behavior; P:lipid biosynthetic process; P:positive regulation of lipid storage; P:stabilization of membrane potential; P:ovarian follicle cell development; P:intestinal stem cell homeostasis; P:stem cell differentiation; P:regulation of sequestering of calcium ion; P:heart contraction; P:positive regulation of ATPase-cou…	EC:7.2.2.10	P-type Ca(2+) transporter	no IPS match	no IPS match	no IPS match
[INTERPRO, BLASTED, MAPPED, ANNOTATED]	c10151_g1_i1	12.5883	15.6115	28.3629	33.9818	leucine-rich PPR motif-containing protein, mitochondrial	4298	20	0	75.44	12	P:GO:0001682; P:GO:0031426; P:GO:0044528; P:GO:0070130; P:GO:0090502; P:GO:0097222; P:GO:1903108; F:GO:0003730; F:GO:0004526; C:GO:0030018; C:GO:0031673; C:GO:0042645	P:tRNA 5'-leader removal; P:polycistronic mRNA processing; P:regulation of mitochondrial mRNA stability; P:negative regulation of mitochondrial translation; P:RNA phosphodiester bond hydrolysis, endonucleolytic; P:mitochondrial mRNA polyadenylation; P:regulation of mitochondrial transcription; F:mRNA 3'-UTR binding; F:ribonuclease P activity; C:Z disc; C:H zone; C:mitochondrial nucleoid	EC:3.1.30; EC:3.1.26; EC:3.1.26.5	Acting on ester bonds; Acting on ester bonds; Ribonuclease P	IPR033443 (PFAM); IPR002885 (PFAM); IPR011990 (G3DSA:1.25.40.GENE3D); PTHR13547:SF11 (PANTHER); PTHR13547 (PANTHER); IPR002885 (PROSITE_PROFILES); IPR002885 (PROSITE_PROFILES); IPR002885 (PROSITE_PROFILES); IPR002885 (PROSITE_PROFILES); IPR002885 (PROSITE_PROFILES); IPR002885 (PROSITE_PROFILES); IPR002885 (PROSITE_PROFILES); IPR002885 (PROSITE_PROFILES)	F:GO:0005515	F:protein binding
[INTERPRO, BLASTED, MAPPED, ANNOTATED]	c101513_g1_i1	5.65383	6.38029	8.40002	7.18286	mitochondrial import receptor subunit TOM20 homolog	143	20	3.38484e-26	90.11	6	P:GO:0016031; P:GO:0030150; P:GO:0070096; F:GO:0030943; C:GO:0005742; C:GO:0031307	P:tRNA import into mitochondrion; P:protein import into mitochondrial matrix; P:mitochondrial outer membrane translocase complex assembly; F:mitochondrion targeting sequence binding; C:mitochondrial outer membrane translocase complex; C:integral component of mitochondrial outer membrane			no IPS match	no IPS match	no IPS match
[INTERPRO, BLASTED, MAPPED, ANNOTATED]	c101516_g1_i1	0	0.194953	0.186667	0	sushi, von Willebrand factor type A, EGF and pentraxin domain-containing protein 1 isoform X2	195	20	4.82472e-31	85.86	3	P:GO:0010466; F:GO:0030414; C:GO:0005576	P:negative regulation of peptidase activity; F:peptidase inhibitor activity; C:extracellular region			PTHR19325:SF531 (PANTHER); PTHR19325 (PANTHER)	no GO terms	no GO terms
[INTERPRO, BLASTED, MAPPED, ANNOTATED]	c101517_g1_i1	0	0	0.481059	0.145964	NAD(P)H-hydrate epimerase	227	20	4.71851e-08	61.97	1	F:GO:0016853	F:isomerase activity			IPR036652 (G3DSA:3.40.50.GENE3D)	no GO terms	no GO terms
[INTERPRO, BLASTED, MAPPED, ANNOTATED]	c10152_g1_i1	6.94756	8.30786	18.4238	18.4321	MAGUK p55 subfamily member 5-A isoform X1	5125	20	0	81.07	2	P:GO:0070830; P:GO:0090162	P:bicellular tight junction assembly; P:establishment of epithelial cell polarity			IPR001478 (PFAM); IPR036034 (G3DSA:2.30.42.GENE3D); IPR008145 (PFAM); G3DSA:2.30.30.40 (GENE3D); IPR001452 (PFAM); G3DSA:3.40.50.300 (GENE3D); IPR031185 (PTHR23122:PANTHER); PTHR23122 (PANTHER); IPR008144 (PROSITE_PROFILES); IPR001478 (PROSITE_PROFILES); IPR001452 (PROSITE_PROFILES); cd00071 (CDD); IPR035601 (CDD); cd00992 (CDD); IPR036034 (SUPERFAMILY); IPR036028 (SUPERFAMILY); IPR027417 (SUPERF…	P:GO:0070830; P:GO:0090162; F:GO:0005515	P:bicellular tight junction assembly; P:establishment of epithelial cell polarity; F:protein binding
[INTERPRO, BLASTED, MAPPED, ANNOTATED]	c10152_g1_i2	2.18372	1.74009	3.09129	7.84006	MAGUK p55 subfamily member 5-A isoform X1	5287	20	0	79.25	2	P:GO:0070830; P:GO:0090162	P:bicellular tight junction assembly; P:establishment of epithelial cell polarity			IPR001452 (PFAM); IPR036034 (G3DSA:2.30.42.GENE3D); G3DSA:3.40.50.300 (GENE3D); IPR001478 (PFAM); G3DSA:2.30.30.40 (GENE3D); IPR008145 (PFAM); IPR031185 (PTHR23122:PANTHER); PTHR23122 (PANTHER); IPR008144 (PROSITE_PROFILES); IPR001478 (PROSITE_PROFILES); IPR001452 (PROSITE_PROFILES); IPR035601 (CDD); cd00992 (CDD); cd00071 (CDD); IPR036034 (SUPERFAMILY); IPR036028 (SUPERFAMILY); IPR027417 (SUPERF…	P:GO:0070830; P:GO:0090162; F:GO:0005515	P:bicellular tight junction assembly; P:establishment of epithelial cell polarity; F:protein binding
[INTERPRO, BLASTED, MAPPED, ANNOTATED]	c101520_g1_i1	3.25206	3.39807	1.22011	1.29574	dnaJ homolog subfamily C member 28	179	20	7.72399e-26	79.83	3	P:GO:0007005; P:GO:0042981; C:GO:0005739	P:mitochondrion organization; P:regulation of apoptotic process; C:mitochondrion			no IPS match	no IPS match	no IPS match
[INTERPRO, BLASTED, MAPPED, ANNOTATED]	c10153_g1_i1	60.1425	58.4085	87.9334	81.3839	aldehyde dehydrogenase, dimeric NADP-preferring-like isoform X1	4077	20	0	76.17	4	P:GO:0006081; P:GO:0055114; F:GO:0004028; C:GO:0016021	P:cellular aldehyde metabolic process; P:oxidation-reduction process; F:3-chloroallyl aldehyde dehydrogenase activity; C:integral component of membrane			IPR016162 (G3DSA:3.40.605.GENE3D); IPR015590 (PFAM); IPR012394 (PIRSF); IPR016163 (G3DSA:3.40.309.GENE3D); PTHR43570 (PANTHER); PTHR43570:SF29 (PANTHER); cd07132 (CDD); IPR016161 (SUPERFAMILY)	P:GO:0006081; P:GO:0055114; F:GO:0016491; F:GO:0016620	P:cellular aldehyde metabolic process; P:oxidation-reduction process; F:oxidoreductase activity; F:oxidoreductase activity, acting on the aldehyde or oxo group of donors, NAD or NADP as acceptor
[INTERPRO, BLASTED, MAPPED, ANNOTATED]	c10153_g2_i1	164.496	156.721	153.012	75.8794	aldehyde dehydrogenase, dimeric NADP-preferring-like isoform X1	555	20	6.97824e-97	76.42	4	P:GO:0006081; P:GO:0055114; F:GO:0016620; C:GO:0016021	P:cellular aldehyde metabolic process; P:oxidation-reduction process; F:oxidoreductase activity, acting on the aldehyde or oxo group of donors, NAD or NADP as acceptor; C:integral component of membrane			IPR015590 (PFAM); IPR016163 (G3DSA:3.40.309.GENE3D); IPR016162 (G3DSA:3.40.605.GENE3D); PTHR43570 (PANTHER); PTHR43570:SF29 (PANTHER); IPR016161 (SUPERFAMILY)	P:GO:0055114; F:GO:0016491; F:GO:0016620	P:oxidation-reduction process; F:oxidoreductase activity; F:oxidoreductase activity, acting on the aldehyde or oxo group of donors, NAD or NADP as acceptor
[INTERPRO, BLASTED, MAPPED, ANNOTATED]	c101530_g1_i1	5.7554	6.92662	15.8865	11.653	C2 domain containing protein	236	20	1.42639e-37	95.56	5	P:GO:0006886; P:GO:0006887; F:GO:0042043; C:GO:0005886; C:GO:0070382	P:intracellular protein transport; P:exocytosis; F:neurexin family protein binding; C:plasma membrane; C:exocytic vesicle			PTHR45716 (PANTHER); PTHR45716:SF2 (PANTHER)	no GO terms	no GO terms
[INTERPRO, BLASTED, MAPPED, ANNOTATED]	c101531_g1_i1	0.439999	13.4478	26.4953	42.826	defensin, isoforms B and C	147	20	1.0652e-17	78.75	4	P:GO:0006959; P:GO:0042742; P:GO:0045087; C:GO:0005615	P:humoral immune response; P:defense response to bacterium; P:innate immune response; C:extracellular space			IPR001542 (PFAM); IPR036574 (G3DSA:3.30.30.GENE3D); IPR001542 (PROSITE_PROFILES); IPR036574 (SUPERFAMILY)	P:GO:0006952	P:defense response
[INTERPRO, BLASTED, MAPPED, ANNOTATED]	c101535_g1_i1	0.278792	0	0.941382	0.856909	Bardet-Biedl syndrome 5 protein homolog	116	20	1.62721e-15	84.19	5	P:GO:0046907; P:GO:0060271; F:GO:0032266; C:GO:0034464; C:GO:0036064	P:intracellular transport; P:cilium assembly; F:phosphatidylinositol-3-phosphate binding; C:BBSome; C:ciliary basal body			IPR006606 (PFAM)	C:GO:0034464	C:BBSome
[INTERPRO, BLASTED, MAPPED, ANNOTATED]	c101538_g1_i1	0.203396	0.478187	2.28931	6.25166	guanine nucleotide-binding protein subunit beta-1	159	20	2.72403e-31	99.62	7	P:GO:0006413; P:GO:0007186; F:GO:0003743; F:GO:0031682; C:GO:0005737; C:GO:0005834; C:GO:0016021	P:translational initiation; P:G protein-coupled receptor signaling pathway; F:translation initiation factor activity; F:G-protein gamma-subunit binding; C:cytoplasm; C:heterotrimeric G-protein complex; C:integral component of membrane			no IPS match	no IPS match	no IPS match
[INTERPRO, BLASTED, MAPPED, ANNOTATED]	c10154_g1_i1	60.3121	73.2262	83.6262	101.578	eukaryotic translation initiation factor 2 subunit 2	1355	20	7.40028e-160	83.11	6	P:GO:0001731; P:GO:0001732; F:GO:0003729; F:GO:0003743; F:GO:0031369; C:GO:0005850	P:formation of translation preinitiation complex; P:formation of cytoplasmic translation initiation complex; F:mRNA binding; F:translation initiation factor activity; F:translation initiation factor binding; C:eukaryotic translation initiation factor 2 complex			IPR002735 (PFAM); G3DSA:3.30.70.3150 (GENE3D); PTHR23001:SF24 (PANTHER); PTHR23001 (PANTHER); IPR016190 (SUPERFAMILY); IPR016189 (SUPERFAMILY)	P:GO:0006413; F:GO:0003743	P:translational initiation; F:translation initiation factor activity
[INTERPRO, BLASTED, MAPPED, ANNOTATED]	c101540_g1_i1	0	0.372705	0	0	retinoblastoma-like protein 1	102	9	1.244e-10	89.74	8	P:GO:0006357; P:GO:0030154; P:GO:2000134; F:GO:0000977; F:GO:0001102; C:GO:0000785; C:GO:0005634; C:GO:0005667	P:regulation of transcription by RNA polymerase II; P:cell differentiation; P:negative regulation of G1/S transition of mitotic cell cycle; F:RNA polymerase II transcription regulatory region sequence-specific DNA binding; F:RNA polymerase II activating transcription factor binding; C:chromatin; C:nucleus; C:transcription regulator complex			no IPS match	no IPS match	no IPS match
[INTERPRO, BLASTED, MAPPED, ANNOTATED]	c101549_g1_i1	0.299443	0	0	0	coronin-6 isoform X1	108	20	1.12522e-09	95.38	2	P:GO:0007527; P:GO:0050832	P:adult somatic muscle development; P:defense response to fungus			no IPS match	no IPS match	no IPS match
[INTERPRO, BLASTED, MAPPED, ANNOTATED]	c10156_g1_i1	10.1601	7.25128	14.8051	18.356	uncharacterized protein LOC115885085	713	8	1.50334e-57	58.87	1	P:GO:0050794	P:regulation of cellular process			IPR031424 (PFAM)	P:GO:0030431; P:GO:0032222; P:GO:1903818	P:sleep; P:regulation of synaptic transmission, cholinergic; P:positive regulation of voltage-gated potassium channel activity
[INTERPRO, BLASTED, MAPPED, ANNOTATED]	c10156_g2_i1	0.934004	0.823449	1.83972	6.33968	uncharacterized protein LOC115885085	277	2	4.61434e-09	78.32	1	P:GO:0050794	P:regulation of cellular process			no IPS match	no IPS match	no IPS match
[INTERPRO, BLASTED, MAPPED, ANNOTATED]	c101566_g1_i1	0	0	0.142188	0	chitooligosaccharidolytic beta-N-acetylglucosaminidase-like	256	20	6.23226e-39	89.97	3	P:GO:0005975; F:GO:0004563; F:GO:0102148	P:carbohydrate metabolic process; F:beta-N-acetylhexosaminidase activity; F:N-acetyl-beta-D-galactosaminidase activity	EC:3.2.1.52	Beta-N-acetylhexosaminidase	G3DSA:3.20.20.80 (GENE3D); IPR017853 (SUPERFAMILY)	no GO terms	no GO terms
[INTERPRO, BLASTED, MAPPED, ANNOTATED]	c101569_g1_i1	0	0	0.363093	0.330512	phosphatidylinositol 3-kinase catalytic subunit type 3	401	20	1.81277e-40	74.58	15	P:GO:0000045; P:GO:0006897; P:GO:0007275; P:GO:0030242; P:GO:0036092; P:GO:0046854; P:GO:0048015; P:GO:0048468; F:GO:0000166; F:GO:0016303; C:GO:0000407; C:GO:0005768; C:GO:0005777; C:GO:0034271; C:GO:0034272	P:autophagosome assembly; P:endocytosis; P:multicellular organism development; P:autophagy of peroxisome; P:phosphatidylinositol-3-phosphate biosynthetic process; P:phosphatidylinositol phosphorylation; P:phosphatidylinositol-mediated signaling; P:cell development; F:nucleotide binding; F:1-phosphatidylinositol-3-kinase activity; C:phagophore assembly site; C:endosome; C:peroxisome; C:phosphatidy…	EC:2.7.1.137	Phosphatidylinositol 3-kinase	IPR000403 (PFAM); IPR036940 (G3DSA:1.10.1070.GENE3D); IPR015433 (PANTHER); PTHR10048:SF7 (PANTHER); IPR000403 (PROSITE_PROFILES); IPR011009 (SUPERFAMILY)	P:GO:0046854; P:GO:0048015; F:GO:0016301	P:phosphatidylinositol phosphorylation; P:phosphatidylinositol-mediated signaling; F:kinase activity
[INTERPRO, BLASTED, MAPPED, ANNOTATED]	c10157_g1_i1	6.67205	8.10677	16.4937	17.6531	EH domain-binding protein 1 isoform X3	4469	20	0	80.62	3	P:GO:0030036; C:GO:0005815; C:GO:0031941	P:actin cytoskeleton organization; C:microtubule organizing center; C:filamentous actin			IPR001715 (PFAM); IPR036872 (G3DSA:1.10.418.GENE3D); IPR022735 (PFAM); IPR019448 (PFAM); PTHR23167:SF62 (PANTHER); PTHR23167 (PANTHER); IPR019448 (PROSITE_PROFILES); IPR022735 (PROSITE_PROFILES); IPR001715 (PROSITE_PROFILES); IPR001715 (CDD); IPR036872 (SUPERFAMILY)	F:GO:0005515	F:protein binding
[INTERPRO, BLASTED, MAPPED, ANNOTATED]	c101578_g1_i1	0	0	0	0.739044	probable glucosamine 6-phosphate N-acetyltransferase	269	20	3.47874e-23	67.7	1	F:GO:0016746	F:transferase activity, transferring acyl groups			G3DSA:3.40.630.30 (GENE3D); IPR039143 (PANTHER); PTHR13355:SF11 (PANTHER); IPR016181 (SUPERFAMILY)	P:GO:0006048; F:GO:0004343	P:UDP-N-acetylglucosamine biosynthetic process; F:glucosamine 6-phosphate N-acetyltransferase activity
[INTERPRO, BLASTED, MAPPED, ANNOTATED]	c10158_g1_i1	5.05543	6.00514	24.5178	27.7911	V-type proton ATPase 116 kDa subunit a isoform X1	3045	20	0	90.39	4	P:GO:1902600; F:GO:0015078; C:GO:0000220; C:GO:0016021	P:proton transmembrane transport; F:proton transmembrane transporter activity; C:vacuolar proton-transporting V-type ATPase, V0 domain; C:integral component of membrane			IPR026028 (PIRSF); IPR002490 (PFAM); IPR002490 (PANTHER); PTHR11629:SF61 (PANTHER)	P:GO:1902600; F:GO:0015078; C:GO:0000220; C:GO:0033179	P:proton transmembrane transport; F:proton transmembrane transporter activity; C:vacuolar proton-transporting V-type ATPase, V0 domain; C:proton-transporting V-type ATPase, V0 domain
[INTERPRO, BLASTED, MAPPED, ANNOTATED]	c10158_g1_i2	12.8518	12.1519	17.113	15.6769	V-type proton ATPase 116 kDa subunit a isoform X4	2997	20	0	90.76	8	P:GO:0007035; P:GO:1902600; F:GO:0046961; F:GO:0051117; C:GO:0000220; C:GO:0005886; C:GO:0016021; C:GO:0016471	P:vacuolar acidification; P:proton transmembrane transport; F:proton-transporting ATPase activity, rotational mechanism; F:ATPase binding; C:vacuolar proton-transporting V-type ATPase, V0 domain; C:plasma membrane; C:integral component of membrane; C:vacuolar proton-transporting V-type ATPase complex	EC:7.1.3.1; EC:7.1.2.2	H(+)-exporting diphosphatase; H(+)-transporting two-sector ATPase	IPR026028 (PIRSF); IPR002490 (PFAM); PTHR11629:SF61 (PANTHER); IPR002490 (PANTHER)	P:GO:1902600; F:GO:0015078; C:GO:0000220; C:GO:0033179	P:proton transmembrane transport; F:proton transmembrane transporter activity; C:vacuolar proton-transporting V-type ATPase, V0 domain; C:proton-transporting V-type ATPase, V0 domain
[INTERPRO, BLASTED, MAPPED, ANNOTATED]	c101584_g1_i1	0	0	0	0	WD repeat domain phosphoinositide-interacting protein 4-like	138	20	2.12868e-18	86.9	9	P:GO:0000422; P:GO:0006497; P:GO:0034497; P:GO:0044804; F:GO:0032266; F:GO:0080025; C:GO:0005829; C:GO:0019898; C:GO:0034045	P:autophagy of mitochondrion; P:protein lipidation; P:protein localization to phagophore assembly site; P:autophagy of nucleus; F:phosphatidylinositol-3-phosphate binding; F:phosphatidylinositol-3,5-bisphosphate binding; C:cytosol; C:extrinsic component of membrane; C:phagophore assembly site membrane			no IPS match	no IPS match	no IPS match
[INTERPRO, BLASTED, MAPPED, ANNOTATED]	c101599_g1_i1	0	0	0.198908	0	60S ribosomal protein L23	183	20	5.45745e-23	84.25	5	P:GO:0002181; F:GO:0003735; F:GO:0017022; F:GO:0070180; C:GO:0022625	P:cytoplasmic translation; F:structural constituent of ribosome; F:myosin binding; F:large ribosomal subunit rRNA binding; C:cytosolic large ribosomal subunit			IPR000218 (PFAM); IPR036853 (G3DSA:2.40.150.GENE3D); PTHR11761:SF19 (PANTHER); IPR000218 (PANTHER); IPR036853 (SUPERFAMILY)	P:GO:0006412; F:GO:0003735; C:GO:0005840	P:translation; F:structural constituent of ribosome; C:ribosome
[INTERPRO, BLASTED, MAPPED, ANNOTATED]	c101602_g1_i1	0	0	0	0.808142	homeobox protein orthopedia	246	20	2.05301e-09	63.28	10	P:GO:0006783; P:GO:0007480; P:GO:0022416; P:GO:0035015; P:GO:0045892; F:GO:0004311; F:GO:0005515; F:GO:0043565; C:GO:0032991; C:GO:0043231	P:heme biosynthetic process; P:imaginal disc-derived leg morphogenesis; P:chaeta development; P:elongation of arista core; P:negative regulation of transcription, DNA-templated; F:farnesyltranstransferase activity; F:protein binding; F:sequence-specific DNA binding; C:protein-containing complex; C:intracellular membrane-bounded organelle	EC:2.5.1.29	Geranylgeranyl diphosphate synthase	IPR001356 (PFAM); G3DSA:1.10.10.60 (GENE3D); PTHR24324 (PANTHER); IPR001356 (PROSITE_PROFILES); IPR001356 (CDD); IPR009057 (SUPERFAMILY)	F:GO:0003677	F:DNA binding
[INTERPRO, BLASTED, MAPPED, ANNOTATED]	c10161_g1_i1	1.14648	1.46779	3.5263	3.75648	DNA replication licensing factor Mcm3	2849	20	0	84.55	11	P:GO:0000727; P:GO:0006267; P:GO:0006271; P:GO:0032508; P:GO:1902975; F:GO:0003678; F:GO:0003688; F:GO:0003697; F:GO:0005524; C:GO:0005634; C:GO:0042555	P:double-strand break repair via break-induced replication; P:pre-replicative complex assembly involved in nuclear cell cycle DNA replication; P:DNA strand elongation involved in DNA replication; P:DNA duplex unwinding; P:mitotic DNA replication initiation; F:DNA helicase activity; F:DNA replication origin binding; F:single-stranded DNA binding; F:ATP binding; C:nucleus; C:MCM complex	EC:3.6.1.3; EC:3.6.4.12; EC:3.6.1.15	Adenosinetriphosphatase; DNA helicase; Nucleoside-triphosphate phosphatase	IPR001208 (PRINTS); IPR008046 (PRINTS); G3DSA:2.20.28.10 (GENE3D); G3DSA:2.40.50.140 (GENE3D); IPR027925 (PFAM); IPR041562 (PFAM); IPR033762 (PFAM); G3DSA:3.30.1640.10 (GENE3D); IPR001208 (PFAM); IPR031327 (PANTHER); PTHR11630:SF72 (PANTHER); IPR001208 (PROSITE_PROFILES); cd17754 (CDD); IPR027417 (SUPERFAMILY); IPR012340 (SUPERFAMILY)	P:GO:0006270; P:GO:0032508; F:GO:0003677; F:GO:0005524; C:GO:0042555	P:DNA replication initiation; P:DNA duplex unwinding; F:DNA binding; F:ATP binding; C:MCM complex
[INTERPRO, BLASTED, MAPPED, ANNOTATED]	c101629_g1_i1	0	0.183652	0	0	heat shock protein 90	207	20	4.79298e-08	73.64	4	P:GO:0009987; F:GO:0032555; F:GO:0035639; C:GO:0005856	P:cellular process; F:purine ribonucleotide binding; F:purine ribonucleoside triphosphate binding; C:cytoskeleton			IPR001404 (PFAM); IPR037196 (G3DSA:1.20.120.GENE3D); G3DSA:3.40.50.11260 (GENE3D); PTHR11528:SF34 (PANTHER); IPR001404 (PANTHER)	P:GO:0006457; F:GO:0005524; F:GO:0051082	P:protein folding; F:ATP binding; F:unfolded protein binding
[INTERPRO, BLASTED, MAPPED, ANNOTATED]	c10163_g1_i1	11.1134	10.7552	23.6855	22.585	microtubule-associated protein tau isoform X4	2651	20	0	75.09	3	P:GO:0016043; F:GO:0008017; C:GO:0005622	P:cellular component organization; F:microtubule binding; C:intracellular anatomical structure			IPR001084 (PFAM); PTHR11501:SF18 (PANTHER); PTHR11501 (PANTHER); IPR001084 (PROSITE_PROFILES); IPR001084 (PROSITE_PROFILES); IPR001084 (PROSITE_PROFILES); IPR001084 (PROSITE_PROFILES)	F:GO:0015631	F:tubulin binding
[INTERPRO, BLASTED, MAPPED, ANNOTATED]	c10163_g1_i2	25.4121	34.0268	53.8257	39.9913	microtubule-associated protein tau isoform X4	2068	20	3.59627e-141	86.19	6	P:GO:0000226; P:GO:0031175; F:GO:0008017; C:GO:0005737; C:GO:0005874; C:GO:0043005	P:microtubule cytoskeleton organization; P:neuron projection development; F:microtubule binding; C:cytoplasm; C:microtubule; C:neuron projection			IPR001084 (PFAM); PTHR11501:SF18 (PANTHER); PTHR11501 (PANTHER); IPR001084 (PROSITE_PROFILES); IPR001084 (PROSITE_PROFILES); IPR001084 (PROSITE_PROFILES); IPR001084 (PROSITE_PROFILES)	F:GO:0015631	F:tubulin binding
[INTERPRO, BLASTED, MAPPED, ANNOTATED]	c101632_g1_i1	0	0	0.448001	0.509751	50S ribosomal protein L7/L12	325	20	1.39685e-09	75.07	8	P:GO:0006390; P:GO:0010821; P:GO:0030307; P:GO:0032543; F:GO:0003682; F:GO:0003735; C:GO:0005762; C:GO:0005763	P:mitochondrial transcription; P:regulation of mitochondrion organization; P:positive regulation of cell growth; P:mitochondrial translation; F:chromatin binding; F:structural constituent of ribosome; C:mitochondrial large ribosomal subunit; C:mitochondrial small ribosomal subunit			IPR014719 (G3DSA:3.30.1390.GENE3D); IPR013823 (PFAM); PTHR45987:SF4 (PANTHER); IPR000206 (PANTHER); IPR014719 (SUPERFAMILY)	P:GO:0006412; F:GO:0003735; C:GO:0005840	P:translation; F:structural constituent of ribosome; C:ribosome
[INTERPRO, BLASTED, MAPPED, ANNOTATED]	c101638_g1_i1	0	0.561811	0	0	ras-related protein Rab-1A	203	20	6.35117e-21	83.55	23	P:GO:0000045; P:GO:0000281; P:GO:0006886; P:GO:0006888; P:GO:0007112; P:GO:0008089; P:GO:0030334; P:GO:0032024; P:GO:0032482; P:GO:0033500; P:GO:0034067; P:GO:0050775; P:GO:1905345; P:GO:1905808; F:GO:0003924; F:GO:0005515; F:GO:0005525; F:GO:0140164; C:GO:0005794; C:GO:0031982; C:GO:0032154; C:GO:0070971; C:GO:1904115	P:autophagosome assembly; P:mitotic cytokinesis; P:intracellular protein transport; P:endoplasmic reticulum to Golgi vesicle-mediated transport; P:male meiosis cytokinesis; P:anterograde axonal transport; P:regulation of cell migration; P:positive regulation of insulin secretion; P:Rab protein signal transduction; P:carbohydrate homeostasis; P:protein localization to Golgi apparatus; P:positive r…	EC:3.6.1.15	Nucleoside-triphosphate phosphatase	PR00449 (PRINTS); IPR001806 (PFAM); G3DSA:3.40.50.300 (GENE3D); PTHR47980:SF5 (PANTHER); PTHR47980 (PANTHER); PS51419 (PROSITE_PROFILES); IPR027417 (SUPERFAMILY)	F:GO:0003924; F:GO:0005525	F:GTPase activity; F:GTP binding
[INTERPRO, BLASTED, MAPPED, ANNOTATED]	c101647_g1_i1	0	0	0.183839	0.167343	putative pre-mRNA-splicing factor ATP-dependent RNA helicase PRP1 isoform X1	198	20	2.12299e-18	83.43	4	P:GO:1900745; F:GO:0003676; F:GO:0004386; F:GO:0005524	P:positive regulation of p38MAPK cascade; F:nucleic acid binding; F:helicase activity; F:ATP binding	EC:3.6.1.3; EC:3.6.1.15	Adenosinetriphosphatase; Nucleoside-triphosphate phosphatase	no IPS match	no IPS match	no IPS match
[INTERPRO, BLASTED, MAPPED, ANNOTATED]	c101651_g1_i1	0	1.53084	0.325728	0.0741249	superoxide dismutase [Cu-Zn]	447	20	1.35853e-52	71.03	2	P:GO:0006801; F:GO:0016491	P:superoxide metabolic process; F:oxidoreductase activity			IPR001424 (PRINTS); IPR036423 (G3DSA:2.60.40.GENE3D); IPR001424 (PFAM); PTHR10003:SF66 (PANTHER); IPR024134 (PANTHER); IPR001424 (CDD); IPR036423 (SUPERFAMILY)	P:GO:0006801; F:GO:0046872	P:superoxide metabolic process; F:metal ion binding
[INTERPRO, BLASTED, MAPPED, ANNOTATED]	c101653_g1_i1	0	0	2.05071	9.02236	eukaryotic translation initiation factor 2A	213	20	5.83458e-31	77.83	6	P:GO:0006413; P:GO:0006417; F:GO:0000049; F:GO:0003743; F:GO:0043022; C:GO:0022627	P:translational initiation; P:regulation of translation; F:tRNA binding; F:translation initiation factor activity; F:ribosome binding; C:cytosolic small ribosomal subunit			no IPS match	no IPS match	no IPS match
[INTERPRO, BLASTED, MAPPED, ANNOTATED]	c101654_g1_i1	0	0	0	0	sorting nexin-29 isoform X2	107	14	2.77498e-10	88.67	1	F:GO:0035091	F:phosphatidylinositol binding			no IPS match	no IPS match	no IPS match
[INTERPRO, BLASTED, MAPPED, ANNOTATED]	c101656_g1_i1	0	0.75279	0.360397	0	MAP kinase-interacting serine/threonine-protein kinase 1	101	18	4.41558e-12	85.5	8	P:GO:0018105; P:GO:0035556; P:GO:0046777; F:GO:0005516; F:GO:0005524; F:GO:0009931; C:GO:0005634; C:GO:0005737	P:peptidyl-serine phosphorylation; P:intracellular signal transduction; P:protein autophosphorylation; F:calmodulin binding; F:ATP binding; F:calcium-dependent protein serine/threonine kinase activity; C:nucleus; C:cytoplasm	EC:2.7.11	Transferring phosphorus-containing groups	no IPS match	no IPS match	no IPS match
[INTERPRO, BLASTED, MAPPED, ANNOTATED]	c101658_g1_i1	0	0.265845	0	0	ruvB-like helicase 1	143	20	4.21522e-19	92.77	23	P:GO:0000492; P:GO:0006281; P:GO:0006310; P:GO:0006357; P:GO:0010628; P:GO:0016573; P:GO:0032508; P:GO:0042127; P:GO:0043486; P:GO:0051301; P:GO:0090263; P:GO:0090307; P:GO:1903508; F:GO:0003713; F:GO:0004402; F:GO:0005515; F:GO:0005524; F:GO:0043139; C:GO:0000812; C:GO:0031011; C:GO:0035060; C:GO:0035267; C:GO:0097255	P:box C/D snoRNP assembly; P:DNA repair; P:DNA recombination; P:regulation of transcription by RNA polymerase II; P:positive regulation of gene expression; P:histone acetylation; P:DNA duplex unwinding; P:regulation of cell population proliferation; P:histone exchange; P:cell division; P:positive regulation of canonical Wnt signaling pathway; P:mitotic spindle assembly; P:positive regulation of n…	EC:3.6.1.3; EC:3.6.4.12; EC:2.3.1.48; EC:3.6.1.15	Adenosinetriphosphatase; DNA helicase; Histone acetyltransferase; Nucleoside-triphosphate phosphatase	no IPS match	no IPS match	no IPS match
[INTERPRO, BLASTED, MAPPED, ANNOTATED]	c101660_g1_i1	0	0	0	0.260896	cadherin-related tumor suppressor	127	20	1.211e-17	84.75	5	P:GO:0007156; F:GO:0005509; C:GO:0005886; C:GO:0005911; C:GO:0016021	P:homophilic cell adhesion via plasma membrane adhesion molecules; F:calcium ion binding; C:plasma membrane; C:cell-cell junction; C:integral component of membrane			G3DSA:2.60.40.60 (GENE3D); IPR015919 (SUPERFAMILY)	F:GO:0005509; C:GO:0016020	F:calcium ion binding; C:membrane
[INTERPRO, BLASTED, MAPPED, ANNOTATED]	c10168_g1_i1	28.005	34.6066	81.2596	99.8807	maternal protein exuperantia	2074	20	0	76.27	9	P:GO:0007317; P:GO:0045450; P:GO:0055114; P:GO:0090304; F:GO:0003727; F:GO:0016491; F:GO:0042803; C:GO:0000932; C:GO:0016020	P:regulation of pole plasm oskar mRNA localization; P:bicoid mRNA localization; P:oxidation-reduction process; P:nucleic acid metabolic process; F:single-stranded RNA binding; F:oxidoreductase activity; F:protein homodimerization activity; C:P-body; C:membrane			IPR040941 (PFAM); IPR037998 (PANTHER)	P:GO:0045450; F:GO:0003723; F:GO:0042803	P:bicoid mRNA localization; F:RNA binding; F:protein homodimerization activity
[INTERPRO, BLASTED, MAPPED, ANNOTATED]	c10168_g1_i2	21.314	18.5976	15.8796	15.9123	maternal protein exuperantia	2455	20	0	76.27	9	P:GO:0007317; P:GO:0045450; P:GO:0055114; P:GO:0090304; F:GO:0003727; F:GO:0016491; F:GO:0042803; C:GO:0000932; C:GO:0016020	P:regulation of pole plasm oskar mRNA localization; P:bicoid mRNA localization; P:oxidation-reduction process; P:nucleic acid metabolic process; F:single-stranded RNA binding; F:oxidoreductase activity; F:protein homodimerization activity; C:P-body; C:membrane			IPR040941 (PFAM); IPR037998 (PANTHER)	P:GO:0045450; F:GO:0003723; F:GO:0042803	P:bicoid mRNA localization; F:RNA binding; F:protein homodimerization activity
[INTERPRO, BLASTED, MAPPED, ANNOTATED]	c101687_g1_i1	0	0.651701	0	0.0946681	ubiquitin-conjugating enzyme E2-22 kDa	350	20	1.83948e-14	67.39	5	P:GO:0000209; P:GO:0043161; F:GO:0000166; F:GO:0061631; C:GO:0005634	P:protein polyubiquitination; P:proteasome-mediated ubiquitin-dependent protein catabolic process; F:nucleotide binding; F:ubiquitin conjugating enzyme activity; C:nucleus	EC:2.3.2.23	E2 ubiquitin-conjugating enzyme	IPR016135 (G3DSA:3.10.110.GENE3D); IPR015368 (PFAM); IPR000608 (PFAM); G3DSA:1.10.8.10 (GENE3D); PTHR24068 (PANTHER); PTHR24068:SF147 (PANTHER); IPR000608 (PROSITE_PROFILES); cd14311 (CDD); IPR009060 (SUPERFAMILY); IPR016135 (SUPERFAMILY)	F:GO:0005515	F:protein binding
[INTERPRO, BLASTED, MAPPED, ANNOTATED]	c10169_g2_i1	25.2183	29.3403	32.2007	31.9759	stromal membrane-associated protein 1-like	2375	20	8.40756e-180	75.06	3	P:GO:0043547; F:GO:0005096; F:GO:0046872	P:positive regulation of GTPase activity; F:GTPase activator activity; F:metal ion binding			IPR001164 (PRINTS); IPR001164 (PFAM); IPR038508 (G3DSA:3.30.40.GENE3D); PTHR45705 (PANTHER); IPR001164 (PROSITE_PROFILES); cd08839 (CDD); IPR037278 (SUPERFAMILY)	F:GO:0005096	F:GTPase activator activity
[INTERPRO, BLASTED, MAPPED, ANNOTATED]	c101710_g1_i1	1.89223	2.42655	1.16171	0.176244	glutathione S-transferase 1-like	188	20	1.08106e-27	78.25	3	P:GO:0006749; F:GO:0004364; C:GO:0005737	P:glutathione metabolic process; F:glutathione transferase activity; C:cytoplasm	EC:2.5.1.18	Glutathione transferase	G3DSA:1.20.1050.10 (GENE3D); IPR036282 (SUPERFAMILY)	no GO terms	no GO terms
[INTERPRO, BLASTED, MAPPED, ANNOTATED]	c10173_g1_i1	6.24597	7.3248	16.2926	18.0303	probable G-protein coupled receptor Mth-like 5	2185	20	0	80.54	5	P:GO:0003007; P:GO:0007166; P:GO:0007186; F:GO:0004930; C:GO:0016021	P:heart morphogenesis; P:cell surface receptor signaling pathway; P:G protein-coupled receptor signaling pathway; F:G protein-coupled receptor activity; C:integral component of membrane			G3DSA:1.20.1070.10 (GENE3D); PTHR46953 (PANTHER); PTHR46953:SF2 (PANTHER); IPR017981 (PROSITE_PROFILES); cd15039 (CDD)	P:GO:0007166; F:GO:0004888; C:GO:0016021	P:cell surface receptor signaling pathway; F:transmembrane signaling receptor activity; C:integral component of membrane
[INTERPRO, BLASTED, MAPPED, ANNOTATED]	c101730_g1_i1	0.329999	0.517223	2.4762	2.0286	guanine nucleotide-binding protein subunit gamma-1	294	20	2.48466e-37	88.36	5	P:GO:0007186; F:GO:0003924; F:GO:0031681; C:GO:0005834; C:GO:0031680	P:G protein-coupled receptor signaling pathway; F:GTPase activity; F:G-protein beta-subunit binding; C:heterotrimeric G-protein complex; C:G-protein beta/gamma-subunit complex	EC:3.6.1.15	Nucleoside-triphosphate phosphatase	IPR015898 (PFAM); IPR036284 (G3DSA:4.10.260.GENE3D); PTHR13809:SF48 (PANTHER); IPR001770 (PANTHER); IPR015898 (PROSITE_PROFILES); IPR015898 (CDD); IPR036284 (SUPERFAMILY)	P:GO:0007186; F:GO:0031681; C:GO:0005834	P:G protein-coupled receptor signaling pathway; F:G-protein beta-subunit binding; C:heterotrimeric G-protein complex
[INTERPRO, BLASTED, MAPPED, ANNOTATED]	c101739_g1_i1	0.17021	0.200084	0	0	plastin-3 isoform X2	190	20	3.78781e-13	74.74	6	P:GO:0051017; P:GO:0051639; F:GO:0051015; C:GO:0005737; C:GO:0005884; C:GO:0032432	P:actin filament bundle assembly; P:actin filament network formation; F:actin filament binding; C:cytoplasm; C:actin filament; C:actin filament bundle			IPR036872 (G3DSA:1.10.418.GENE3D); IPR001715 (PROSITE_PROFILES); IPR036872 (SUPERFAMILY)	F:GO:0005515	F:protein binding
[INTERPRO, BLASTED, MAPPED, ANNOTATED]	c101743_g1_i1	0	0	0.442554	0	adhesive plaque matrix protein 2-like	329	20	6.78708e-50	90.04	2	F:GO:0005509; C:GO:0016021	F:calcium ion binding; C:integral component of membrane			G3DSA:2.10.25.10 (GENE3D); PTHR22963:SF29 (PANTHER); PTHR22963 (PANTHER); IPR000742 (PROSITE_PROFILES); IPR000742 (PROSITE_PROFILES); IPR009030 (SUPERFAMILY)	no GO terms	no GO terms
[INTERPRO, BLASTED, MAPPED, ANNOTATED]	c101745_g1_i1	0.243157	0	0	0.498253	GRIP and coiled-coil domain-containing protein 2-like	133	6	5.87899e-08	75.28	2	F:GO:0097159; F:GO:1901363	F:organic cyclic compound binding; F:heterocyclic compound binding			no IPS match	no IPS match	no IPS match
[INTERPRO, BLASTED, MAPPED, ANNOTATED]	c101749_g1_i1	0.2137	0.167471	0.160353	0	beta-1,3-galactosyltransferase 5-like	454	20	9.10384e-47	62.58	8	P:GO:0006807; P:GO:0043170; P:GO:0044237; P:GO:0044238; F:GO:0008194; F:GO:0016758; C:GO:0005794; C:GO:0016020	P:nitrogen compound metabolic process; P:macromolecule metabolic process; P:cellular metabolic process; P:primary metabolic process; F:UDP-glycosyltransferase activity; F:transferase activity, transferring hexosyl groups; C:Golgi apparatus; C:membrane			IPR002659 (PFAM); IPR002659 (PANTHER); PTHR11214:SF229 (PANTHER)	P:GO:0006486; C:GO:0016020	P:protein glycosylation; C:membrane
[INTERPRO, BLASTED, MAPPED, ANNOTATED]	c10175_g1_i1	1.83544	2.56782	3.44797	4.10531	G patch domain-containing protein 2 isoform X2	2502	20	3.20745e-160	77.72	5	P:GO:0006886; P:GO:0016192; P:GO:0061025; F:GO:0005484; C:GO:0016021	P:intracellular protein transport; P:vesicle-mediated transport; P:membrane fusion; F:SNAP receptor activity; C:integral component of membrane			PTHR14195 (PANTHER); PTHR14195 (PANTHER); PTHR14195:SF2 (PANTHER); PTHR14195:SF2 (PANTHER)	no GO terms	no GO terms
[INTERPRO, BLASTED, MAPPED, ANNOTATED]	c10175_g2_i1	0	0	0.691141	0.419415	G patch domain-containing protein 2 isoform X2	158	20	1.02944e-22	85.2	5	P:GO:0006886; P:GO:0016192; P:GO:0061025; F:GO:0005484; C:GO:0016021	P:intracellular protein transport; P:vesicle-mediated transport; P:membrane fusion; F:SNAP receptor activity; C:integral component of membrane			no IPS match	no IPS match	no IPS match
[INTERPRO, BLASTED, MAPPED, ANNOTATED]	c101761_g1_i1	0	0.217234	0.208001	0	neural Wiskott-Aldrich syndrome protein-like	175	20	1.35709e-17	80.8	2	P:GO:2000601; F:GO:0003779	P:positive regulation of Arp2/3 complex-mediated actin nucleation; F:actin binding			IPR011993 (G3DSA:2.30.29.GENE3D)	no GO terms	no GO terms
[INTERPRO, BLASTED, MAPPED, ANNOTATED]	c10177_g1_i1	3.82409	3.79771	3.19104	3.20868	cyclin-dependent kinases regulatory subunit	981	20	2.11224e-40	91.06	11	P:GO:0007113; P:GO:0007346; P:GO:0045737; P:GO:0051301; F:GO:0016301; F:GO:0019901; F:GO:0042393; F:GO:0043130; F:GO:0061575; C:GO:0000307; C:GO:0019005	P:endomitotic cell cycle; P:regulation of mitotic cell cycle; P:positive regulation of cyclin-dependent protein serine/threonine kinase activity; P:cell division; F:kinase activity; F:protein kinase binding; F:histone binding; F:ubiquitin binding; F:cyclin-dependent protein serine/threonine kinase activator activity; C:cyclin-dependent protein kinase holoenzyme complex; C:SCF ubiquitin ligase com…			IPR000789 (PRINTS); IPR000789 (PFAM); IPR036858 (G3DSA:3.30.170.GENE3D); PTHR23415 (PANTHER); PTHR23415:SF29 (PANTHER); IPR036858 (SUPERFAMILY)	F:GO:0016538	F:cyclin-dependent protein serine/threonine kinase regulator activity
[INTERPRO, BLASTED, MAPPED, ANNOTATED]	c10177_g2_i1	1.1332	1.98106	1.79875	3.33422	cyclin-dependent kinases regulatory subunit	1113	20	2.93116e-28	91.06	11	P:GO:0007113; P:GO:0007346; P:GO:0045737; P:GO:0051301; F:GO:0016301; F:GO:0019901; F:GO:0042393; F:GO:0043130; F:GO:0061575; C:GO:0000307; C:GO:0019005	P:endomitotic cell cycle; P:regulation of mitotic cell cycle; P:positive regulation of cyclin-dependent protein serine/threonine kinase activity; P:cell division; F:kinase activity; F:protein kinase binding; F:histone binding; F:ubiquitin binding; F:cyclin-dependent protein serine/threonine kinase activator activity; C:cyclin-dependent protein kinase holoenzyme complex; C:SCF ubiquitin ligase com…			IPR000789 (PRINTS); IPR036858 (G3DSA:3.30.170.GENE3D); IPR000789 (PFAM); PTHR23415:SF29 (PANTHER); PTHR23415 (PANTHER); IPR036858 (SUPERFAMILY)	F:GO:0016538	F:cyclin-dependent protein serine/threonine kinase regulator activity
[INTERPRO, BLASTED, MAPPED, ANNOTATED]	c10178_g1_i1	81.1324	112.078	199.337	131.811	outer dense fiber protein 3 isoform X1	1602	20	0	81.22	1	C:GO:0005856	C:cytoskeleton			IPR010736 (PFAM); PTHR21580 (PANTHER); PTHR21580:SF9 (PANTHER); PTHR21580:SF9 (PANTHER); PTHR21580 (PANTHER)	no GO terms	no GO terms
[INTERPRO, BLASTED, MAPPED, ANNOTATED]	c10178_g2_i1	7.21749	6.36317	17.8095	20.4776	outer dense fiber protein 3 isoform X3	233	20	5.96335e-32	96.34	1	C:GO:0005856	C:cytoskeleton			PTHR21580 (PANTHER); PTHR21580:SF9 (PANTHER)	no GO terms	no GO terms
[INTERPRO, BLASTED, MAPPED, ANNOTATED]	c101784_g1_i1	0	0	0	0	60S ribosomal protein L15	154	20	9.81082e-23	83.12	4	P:GO:0002181; F:GO:0003723; F:GO:0003735; C:GO:0022625	P:cytoplasmic translation; F:RNA binding; F:structural constituent of ribosome; C:cytosolic large ribosomal subunit			IPR000439 (PFAM); IPR024794 (G3DSA:3.40.1120.GENE3D); IPR000439 (PANTHER); PTHR11847:SF25 (PANTHER); IPR012678 (SUPERFAMILY)	P:GO:0006412; F:GO:0003735; C:GO:0005840	P:translation; F:structural constituent of ribosome; C:ribosome
[INTERPRO, BLASTED, MAPPED, ANNOTATED]	c101785_g1_i1	1.155	1.96114	4.47779	2.62967	probable rRNA-processing protein EBP2 homolog	252	20	1.10685e-33	79.81	5	P:GO:0006364; P:GO:0042273; C:GO:0005730; C:GO:0030687; C:GO:0034399	P:rRNA processing; P:ribosomal large subunit biogenesis; C:nucleolus; C:preribosome, large subunit precursor; C:nuclear periphery			no IPS match	no IPS match	no IPS match
[INTERPRO, BLASTED, MAPPED, ANNOTATED]	c10179_g1_i1	2.45027	2.64299	4.12651	3.96778	mediator of RNA polymerase II transcription subunit 12	7048	20	0	85.03	4	P:GO:0006357; P:GO:1903508; F:GO:0003713; C:GO:0016592	P:regulation of transcription by RNA polymerase II; P:positive regulation of nucleic acid-templated transcription; F:transcription coactivator activity; C:mediator complex			IPR019035 (PFAM); IPR021990 (PFAM); PTHR46007 (PANTHER)	P:GO:0006357; F:GO:0003712; C:GO:0016592	P:regulation of transcription by RNA polymerase II; F:transcription coregulator activity; C:mediator complex
[INTERPRO, BLASTED, MAPPED, ANNOTATED]	c101793_g1_i1	0	0.506878	0	0	DNA-directed RNA polymerases I, II, and III subunit RPABC1	300	20	1.86359e-29	73.1	9	P:GO:0006360; P:GO:0006366; P:GO:0042797; F:GO:0001054; F:GO:0001055; F:GO:0001056; C:GO:0005665; C:GO:0005666; C:GO:0005736	P:transcription by RNA polymerase I; P:transcription by RNA polymerase II; P:tRNA transcription by RNA polymerase III; F:RNA polymerase I activity; F:RNA polymerase II activity; F:RNA polymerase III activity; C:RNA polymerase II, core complex; C:RNA polymerase III complex; C:RNA polymerase I complex	EC:2.7.7.6	DNA-directed RNA polymerase	IPR000783 (PFAM); IPR035913 (G3DSA:3.90.940.GENE3D); IPR039531 (PANTHER); IPR035913 (SUPERFAMILY)	P:GO:0006351; F:GO:0003677; F:GO:0003899	P:transcription, DNA-templated; F:DNA binding; F:DNA-directed 5'-3' RNA polymerase activity
[INTERPRO, BLASTED, MAPPED, ANNOTATED]	c101795_g1_i1	1.45847	0.670869	1.35608	0.519746	phosphatidylinositol 4-kinase type 2-beta	510	2	5.53031e-09	91.67	2	P:GO:0046854; F:GO:0004430	P:phosphatidylinositol phosphorylation; F:1-phosphatidylinositol 4-kinase activity	EC:2.7.1.67	1-phosphatidylinositol 4-kinase	no IPS match	no IPS match	no IPS match
[INTERPRO, BLASTED, MAPPED, ANNOTATED]	c101796_g1_i1	0.271764	0.159731	0	0.139218	probable small nuclear ribonucleoprotein Sm D2	238	20	1.68905e-17	75.48	6	P:GO:0000387; C:GO:0005685; C:GO:0005686; C:GO:0046540; C:GO:0071011; C:GO:0071013	P:spliceosomal snRNP assembly; C:U1 snRNP; C:U2 snRNP; C:U4/U6 x U5 tri-snRNP complex; C:precatalytic spliceosome; C:catalytic step 2 spliceosome			IPR001163 (PFAM); G3DSA:2.30.30.100 (GENE3D); PTHR12777:SF0 (PANTHER); IPR027248 (PANTHER); IPR010920 (SUPERFAMILY)	P:GO:0008380; C:GO:0030532	P:RNA splicing; C:small nuclear ribonucleoprotein complex
[INTERPRO, BLASTED, MAPPED, ANNOTATED]	c10180_g1_i1	2.74466	3.44761	5.27819	6.57213	monocyte to macrophage differentiation factor 2	2062	20	4.28591e-157	75.45	1	C:GO:0016020	C:membrane			IPR004254 (PFAM); PTHR20855:SF107 (PANTHER); IPR004254 (PANTHER)	C:GO:0016021	C:integral component of membrane
[INTERPRO, BLASTED, MAPPED, ANNOTATED]	c10180_g1_i2	1.23913	0.683351	1.63577	0.924738	monocyte to macrophage differentiation factor 2	2114	20	1.13731e-118	74.93	1	C:GO:0016020	C:membrane			IPR004254 (PFAM); IPR004254 (PANTHER); PTHR20855:SF107 (PANTHER)	C:GO:0016021	C:integral component of membrane
[INTERPRO, BLASTED, MAPPED, ANNOTATED]	c10181_g1_i1	21.7266	27.3641	29.4014	37.6264	peptidyl-prolyl cis-trans isomerase FKBP8-like	3105	20	0	69.75	3	P:GO:0009987; F:GO:0016853; C:GO:0016020	P:cellular process; F:isomerase activity; C:membrane			IPR011990 (G3DSA:1.25.40.GENE3D); IPR001179 (PFAM); IPR019734 (PFAM); G3DSA:3.10.50.40 (GENE3D); PTHR46512:SF1 (PANTHER); PTHR46512 (PANTHER); IPR019734 (PROSITE_PROFILES); IPR019734 (PROSITE_PROFILES); IPR019734 (PROSITE_PROFILES); IPR013026 (PROSITE_PROFILES); IPR001179 (PROSITE_PROFILES); IPR011990 (SUPERFAMILY); SSF54534 (SUPERFAMILY)	F:GO:0003755; F:GO:0005515	F:peptidyl-prolyl cis-trans isomerase activity; F:protein binding
[INTERPRO, BLASTED, MAPPED, ANNOTATED]	c101810_g1_i1	0.262926	0	0	0	trafficking protein particle complex subunit 6b	123	20	9.44316e-22	94.76	2	P:GO:0043087; P:GO:0048193	P:regulation of GTPase activity; P:Golgi vesicle transport			no IPS match	no IPS match	no IPS match
[INTERPRO, BLASTED, MAPPED, ANNOTATED]	c101816_g1_i1	0	0	0	0	hypothetical protein D910_05992	189	2	3.61685e-08	74.19	2	F:GO:0005488; C:GO:0016020	F:binding; C:membrane			no IPS match	no IPS match	no IPS match
[INTERPRO, BLASTED, MAPPED, ANNOTATED]	c10183_g1_i1	139.461	207.132	336.349	437.285	NADP-dependent malic enzyme-like isoform X4	2430	20	0	92.95	4	P:GO:0055114; F:GO:0004471; F:GO:0046872; F:GO:0051287	P:oxidation-reduction process; F:malate dehydrogenase (decarboxylating) (NAD+) activity; F:metal ion binding; F:NAD binding	EC:1.1.1.38; EC:1.1.1.39	Malate dehydrogenase (oxaloacetate-decarboxylating); Malate dehydrogenase (decarboxylating)	IPR001891 (PRINTS); IPR012301 (PFAM); IPR037062 (G3DSA:3.40.50.GENE3D); G3DSA:3.30.2330.30 (GENE3D); G3DSA:1.20.1370.30 (GENE3D); IPR012302 (PFAM); G3DSA:3.40.50.720 (GENE3D); IPR001891 (PIRSF); PTHR23406 (PANTHER); PTHR23406:SF80 (PANTHER); cd05312 (CDD); IPR036291 (SUPERFAMILY); SSF53223 (SUPERFAMILY)	P:GO:0055114; F:GO:0004470; F:GO:0004471; F:GO:0051287	P:oxidation-reduction process; F:malic enzyme activity; F:malate dehydrogenase (decarboxylating) (NAD+) activity; F:NAD binding
[INTERPRO, BLASTED, MAPPED, ANNOTATED]	c10183_g2_i1	33.568	66.5679	124.789	120.512	NADP-dependent malic enzyme-like isoform X4	474	20	5.38995e-82	94.73	4	P:GO:0055114; F:GO:0004471; F:GO:0046872; F:GO:0051287	P:oxidation-reduction process; F:malate dehydrogenase (decarboxylating) (NAD+) activity; F:metal ion binding; F:NAD binding	EC:1.1.1.38; EC:1.1.1.39	Malate dehydrogenase (oxaloacetate-decarboxylating); Malate dehydrogenase (decarboxylating)	IPR001891 (PRINTS); G3DSA:3.40.50.720 (GENE3D); IPR012302 (PFAM); PTHR23406 (PANTHER); PTHR23406:SF80 (PANTHER); IPR036291 (SUPERFAMILY)	F:GO:0004470; F:GO:0004471; F:GO:0051287	F:malic enzyme activity; F:malate dehydrogenase (decarboxylating) (NAD+) activity; F:NAD binding
[INTERPRO, BLASTED, MAPPED, ANNOTATED]	c101842_g1_i1	0	0	0	0	heat shock 70 kDa protein cognate 4	145	20	3.03574e-18	92.13	3	P:GO:0006468; F:GO:0004672; F:GO:0005524	P:protein phosphorylation; F:protein kinase activity; F:ATP binding			G3DSA:3.90.640.10 (GENE3D); IPR013126 (PFAM); PTHR19375:SF417 (PANTHER); IPR013126 (PANTHER); IPR043129 (SUPERFAMILY)	no GO terms	no GO terms
[INTERPRO, BLASTED, MAPPED, ANNOTATED]	c101843_g1_i1	0	0	0	0.43218	nuclear transcription factor Y subunit gamma	230	20	8.4156e-15	70.72	3	P:GO:0006355; F:GO:0000978; C:GO:0016602	P:regulation of transcription, DNA-templated; F:RNA polymerase II cis-regulatory region sequence-specific DNA binding; C:CCAAT-binding factor complex			IPR003958 (PFAM); IPR009072 (G3DSA:1.10.20.GENE3D); IPR027170 (PTHR10252:PANTHER); PTHR10252 (PANTHER); IPR009072 (SUPERFAMILY)	P:GO:0006355; F:GO:0003700; F:GO:0046982; C:GO:0016602	P:regulation of transcription, DNA-templated; F:DNA-binding transcription factor activity; F:protein heterodimerization activity; C:CCAAT-binding factor complex
[INTERPRO, BLASTED, MAPPED, ANNOTATED]	c10185_g1_i1	5.38054	3.30226	6.84653	6.2902	CDP-diacylglycerol--glycerol-3-phosphate 3-phosphatidyltransferase, mitochondrial	2855	20	0	79.35	6	P:GO:0019243; P:GO:0032049; F:GO:0004416; F:GO:0005524; F:GO:0008444; C:GO:0005739	P:methylglyoxal catabolic process to D-lactate via S-lactoyl-glutathione; P:cardiolipin biosynthetic process; F:hydroxyacylglutathione hydrolase activity; F:ATP binding; F:CDP-diacylglycerol-glycerol-3-phosphate 3-phosphatidyltransferase activity; C:mitochondrion	EC:3.1.2.6; EC:2.7.8.5	Hydroxyacylglutathione hydrolase; CDP-diacylglycerol--glycerol-3-phosphate 1-phosphatidyltransferase	IPR025202 (PFAM); PIRSF000850 (PIRSF); G3DSA:3.30.870.10 (GENE3D); G3DSA:3.30.870.10 (GENE3D); IPR016270 (PANTHER); IPR001736 (PROSITE_PROFILES); cd09137 (CDD); cd09135 (CDD); SSF56024 (SUPERFAMILY)	P:GO:0032049; F:GO:0003824; F:GO:0008444	P:cardiolipin biosynthetic process; F:catalytic activity; F:CDP-diacylglycerol-glycerol-3-phosphate 3-phosphatidyltransferase activity
[INTERPRO, BLASTED, MAPPED, ANNOTATED]	c10185_g1_i2	8.8806	13.6989	12.3924	17.2023	CDP-diacylglycerol--glycerol-3-phosphate 3-phosphatidyltransferase, mitochondrial	2764	20	0	79.36	6	P:GO:0019243; P:GO:0032049; F:GO:0004416; F:GO:0005524; F:GO:0008444; C:GO:0005739	P:methylglyoxal catabolic process to D-lactate via S-lactoyl-glutathione; P:cardiolipin biosynthetic process; F:hydroxyacylglutathione hydrolase activity; F:ATP binding; F:CDP-diacylglycerol-glycerol-3-phosphate 3-phosphatidyltransferase activity; C:mitochondrion	EC:3.1.2.6; EC:2.7.8.5	Hydroxyacylglutathione hydrolase; CDP-diacylglycerol--glycerol-3-phosphate 1-phosphatidyltransferase	IPR025202 (PFAM); PIRSF000850 (PIRSF); G3DSA:3.30.870.10 (GENE3D); G3DSA:3.30.870.10 (GENE3D); IPR016270 (PANTHER); IPR001736 (PROSITE_PROFILES); cd09137 (CDD); cd09135 (CDD); SSF56024 (SUPERFAMILY)	P:GO:0032049; F:GO:0003824; F:GO:0008444	P:cardiolipin biosynthetic process; F:catalytic activity; F:CDP-diacylglycerol-glycerol-3-phosphate 3-phosphatidyltransferase activity
[INTERPRO, BLASTED, MAPPED, ANNOTATED]	c101853_g1_i1	0	0.222315	0	0	28S ribosomal protein S9, mitochondrial	171	12	2.50655e-15	63.84	3	P:GO:0006810; P:GO:0009987; C:GO:0015935	P:transport; P:cellular process; C:small ribosomal subunit			IPR000754 (PFAM); IPR014721 (G3DSA:3.30.230.GENE3D); PTHR21569:SF1 (PANTHER); IPR000754 (PANTHER); IPR020568 (SUPERFAMILY)	P:GO:0006412; F:GO:0003735; C:GO:0005840	P:translation; F:structural constituent of ribosome; C:ribosome
[INTERPRO, BLASTED, MAPPED, ANNOTATED]	c101854_g1_i1	0	0	0	0	ubiquitin carboxyl-terminal hydrolase 31	207	20	7.87885e-40	92.78	3	P:GO:0006511; P:GO:0016579; F:GO:0008234	P:ubiquitin-dependent protein catabolic process; P:protein deubiquitination; F:cysteine-type peptidase activity			no IPS match	no IPS match	no IPS match
[INTERPRO, BLASTED, MAPPED, ANNOTATED]	c101859_g1_i1	0	1.04952	0	0	mitochondrial-processing peptidase subunit beta	326	20	3.75178e-22	68.55	4	P:GO:0006627; F:GO:0004175; C:GO:0005743; C:GO:0017087	P:protein processing involved in protein targeting to mitochondrion; F:endopeptidase activity; C:mitochondrial inner membrane; C:mitochondrial processing peptidase complex	EC:3.4.99	Acting on peptide bonds (peptidases)	G3DSA:3.30.830.10 (GENE3D); PTHR11851:SF207 (PANTHER); PTHR11851 (PANTHER); IPR011249 (SUPERFAMILY)	F:GO:0046872	F:metal ion binding
[INTERPRO, BLASTED, MAPPED, ANNOTATED]	c10186_g1_i1	4.48389	6.00251	0.543285	0.234253	T-cell leukemia homeobox protein 3-like	2546	20	2.3867e-155	80.73	4	P:GO:0006357; F:GO:0000981; F:GO:0003677; C:GO:0005634	P:regulation of transcription by RNA polymerase II; F:DNA-binding transcription factor activity, RNA polymerase II-specific; F:DNA binding; C:nucleus			IPR020479 (PRINTS); IPR001356 (PFAM); G3DSA:1.10.10.60 (GENE3D); PTHR24333:SF6 (PANTHER); PTHR24333:SF6 (PANTHER); PTHR24333 (PANTHER); IPR001356 (PROSITE_PROFILES); IPR001356 (CDD); IPR009057 (SUPERFAMILY)	F:GO:0003677	F:DNA binding
[INTERPRO, BLASTED, MAPPED, ANNOTATED]	c10186_g1_i2	1.19385	1.62974	0.0975293	0.108506	T-cell leukemia homeobox protein 3-like	3359	20	2.60994e-152	80.73	4	P:GO:0006357; F:GO:0000981; F:GO:0003677; C:GO:0005634	P:regulation of transcription by RNA polymerase II; F:DNA-binding transcription factor activity, RNA polymerase II-specific; F:DNA binding; C:nucleus			IPR020479 (PRINTS); IPR001356 (PFAM); G3DSA:1.10.10.60 (GENE3D); PTHR24333:SF6 (PANTHER); PTHR24333:SF6 (PANTHER); PTHR24333 (PANTHER); IPR001356 (PROSITE_PROFILES); IPR001356 (CDD); IPR009057 (SUPERFAMILY)	F:GO:0003677	F:DNA binding
[INTERPRO, BLASTED, MAPPED, ANNOTATED]	c101867_g1_i1	0	0	0.85047	0	selenide, water dikinase	214	20	8.3557e-45	100	5	P:GO:0016260; P:GO:0016310; F:GO:0004756; F:GO:0005524; C:GO:0005737	P:selenocysteine biosynthetic process; P:phosphorylation; F:selenide, water dikinase activity; F:ATP binding; C:cytoplasm	EC:2.7.9.3	Selenide, water dikinase	IPR010918 (PFAM); IPR036676 (G3DSA:3.90.650.GENE3D); PTHR10256:SF1 (PANTHER); IPR004536 (PANTHER); IPR036676 (SUPERFAMILY)	F:GO:0005524	F:ATP binding
[INTERPRO, BLASTED, MAPPED, ANNOTATED]	c101875_g1_i1	0	0	0	0	UDP-glucose 6-dehydrogenase	102	20	7.9329e-12	88.26	4	P:GO:0000271; P:GO:0055114; F:GO:0003979; F:GO:0051287	P:polysaccharide biosynthetic process; P:oxidation-reduction process; F:UDP-glucose 6-dehydrogenase activity; F:NAD binding	EC:1.1.1.22	UDP-glucose 6-dehydrogenase	no IPS match	no IPS match	no IPS match
[INTERPRO, BLASTED, MAPPED, ANNOTATED]	c101877_g1_i1	2.26947	3.11241	2.55439	3.8753	protein pelota	171	20	4.76079e-11	98.52	19	P:GO:0000212; P:GO:0001745; P:GO:0016441; P:GO:0032790; P:GO:0036098; P:GO:0048132; P:GO:0048137; P:GO:0051078; P:GO:0070481; P:GO:0070651; P:GO:0070966; P:GO:0071025; P:GO:0090305; F:GO:0004519; F:GO:0043022; F:GO:0046872; C:GO:0005634; C:GO:0005737; C:GO:1990533	P:meiotic spindle organization; P:compound eye morphogenesis; P:posttranscriptional gene silencing; P:ribosome disassembly; P:male germ-line stem cell population maintenance; P:female germ-line stem cell asymmetric division; P:spermatocyte division; P:meiotic nuclear envelope disassembly; P:nuclear-transcribed mRNA catabolic process, non-stop decay; P:nonfunctional rRNA decay; P:nuclear-transcrib…			IPR029064 (G3DSA:3.30.1330.GENE3D); IPR029064 (SUPERFAMILY)	no GO terms	no GO terms
[INTERPRO, BLASTED, MAPPED, ANNOTATED]	c101879_g1_i1	0.123908	0.145655	0	0	UDP-glucose 4-epimerase	261	20	2.11952e-09	64.26	1	F:GO:0016853	F:isomerase activity			IPR001509 (PFAM); G3DSA:3.40.50.720 (GENE3D); IPR036291 (SUPERFAMILY)	F:GO:0003824	F:catalytic activity
[INTERPRO, BLASTED, MAPPED, ANNOTATED]	c101887_g1_i1	0.163333	0.575998	0	0	eukaryotic translation initiation factor 3 subunit E	198	20	4.17922e-12	63.84	2	P:GO:0006413; C:GO:0005852	P:translational initiation; C:eukaryotic translation initiation factor 3 complex			no IPS match	no IPS match	no IPS match
[INTERPRO, BLASTED, MAPPED, ANNOTATED]	c10189_g1_i1	34.6099	39.6446	58.864	63.3983	transmembrane protein 214	1097	20	3.27064e-87	65.38	2	C:GO:0005783; C:GO:0005794	C:endoplasmic reticulum; C:Golgi apparatus			IPR019308 (PFAM)	no GO terms	no GO terms
[INTERPRO, BLASTED, MAPPED, ANNOTATED]	c10189_g1_i2	15.2337	17.5143	24.9893	31.8731	transmembrane protein 214	2418	20	0	66.22	1	C:GO:0110165	C:cellular anatomical entity			IPR019308 (PFAM); IPR019308 (PANTHER); PTHR13448:SF0 (PANTHER)	no GO terms	no GO terms
[INTERPRO, BLASTED, MAPPED, ANNOTATED]	c101898_g1_i1	0	0.143456	0	0	tubulin alpha chain	265	20	8.59395e-57	96.48	7	P:GO:0007010; P:GO:0007017; F:GO:0003924; F:GO:0005200; F:GO:0005525; C:GO:0005737; C:GO:0005874	P:cytoskeleton organization; P:microtubule-based process; F:GTPase activity; F:structural constituent of cytoskeleton; F:GTP binding; C:cytoplasm; C:microtubule	EC:3.6.1.15	Nucleoside-triphosphate phosphatase	IPR002452 (PRINTS); IPR023123 (G3DSA:1.10.287.GENE3D); IPR000217 (PANTHER); PTHR11588:SF373 (PANTHER); IPR008280 (SUPERFAMILY)	P:GO:0007017; F:GO:0005200; F:GO:0005525; C:GO:0005874	P:microtubule-based process; F:structural constituent of cytoskeleton; F:GTP binding; C:microtubule
[INTERPRO, BLASTED, MAPPED, ANNOTATED]	c10190_g1_i1	0.840572	1.15452	1.12537	1.29634	leucine-rich repeat-containing protein 15-like	3655	20	0	74.08	1	C:GO:0016021	C:integral component of membrane			IPR001611 (PFAM); IPR032675 (G3DSA:3.80.10.GENE3D); IPR032675 (G3DSA:3.80.10.GENE3D); PTHR24369 (PANTHER); IPR026878 (PTHR24369:PANTHER); PTHR24369 (PANTHER); IPR026878 (PTHR24369:PANTHER); IPR001611 (PROSITE_PROFILES); IPR001611 (PROSITE_PROFILES); IPR001611 (PROSITE_PROFILES); IPR001611 (PROSITE_PROFILES); IPR001611 (PROSITE_PROFILES); IPR001611 (PROSITE_PROFILES); IPR001611 (PROSITE_PROFILES);…	F:GO:0005515	F:protein binding
[INTERPRO, BLASTED, MAPPED, ANNOTATED]	c10190_g1_i2	0.714353	0.642756	0.74448	0.777068	leucine-rich repeat-containing protein 15-like	3667	20	0	74.08	1	C:GO:0016021	C:integral component of membrane			IPR001611 (PFAM); IPR032675 (G3DSA:3.80.10.GENE3D); IPR032675 (G3DSA:3.80.10.GENE3D); PTHR24369 (PANTHER); IPR026878 (PTHR24369:PANTHER); PTHR24369 (PANTHER); IPR026878 (PTHR24369:PANTHER); IPR001611 (PROSITE_PROFILES); IPR001611 (PROSITE_PROFILES); IPR001611 (PROSITE_PROFILES); IPR001611 (PROSITE_PROFILES); IPR001611 (PROSITE_PROFILES); IPR001611 (PROSITE_PROFILES); IPR001611 (PROSITE_PROFILES);…	F:GO:0005515	F:protein binding
[INTERPRO, BLASTED, MAPPED, ANNOTATED]	c101901_g1_i1	0	0	0	0	RNA helicase aquarius	338	20	6.79246e-64	94.21	8	P:GO:0000398; P:GO:0006468; P:GO:0006486; F:GO:0003729; F:GO:0004672; F:GO:0005524; C:GO:0016021; C:GO:0071013	P:mRNA splicing, via spliceosome; P:protein phosphorylation; P:protein glycosylation; F:mRNA binding; F:protein kinase activity; F:ATP binding; C:integral component of membrane; C:catalytic step 2 spliceosome			IPR032174 (PFAM)	no GO terms	no GO terms
[INTERPRO, BLASTED, MAPPED, ANNOTATED]	c101907_g1_i1	0	0	0	15.9042	ubiquitin-40S ribosomal protein S27a	450	20	9.94427e-58	80.67	9	P:GO:0002181; P:GO:0016567; P:GO:0019941; F:GO:0003735; F:GO:0031386; F:GO:0031625; F:GO:0046872; C:GO:0005654; C:GO:0022627	P:cytoplasmic translation; P:protein ubiquitination; P:modification-dependent protein catabolic process; F:structural constituent of ribosome; F:protein tag; F:ubiquitin protein ligase binding; F:metal ion binding; C:nucleoplasm; C:cytosolic small ribosomal subunit			IPR038582 (G3DSA:2.20.25.GENE3D); IPR000626 (PFAM); IPR002906 (PFAM); G3DSA:3.10.20.90 (GENE3D); PTHR10666 (PANTHER); PTHR10666:SF345 (PANTHER); IPR000626 (PROSITE_PROFILES); cd01803 (CDD); IPR029071 (SUPERFAMILY); IPR011332 (SUPERFAMILY)	P:GO:0006412; F:GO:0003735; F:GO:0005515; C:GO:0005840	P:translation; F:structural constituent of ribosome; F:protein binding; C:ribosome
[INTERPRO, BLASTED, MAPPED, ANNOTATED]	c101932_g1_i1	0	0.644337	0	0	farnesyl pyrophosphate synthase	118	20	4.11527e-09	74.94	2	P:GO:0008299; F:GO:0016765	P:isoprenoid biosynthetic process; F:transferase activity, transferring alkyl or aryl (other than methyl) groups			IPR008949 (G3DSA:1.10.600.GENE3D); IPR000092 (PFAM); IPR008949 (SUPERFAMILY)	P:GO:0008299	P:isoprenoid biosynthetic process
[INTERPRO, BLASTED, MAPPED, ANNOTATED]	c101939_g1_i1	0	0	0.173334	0.15778	transmembrane channel-like protein 2	210	3	3.10563e-12	90.46	1	C:GO:0005887	C:integral component of plasma membrane			no IPS match	no IPS match	no IPS match
[INTERPRO, BLASTED, MAPPED, ANNOTATED]	c10196_g1_i1	7.11271	7.10951	7.53966	16.726	methyltransferase-like protein 23	2187	20	4.18732e-132	82.84	5	P:GO:0032259; F:GO:0000062; F:GO:0008168; C:GO:0005634; C:GO:0005737	P:methylation; F:fatty-acyl-CoA binding; F:methyltransferase activity; C:nucleus; C:cytoplasm			G3DSA:3.40.50.150 (GENE3D); IPR019410 (PFAM); PTHR14614:SF2 (PANTHER); IPR019410 (PANTHER); IPR029063 (SUPERFAMILY)	no GO terms	no GO terms
[INTERPRO, BLASTED, MAPPED, ANNOTATED]	c10196_g1_i2	28.2775	32.6412	32.2939	45.7834	methyltransferase-like protein 23	2030	20	1.39325e-122	86.5	5	P:GO:0032259; F:GO:0000062; F:GO:0008168; C:GO:0005634; C:GO:0005737	P:methylation; F:fatty-acyl-CoA binding; F:methyltransferase activity; C:nucleus; C:cytoplasm			IPR019410 (PFAM); G3DSA:3.40.50.150 (GENE3D); PTHR14614:SF2 (PANTHER); IPR019410 (PANTHER); IPR029063 (SUPERFAMILY)	no GO terms	no GO terms
[INTERPRO, BLASTED, MAPPED, ANNOTATED]	c101962_g1_i1	0	0	0.194653	0	leucine-rich repeat flightless-interacting protein 2 isoform X5	187	20	5.67595e-19	93.54	1	P:GO:0006355	P:regulation of transcription, DNA-templated			IPR019139 (PFAM)	P:GO:0006355	P:regulation of transcription, DNA-templated
[INTERPRO, BLASTED, MAPPED, ANNOTATED]	c10197_g1_i1	0	0	0	0	ras-related protein Rab-1A	106	20	1.30827e-15	100	23	P:GO:0000045; P:GO:0000281; P:GO:0006886; P:GO:0006888; P:GO:0007112; P:GO:0008089; P:GO:0030334; P:GO:0032024; P:GO:0032482; P:GO:0033500; P:GO:0034067; P:GO:0050775; P:GO:1905345; P:GO:1905808; F:GO:0003924; F:GO:0005515; F:GO:0005525; F:GO:0140164; C:GO:0005794; C:GO:0031982; C:GO:0032154; C:GO:0070971; C:GO:1904115	P:autophagosome assembly; P:mitotic cytokinesis; P:intracellular protein transport; P:endoplasmic reticulum to Golgi vesicle-mediated transport; P:male meiosis cytokinesis; P:anterograde axonal transport; P:regulation of cell migration; P:positive regulation of insulin secretion; P:Rab protein signal transduction; P:carbohydrate homeostasis; P:protein localization to Golgi apparatus; P:positive r…	EC:3.6.1.15	Nucleoside-triphosphate phosphatase	G3DSA:3.40.50.300 (GENE3D); IPR001806 (PFAM); PTHR47977:SF6 (PANTHER); PTHR47977 (PANTHER); IPR027417 (SUPERFAMILY)	F:GO:0003924; F:GO:0005525	F:GTPase activity; F:GTP binding
[INTERPRO, BLASTED, MAPPED, ANNOTATED]	c10197_g2_i1	0	0	0.520001	0	ras-related protein Rab-1A	280	20	1.9037e-40	82.86	5	P:GO:0000045; P:GO:0006886; F:GO:0003924; F:GO:0005525; C:GO:0012505	P:autophagosome assembly; P:intracellular protein transport; F:GTPase activity; F:GTP binding; C:endomembrane system	EC:3.6.1.15	Nucleoside-triphosphate phosphatase	PR00449 (PRINTS); IPR001806 (PFAM); G3DSA:3.40.50.300 (GENE3D); PTHR47977:SF6 (PANTHER); PTHR47977 (PANTHER); PS51419 (PROSITE_PROFILES); IPR027417 (SUPERFAMILY)	F:GO:0003924; F:GO:0005525	F:GTPase activity; F:GTP binding
[INTERPRO, BLASTED, MAPPED, ANNOTATED]	c101971_g1_i1	0	0	0.311112	0	intron-binding protein aquarius isoform X1	117	20	4.42526e-18	100	5	P:GO:0000398; P:GO:0006486; F:GO:0003729; C:GO:0016021; C:GO:0071013	P:mRNA splicing, via spliceosome; P:protein glycosylation; F:mRNA binding; C:integral component of membrane; C:catalytic step 2 spliceosome			cd17935 (CDD)	no GO terms	no GO terms
[INTERPRO, BLASTED, MAPPED, ANNOTATED]	c10198_g1_i1	2.92285	2.05042	147.219	100.319	venom carboxylesterase-6-like	1372	20	0	76.82	2	F:GO:0016787; C:GO:0005615	F:hydrolase activity; C:extracellular space			IPR029058 (G3DSA:3.40.50.GENE3D); IPR002018 (PFAM); PTHR11559 (PANTHER); PTHR11559:SF395 (PANTHER); IPR029058 (SUPERFAMILY)	no GO terms	no GO terms
[INTERPRO, BLASTED, MAPPED, ANNOTATED]	c10198_g2_i1	7.47643	18.1532	317.389	188.277	venom carboxylesterase-6-like	2046	20	0	76.24	2	F:GO:0016787; C:GO:0005615	F:hydrolase activity; C:extracellular space			IPR002018 (PFAM); IPR029058 (G3DSA:3.40.50.GENE3D); PTHR11559 (PANTHER); PTHR11559:SF395 (PANTHER); IPR029058 (SUPERFAMILY)	no GO terms	no GO terms
[INTERPRO, BLASTED, MAPPED, ANNOTATED]	c101999_g1_i1	0.224583	0.263999	1.76945	0.690288	tether containing UBX domain for GLUT4	144	20	9.30625e-22	82.25	1	P:GO:0007165	P:signal transduction			cd16118 (CDD)	no GO terms	no GO terms
[INTERPRO, BLASTED, MAPPED, ANNOTATED]	c10200_g1_i1	0	0.0204717	0.62725	3.56853	putative inorganic phosphate cotransporter isoform X1	1857	20	0	82.48	5	P:GO:0006820; P:GO:0055085; F:GO:0022857; C:GO:0005886; C:GO:0016021	P:anion transport; P:transmembrane transport; F:transmembrane transporter activity; C:plasma membrane; C:integral component of membrane			G3DSA:1.20.1250.20 (GENE3D); IPR011701 (PFAM); PTHR11662 (PANTHER); PTHR11662:SF415 (PANTHER); IPR020846 (PROSITE_PROFILES); cd17318 (CDD); IPR036259 (SUPERFAMILY)	P:GO:0055085; F:GO:0022857	P:transmembrane transport; F:transmembrane transporter activity
[INTERPRO, BLASTED, MAPPED, ANNOTATED]	c10200_g2_i1	0.468694	0	0	0	putative inorganic phosphate cotransporter isoform X2	138	20	5.31418e-16	90.12	3	P:GO:0055085; F:GO:0022857; C:GO:0016021	P:transmembrane transport; F:transmembrane transporter activity; C:integral component of membrane			no IPS match	no IPS match	no IPS match
[INTERPRO, BLASTED, MAPPED, ANNOTATED]	c102000_g1_i1	0	0.117696	0.112694	0.307744	major facilitator superfamily domain-containing protein 10	323	20	1.33338e-13	80.23	4	P:GO:0055085; F:GO:0022857; C:GO:0016021; C:GO:0031526	P:transmembrane transport; F:transmembrane transporter activity; C:integral component of membrane; C:brush border membrane			cd17389 (CDD)	no GO terms	no GO terms
[INTERPRO, BLASTED, MAPPED, ANNOTATED]	c10201_g1_i1	11.8648	15.4191	33.8612	53.2275	myosin heavy chain, non-muscle isoform X2	6896	20	0	95.58	4	F:GO:0003774; F:GO:0005524; F:GO:0051015; C:GO:0016459	F:motor activity; F:ATP binding; F:actin filament binding; C:myosin complex	EC:3.6.1.15	Nucleoside-triphosphate phosphatase	IPR001609 (PRINTS); G3DSA:3.30.70.3240 (GENE3D); G3DSA:1.20.5.340 (GENE3D); G3DSA:1.20.120.720 (GENE3D); IPR001609 (PFAM); IPR036961 (G3DSA:3.40.850.GENE3D); IPR008989 (G3DSA:2.30.30.GENE3D); IPR004009 (PFAM); IPR027401 (G3DSA:4.10.270.GENE3D); IPR002928 (PFAM); G3DSA:1.20.58.530 (GENE3D); PTHR45615 (PANTHER); PTHR45615:SF16 (PANTHER); IPR001609 (PROSITE_PROFILES); IPR004009 (PROSITE_PROFILES); I…	F:GO:0003774; F:GO:0005515; F:GO:0005524; F:GO:0051015; C:GO:0016459	F:motor activity; F:protein binding; F:ATP binding; F:actin filament binding; C:myosin complex
[INTERPRO, BLASTED, MAPPED, ANNOTATED]	c10201_g2_i1	0.246869	0	0.555727	0.50586	myosin heavy chain, non-muscle isoform X2	131	20	4.81486e-20	100	4	F:GO:0003774; F:GO:0005524; F:GO:0051015; C:GO:0016459	F:motor activity; F:ATP binding; F:actin filament binding; C:myosin complex	EC:3.6.1.15	Nucleoside-triphosphate phosphatase	no IPS match	no IPS match	no IPS match
[INTERPRO, BLASTED, MAPPED, ANNOTATED]	c102010_g1_i1	131.936	126.77	29.5841	10.2966	probable cytochrome P450 6a14	251	20	6.66662e-37	86.8	5	P:GO:0055114; F:GO:0004497; F:GO:0005506; F:GO:0016705; F:GO:0020037	P:oxidation-reduction process; F:monooxygenase activity; F:iron ion binding; F:oxidoreductase activity, acting on paired donors, with incorporation or reduction of molecular oxygen; F:heme binding			IPR036396 (G3DSA:1.10.630.GENE3D); IPR001128 (PFAM); PTHR24292 (PANTHER); PTHR24292:SF95 (PANTHER); IPR036396 (SUPERFAMILY)	P:GO:0055114; F:GO:0005506; F:GO:0016705; F:GO:0020037	P:oxidation-reduction process; F:iron ion binding; F:oxidoreductase activity, acting on paired donors, with incorporation or reduction of molecular oxygen; F:heme binding
[INTERPRO, BLASTED, MAPPED, ANNOTATED]	c102011_g1_i1	0	0	0	0	atrial natriuretic peptide receptor 2-like	196	20	1.83969e-40	74.34	5	P:GO:0006468; F:GO:0000166; F:GO:0004672; F:GO:0016829; C:GO:0016020	P:protein phosphorylation; F:nucleotide binding; F:protein kinase activity; F:lyase activity; C:membrane			no IPS match	no IPS match	no IPS match
[INTERPRO, BLASTED, MAPPED, ANNOTATED]	c10202_g1_i1	0	0.487383	0	0	26S proteasome non-ATPase regulatory subunit 6	234	20	1.1002e-19	77.95	3	P:GO:0050790; F:GO:0030234; C:GO:0000502	P:regulation of catalytic activity; F:enzyme regulator activity; C:proteasome complex			G3DSA:1.25.40.570 (GENE3D); IPR000717 (PFAM); IPR035268 (PTHR14145:PANTHER); PTHR14145 (PANTHER); IPR000717 (PROSITE_PROFILES); IPR036390 (SUPERFAMILY)	F:GO:0030234	F:enzyme regulator activity
[INTERPRO, BLASTED, MAPPED, ANNOTATED]	c102027_g1_i1	0	0.184543	0	0	ubiquitin carboxyl-terminal hydrolase 5	206	20	1.23903e-09	53.75	1	F:GO:0016787	F:hydrolase activity			no IPS match	no IPS match	no IPS match
[INTERPRO, BLASTED, MAPPED, ANNOTATED]	c10204_g1_i1	3.3157	6.24362	1.89252	0.949901	lipoyl synthase, mitochondrial	2058	20	1.11964e-122	87.52	8	P:GO:0009107; P:GO:0009249; F:GO:0016992; F:GO:0046872; F:GO:0051539; F:GO:0102552; F:GO:0102553; C:GO:0005739	P:lipoate biosynthetic process; P:protein lipoylation; F:lipoate synthase activity; F:metal ion binding; F:4 iron, 4 sulfur cluster binding; F:lipoyl synthase activity (acting on glycine-cleavage complex H protein; F:lipoyl synthase activity (acting on pyruvate dehydrogenase E2 protein); C:mitochondrion	EC:2.8.1.8	Lipoyl synthase	IPR031691 (PFAM); PTHR10949:SF0 (PANTHER); IPR003698 (PANTHER); SSF102114 (SUPERFAMILY)	P:GO:0009107; F:GO:0016992; F:GO:0051539	P:lipoate biosynthetic process; F:lipoate synthase activity; F:4 iron, 4 sulfur cluster binding
[INTERPRO, BLASTED, MAPPED, ANNOTATED]	c10204_g1_i2	8.11086	7.44495	13.9851	17.1327	lipoyl synthase, mitochondrial	1874	20	0	88.2	8	P:GO:0009107; P:GO:0009249; F:GO:0016992; F:GO:0046872; F:GO:0051539; F:GO:0102552; F:GO:0102553; C:GO:0005739	P:lipoate biosynthetic process; P:protein lipoylation; F:lipoate synthase activity; F:metal ion binding; F:4 iron, 4 sulfur cluster binding; F:lipoyl synthase activity (acting on glycine-cleavage complex H protein; F:lipoyl synthase activity (acting on pyruvate dehydrogenase E2 protein); C:mitochondrion	EC:2.8.1.8	Lipoyl synthase	IPR007197 (PFAM); IPR003698 (PIRSF); IPR031691 (PFAM); IPR013785 (G3DSA:3.20.20.GENE3D); PTHR10949:SF0 (PANTHER); IPR003698 (PANTHER); cd01335 (CDD); SSF102114 (SUPERFAMILY)	P:GO:0009107; F:GO:0003824; F:GO:0016992; F:GO:0051536; F:GO:0051539	P:lipoate biosynthetic process; F:catalytic activity; F:lipoate synthase activity; F:iron-sulfur cluster binding; F:4 iron, 4 sulfur cluster binding
[INTERPRO, BLASTED, MAPPED, ANNOTATED]	c102048_g1_i1	0	0.350377	0	0	rRNA-processing protein FCF1 homolog	217	20	3.95317e-34	88.08	2	C:GO:0005730; C:GO:0032040	C:nucleolus; C:small-subunit processome			IPR006984 (PFAM); G3DSA:3.40.50.1010 (GENE3D); PTHR12416:SF2 (PANTHER); PTHR12416 (PANTHER); cd09864 (CDD); IPR029060 (SUPERFAMILY)	C:GO:0032040	C:small-subunit processome
[INTERPRO, BLASTED, MAPPED, ANNOTATED]	c10205_g1_i1	2.85803	3.52546	2.4368	2.56374	RNA-binding protein Musashi homolog 2-like isoform X2	5273	20	1.33122e-167	81.66	3	F:GO:0003729; C:GO:0005737; C:GO:0005844	F:mRNA binding; C:cytoplasm; C:polysome			IPR000504 (PFAM); IPR012677 (G3DSA:3.30.70.GENE3D); IPR012677 (G3DSA:3.30.70.GENE3D); PTHR48032 (PANTHER); PTHR48032:SF4 (PANTHER); IPR000504 (PROSITE_PROFILES); IPR000504 (PROSITE_PROFILES); cd12325 (CDD); IPR034126 (CDD); IPR035979 (SUPERFAMILY); IPR035979 (SUPERFAMILY)	F:GO:0003676; F:GO:0003723	F:nucleic acid binding; F:RNA binding
[INTERPRO, BLASTED, MAPPED, ANNOTATED]	c102056_g1_i1	0	2.22247	0	6.01506	protein DEK isoform X1	325	14	2.61301e-14	84.85	3	P:GO:2000779; F:GO:0042393; C:GO:0005634	P:regulation of double-strand break repair; F:histone binding; C:nucleus			no IPS match	no IPS match	no IPS match
[INTERPRO, BLASTED, MAPPED, ANNOTATED]	c10206_g1_i1	0.201495	0.177644	0.680376	0.258052	triosephosphate isomerase isoform X2	642	20	4.28938e-52	75.51	13	P:GO:0006094; P:GO:0006096; P:GO:0008340; P:GO:0009612; P:GO:0019563; P:GO:0042593; P:GO:0046166; P:GO:0050877; F:GO:0004807; F:GO:0042803; C:GO:0005829; C:GO:0030018; C:GO:0031430	P:gluconeogenesis; P:glycolytic process; P:determination of adult lifespan; P:response to mechanical stimulus; P:glycerol catabolic process; P:glucose homeostasis; P:glyceraldehyde-3-phosphate biosynthetic process; P:nervous system process; F:triose-phosphate isomerase activity; F:protein homodimerization activity; C:cytosol; C:Z disc; C:M band	EC:5.3.1.1	Triose-phosphate isomerase	IPR013785 (G3DSA:3.20.20.GENE3D); IPR000652 (PFAM); IPR000652 (PANTHER); IPR000652 (PROSITE_PROFILES); IPR000652 (CDD); IPR035990 (SUPERFAMILY)	F:GO:0003824; F:GO:0004807	F:catalytic activity; F:triose-phosphate isomerase activity
[INTERPRO, BLASTED, MAPPED, ANNOTATED]	c10206_g2_i1	0	0	0	0	triosephosphate isomerase	119	20	4.02355e-10	78.13	3	P:GO:0006094; P:GO:0006096; F:GO:0004807	P:gluconeogenesis; P:glycolytic process; F:triose-phosphate isomerase activity	EC:5.3.1.1	Triose-phosphate isomerase	IPR000652 (PFAM); IPR013785 (G3DSA:3.20.20.GENE3D); IPR000652 (PROSITE_PROFILES); IPR035990 (SUPERFAMILY)	F:GO:0003824; F:GO:0004807	F:catalytic activity; F:triose-phosphate isomerase activity
[INTERPRO, BLASTED, MAPPED, ANNOTATED]	c102063_g1_i1	3.16104	3.14417	2.46316	1.74389	UDP-N-acetylglucosamine--peptide N-acetylglucosaminyltransferase 110 kDa subunit isoform X2	133	20	1.58333e-21	98.02	2	P:GO:0006493; F:GO:0016757	P:protein O-linked glycosylation; F:transferase activity, transferring glycosyl groups			G3DSA:3.40.50.2000 (GENE3D); IPR029489 (PFAM)	no GO terms	no GO terms
[INTERPRO, BLASTED, MAPPED, ANNOTATED]	c10207_g1_i1	36.2453	42.8753	65.5767	90.065	hsp90 co-chaperone Cdc37	1416	20	0	84.63	10	P:GO:0002052; P:GO:0006457; P:GO:0046628; P:GO:0050821; F:GO:0005158; F:GO:0019901; F:GO:0031072; F:GO:0051082; F:GO:0051087; C:GO:0005737	P:positive regulation of neuroblast proliferation; P:protein folding; P:positive regulation of insulin receptor signaling pathway; P:protein stabilization; F:insulin receptor binding; F:protein kinase binding; F:heat shock protein binding; F:unfolded protein binding; F:chaperone binding; C:cytoplasm			IPR013874 (PFAM); IPR013855 (PFAM); IPR038189 (G3DSA:1.20.58.GENE3D); IPR013873 (PFAM); IPR004918 (PANTHER); PTHR12800:SF3 (PANTHER); SSF101391 (SUPERFAMILY)	F:GO:0019901	F:protein kinase binding
[INTERPRO, BLASTED, MAPPED, ANNOTATED]	c10207_g2_i1	4.31937	8.20206	6.98084	17.4747	hsp90 co-chaperone Cdc37	292	20	9.37079e-37	75.88	14	P:GO:0001934; P:GO:0002052; P:GO:0006457; P:GO:0007049; P:GO:0035556; P:GO:0046628; P:GO:0050821; F:GO:0005158; F:GO:0019901; F:GO:0030296; F:GO:0031072; F:GO:0051082; F:GO:0051087; C:GO:0005737	P:positive regulation of protein phosphorylation; P:positive regulation of neuroblast proliferation; P:protein folding; P:cell cycle; P:intracellular signal transduction; P:positive regulation of insulin receptor signaling pathway; P:protein stabilization; F:insulin receptor binding; F:protein kinase binding; F:protein tyrosine kinase activator activity; F:heat shock protein binding; F:unfolded p…			no IPS match	no IPS match	no IPS match
[INTERPRO, BLASTED, MAPPED, ANNOTATED]	c102074_g1_i1	0	0	0	0	NADH-ubiquinone oxidoreductase 49 kDa subunit	123	20	1.10314e-13	82.75	5	P:GO:0006120; F:GO:0008137; F:GO:0048038; F:GO:0051287; C:GO:0005747	P:mitochondrial electron transport, NADH to ubiquinone; F:NADH dehydrogenase (ubiquinone) activity; F:quinone binding; F:NAD binding; C:mitochondrial respiratory chain complex I	EC:7.1.1.2; EC:1.6.5.11; EC:1.6.99.3; EC:1.6.5.2	NADH:ubiquinone reductase (H(+)-translocating); NADH dehydrogenase (quinone); NADH dehydrogenase; NAD(P)H dehydrogenase (quinone)	IPR001135 (PFAM); IPR038290 (G3DSA:1.10.645.GENE3D)	P:GO:0055114; F:GO:0016651; F:GO:0048038; F:GO:0051287	P:oxidation-reduction process; F:oxidoreductase activity, acting on NAD(P)H; F:quinone binding; F:NAD binding
[INTERPRO, BLASTED, MAPPED, ANNOTATED]	c10208_g1_i1	6.89331	9.13761	17.7873	20.023	transcription initiation factor TFIID subunit 12	882	20	1.64713e-103	72.28	7	P:GO:0051123; F:GO:0003677; F:GO:0017025; F:GO:0046982; C:GO:0000124; C:GO:0005669; C:GO:0046695	P:RNA polymerase II preinitiation complex assembly; F:DNA binding; F:TBP-class protein binding; F:protein heterodimerization activity; C:SAGA complex; C:transcription factor TFIID complex; C:SLIK (SAGA-like) complex			IPR003228 (PFAM); IPR009072 (G3DSA:1.10.20.GENE3D); PTHR12264:SF21 (PANTHER); IPR037794 (PANTHER); IPR003228 (CDD); IPR009072 (SUPERFAMILY)	P:GO:0006352; F:GO:0046982; C:GO:0000124; C:GO:0005669; C:GO:0046695	P:DNA-templated transcription, initiation; F:protein heterodimerization activity; C:SAGA complex; C:transcription factor TFIID complex; C:SLIK (SAGA-like) complex
[INTERPRO, BLASTED, MAPPED, ANNOTATED]	c102080_g1_i1	0.236058	0	0	0	filamin-A isoform X1	137	20	1.66395e-19	87.5	3	P:GO:0030036; P:GO:0030154; F:GO:0003779	P:actin cytoskeleton organization; P:cell differentiation; F:actin binding			IPR013783 (G3DSA:2.60.40.GENE3D); IPR017868 (PROSITE_PROFILES); IPR014756 (SUPERFAMILY)	no GO terms	no GO terms
[INTERPRO, BLASTED, MAPPED, ANNOTATED]	c102084_g1_i1	0.320197	0	0	0.328058	FACT complex subunit Ssrp1	101	20	2.48817e-14	91.06	15	P:GO:0001522; P:GO:0006260; P:GO:0006281; P:GO:0006457; P:GO:0009408; F:GO:0003677; F:GO:0003723; F:GO:0005524; F:GO:0009982; F:GO:0031072; F:GO:0031491; F:GO:0042393; F:GO:0046872; F:GO:0051082; C:GO:0035101	P:pseudouridine synthesis; P:DNA replication; P:DNA repair; P:protein folding; P:response to heat; F:DNA binding; F:RNA binding; F:ATP binding; F:pseudouridine synthase activity; F:heat shock protein binding; F:nucleosome binding; F:histone binding; F:metal ion binding; F:unfolded protein binding; C:FACT complex			no IPS match	no IPS match	no IPS match
[INTERPRO, BLASTED, MAPPED, ANNOTATED]	c102087_g1_i1	4.22624	4.31999	2.48182	4.70651	ras-related protein Rab-21	176	20	1.70828e-28	90.08	9	P:GO:0006886; P:GO:0030866; P:GO:0032482; P:GO:1901098; F:GO:0003924; F:GO:0005525; F:GO:0036313; C:GO:0005769; C:GO:0016020	P:intracellular protein transport; P:cortical actin cytoskeleton organization; P:Rab protein signal transduction; P:positive regulation of autophagosome maturation; F:GTPase activity; F:GTP binding; F:phosphatidylinositol 3-kinase catalytic subunit binding; C:early endosome; C:membrane	EC:3.6.1.15	Nucleoside-triphosphate phosphatase	IPR001806 (PFAM); G3DSA:3.40.50.300 (GENE3D); IPR027417 (SUPERFAMILY)	F:GO:0003924; F:GO:0005525	F:GTPase activity; F:GTP binding
[INTERPRO, BLASTED, MAPPED, ANNOTATED]	c10210_g1_i1	14.178	24.9996	110.915	174.013	turripeptide OL55-like	552	5	5.28331e-28	70.84	4	P:GO:0007166; P:GO:0007186; F:GO:0004930; C:GO:0016021	P:cell surface receptor signaling pathway; P:G protein-coupled receptor signaling pathway; F:G protein-coupled receptor activity; C:integral component of membrane			IPR009030 (SUPERFAMILY)	no GO terms	no GO terms
[INTERPRO, BLASTED, MAPPED, ANNOTATED]	c102102_g1_i1	0	0	0.472729	0	methionine--tRNA ligase, cytoplasmic	154	20	7.15276e-17	75.17	5	P:GO:0006431; F:GO:0004825; F:GO:0005524; C:GO:0005829; C:GO:0017101	P:methionyl-tRNA aminoacylation; F:methionine-tRNA ligase activity; F:ATP binding; C:cytosol; C:aminoacyl-tRNA synthetase multienzyme complex	EC:6.1.1.10	Methionine--tRNA ligase	no IPS match	no IPS match	no IPS match
[INTERPRO, BLASTED, MAPPED, ANNOTATED]	c102104_g1_i1	0	0	0	0.487262	valine--tRNA ligase	204	20	3.78149e-11	79.31	5	P:GO:0006438; P:GO:0106074; F:GO:0002161; F:GO:0004832; F:GO:0005524	P:valyl-tRNA aminoacylation; P:aminoacyl-tRNA metabolism involved in translational fidelity; F:aminoacyl-tRNA editing activity; F:valine-tRNA ligase activity; F:ATP binding	EC:6.1.1.9; EC:3.1.1.1	Valine--tRNA ligase; Carboxylesterase	no IPS match	no IPS match	no IPS match
[INTERPRO, BLASTED, MAPPED, ANNOTATED]	c102107_g1_i1	0	0.651701	0	0	40S ribosomal protein S7	175	20	7.49849e-14	74.83	6	P:GO:0002181; P:GO:0006364; P:GO:0042274; F:GO:0003735; C:GO:0022627; C:GO:0032040	P:cytoplasmic translation; P:rRNA processing; P:ribosomal small subunit biogenesis; F:structural constituent of ribosome; C:cytosolic small ribosomal subunit; C:small-subunit processome			no IPS match	no IPS match	no IPS match
[INTERPRO, BLASTED, MAPPED, ANNOTATED]	c10211_g1_i1	14.6891	18.6035	26.5509	296.657	pantothenate kinase 3 isoform X1	2162	20	0	93.75	4	P:GO:0015937; P:GO:0016310; F:GO:0004594; F:GO:0005524	P:coenzyme A biosynthetic process; P:phosphorylation; F:pantothenate kinase activity; F:ATP binding	EC:2.7.1.33	Pantothenate kinase	G3DSA:3.30.420.510 (GENE3D); IPR004567 (PFAM); G3DSA:1.10.8.780 (GENE3D); G3DSA:3.30.420.40 (GENE3D); PTHR12280 (PANTHER); PTHR12280:SF30 (PANTHER); IPR043129 (SUPERFAMILY); IPR043129 (SUPERFAMILY)	P:GO:0015937; F:GO:0004594; F:GO:0005524	P:coenzyme A biosynthetic process; F:pantothenate kinase activity; F:ATP binding
[INTERPRO, BLASTED, MAPPED, ANNOTATED]	c10211_g2_i1	4.86971	5.87118	10.8217	48.8692	pantothenate kinase 3 isoform X1	259	20	2.28774e-53	98.11	4	P:GO:0015937; P:GO:0016310; F:GO:0004594; F:GO:0005524	P:coenzyme A biosynthetic process; P:phosphorylation; F:pantothenate kinase activity; F:ATP binding	EC:2.7.1.33	Pantothenate kinase	IPR004567 (PFAM); G3DSA:3.30.420.40 (GENE3D); PTHR12280:SF23 (PANTHER); PTHR12280 (PANTHER); IPR043129 (SUPERFAMILY)	P:GO:0015937; F:GO:0004594; F:GO:0005524	P:coenzyme A biosynthetic process; F:pantothenate kinase activity; F:ATP binding
[INTERPRO, BLASTED, MAPPED, ANNOTATED]	c102112_g1_i1	0.548134	0.644337	0	1.96557	cold shock domain-containing protein E1	118	20	6.31097e-20	96.47	1	F:GO:0003676	F:nucleic acid binding			G3DSA:2.40.50.140 (GENE3D)	no GO terms	no GO terms
[INTERPRO, BLASTED, MAPPED, ANNOTATED]	c102116_g1_i1	1.42153	1.87991	1	4.7334	G protein-activated inward rectifier potassium channel 3-like isoform X1	182	20	1.40555e-29	95.73	5	P:GO:0034765; P:GO:1990573; F:GO:0005242; C:GO:0005886; C:GO:0016021	P:regulation of ion transmembrane transport; P:potassium ion import across plasma membrane; F:inward rectifier potassium channel activity; C:plasma membrane; C:integral component of membrane			G3DSA:1.10.287.70 (GENE3D); IPR040445 (PFAM); IPR016449 (PANTHER); PTHR11767:SF107 (PANTHER)	P:GO:0006813; F:GO:0005242; C:GO:0016021	P:potassium ion transport; F:inward rectifier potassium channel activity; C:integral component of membrane
[INTERPRO, BLASTED, MAPPED, ANNOTATED]	c102120_g1_i1	0	0.339428	0	0	peptide-N(4)-(N-acetyl-beta-glucosaminyl)asparagine amidase	112	20	4.8518e-09	69.97	5	P:GO:0009100; P:GO:0030163; P:GO:0044265; P:GO:0044267; C:GO:0005737	P:glycoprotein metabolic process; P:protein catabolic process; P:cellular macromolecule catabolic process; P:cellular protein metabolic process; C:cytoplasm			no IPS match	no IPS match	no IPS match
[INTERPRO, BLASTED, MAPPED, ANNOTATED]	c102121_g1_i1	13.7358	9.81055	13.699	20.3078	LDLR chaperone boca	186	20	4.42255e-20	90.57	3	P:GO:0006457; F:GO:0005524; F:GO:0016740	P:protein folding; F:ATP binding; F:transferase activity			IPR019330 (PFAM)	P:GO:0006457	P:protein folding
[INTERPRO, BLASTED, MAPPED, ANNOTATED]	c102127_g1_i1	0	0.550955	0	0	proteasome subunit alpha type-7-1	138	20	1.40758e-10	79.38	6	P:GO:0010499; P:GO:0043161; F:GO:0004298; C:GO:0005634; C:GO:0005737; C:GO:0019773	P:proteasomal ubiquitin-independent protein catabolic process; P:proteasome-mediated ubiquitin-dependent protein catabolic process; F:threonine-type endopeptidase activity; C:nucleus; C:cytoplasm; C:proteasome core complex, alpha-subunit complex	EC:3.4.99; EC:3.4.25	Acting on peptide bonds (peptidases); Acting on peptide bonds (peptidases)	IPR029055 (G3DSA:3.60.20.GENE3D); IPR001353 (PFAM); IPR029055 (SUPERFAMILY)	P:GO:0051603; C:GO:0005839	P:proteolysis involved in cellular protein catabolic process; C:proteasome core complex
[INTERPRO, BLASTED, MAPPED, ANNOTATED]	c102129_g1_i1	0	0	0	0.251014	growth arrest-specific protein 2-like isoform X2	264	20	9.61842e-25	95	7	P:GO:0000226; P:GO:0051764; F:GO:0008017; F:GO:0008093; F:GO:0051015; C:GO:0005874; C:GO:0005884	P:microtubule cytoskeleton organization; P:actin crosslink formation; F:microtubule binding; F:cytoskeletal anchor activity; F:actin filament binding; C:microtubule; C:actin filament			IPR036872 (G3DSA:1.10.418.GENE3D); IPR036872 (SUPERFAMILY)	no GO terms	no GO terms
[INTERPRO, BLASTED, MAPPED, ANNOTATED]	c102131_g1_i1	0	0	0.20565	0.187197	PHD finger-like domain-containing protein 5A	177	20	1.39466e-11	80.21	4	P:GO:0000398; C:GO:0005686; C:GO:0005689; C:GO:0071011	P:mRNA splicing, via spliceosome; C:U2 snRNP; C:U12-type spliceosomal complex; C:precatalytic spliceosome			no IPS match	no IPS match	no IPS match
[INTERPRO, BLASTED, MAPPED, ANNOTATED]	c102137_g1_i1	0.320197	0.940987	0	0	4-coumarate--CoA ligase 1-like	202	20	8.46895e-16	76.78	2	F:GO:0016405; C:GO:0005739	F:CoA-ligase activity; C:mitochondrion			cd05904 (CDD)	no GO terms	no GO terms
[INTERPRO, BLASTED, MAPPED, ANNOTATED]	c10214_g1_i1	14.4828	14.887	11.4428	7.09369	general transcription factor IIF subunit 2	1476	20	9.59031e-139	91.11	9	P:GO:0006413; P:GO:0032508; P:GO:0032968; P:GO:0060261; F:GO:0003677; F:GO:0003678; F:GO:0003743; F:GO:0005524; C:GO:0005674	P:translational initiation; P:DNA duplex unwinding; P:positive regulation of transcription elongation from RNA polymerase II promoter; P:positive regulation of transcription initiation from RNA polymerase II promoter; F:DNA binding; F:DNA helicase activity; F:translation initiation factor activity; F:ATP binding; C:transcription factor TFIIF complex	EC:3.6.1.3; EC:3.6.4.12; EC:3.6.1.15	Adenosinetriphosphatase; DNA helicase; Nucleoside-triphosphate phosphatase	IPR036388 (G3DSA:1.10.10.GENE3D); IPR040450 (PFAM); PTHR10445:SF0 (PANTHER); IPR003196 (PANTHER); IPR011039 (SUPERFAMILY); IPR036390 (SUPERFAMILY)	P:GO:0006366; P:GO:0006367; C:GO:0005674	P:transcription by RNA polymerase II; P:transcription initiation from RNA polymerase II promoter; C:transcription factor TFIIF complex
[INTERPRO, BLASTED, MAPPED, ANNOTATED]	c10214_g1_i2	13.7185	17.7334	38.2838	44.4843	general transcription factor IIF subunit 2	1372	20	2.31216e-177	91.62	9	P:GO:0006413; P:GO:0032508; P:GO:0032968; P:GO:0060261; F:GO:0003677; F:GO:0003678; F:GO:0003743; F:GO:0005524; C:GO:0005674	P:translational initiation; P:DNA duplex unwinding; P:positive regulation of transcription elongation from RNA polymerase II promoter; P:positive regulation of transcription initiation from RNA polymerase II promoter; F:DNA binding; F:DNA helicase activity; F:translation initiation factor activity; F:ATP binding; C:transcription factor TFIIF complex	EC:3.6.1.3; EC:3.6.4.12; EC:3.6.1.15	Adenosinetriphosphatase; DNA helicase; Nucleoside-triphosphate phosphatase	IPR036388 (G3DSA:1.10.10.GENE3D); IPR040450 (PFAM); IPR003196 (PIRSF); IPR040504 (PFAM); IPR003196 (PANTHER); PTHR10445:SF0 (PANTHER); cd07980 (CDD); IPR011039 (SUPERFAMILY); IPR036390 (SUPERFAMILY)	P:GO:0006366; P:GO:0006367; C:GO:0005674	P:transcription by RNA polymerase II; P:transcription initiation from RNA polymerase II promoter; C:transcription factor TFIIF complex
[INTERPRO, BLASTED, MAPPED, ANNOTATED]	c102141_g1_i1	0.274067	0.322169	0.308475	0.842385	probable phosphoserine aminotransferase	118	20	1.31852e-18	89.65	8	P:GO:0006564; P:GO:0022900; P:GO:1902600; F:GO:0004129; F:GO:0004648; F:GO:0030170; C:GO:0005737; C:GO:0016021	P:L-serine biosynthetic process; P:electron transport chain; P:proton transmembrane transport; F:cytochrome-c oxidase activity; F:O-phospho-L-serine:2-oxoglutarate aminotransferase activity; F:pyridoxal phosphate binding; C:cytoplasm; C:integral component of membrane	EC:2.6.1.52; EC:1.9.3.1	Phosphoserine transaminase; Acting on a heme group of donors	IPR015421 (G3DSA:3.40.640.GENE3D)	F:GO:0003824	F:catalytic activity
[INTERPRO, BLASTED, MAPPED, ANNOTATED]	c10215_g1_i1	3.86616	3.46995	303.256	238.628	cuticle protein 19-like	1238	20	1.86278e-78	71.37	1	F:GO:0042302	F:structural constituent of cuticle			IPR000618 (PRINTS); IPR000618 (PFAM); PTHR12236 (PANTHER); PTHR12236:SF14 (PANTHER); IPR000618 (PROSITE_PROFILES)	F:GO:0042302	F:structural constituent of cuticle
[INTERPRO, BLASTED, MAPPED, ANNOTATED]	c102150_g1_i1	0.103987	0.366713	0.234084	0	inosine-5'-monophosphate dehydrogenase	311	20	2.15361e-12	62.23	2	P:GO:0008152; F:GO:0003824	P:metabolic process; F:catalytic activity			no IPS match	no IPS match	no IPS match
[INTERPRO, BLASTED, MAPPED, ANNOTATED]	c102153_g1_i1	45.1034	49.5727	56.1047	70.9506	ATPase inhibitor mai-2, mitochondrial-like	375	15	3.74246e-21	86.43	5	P:GO:0006783; P:GO:0032780; F:GO:0042030; F:GO:0051117; C:GO:0005739	P:heme biosynthetic process; P:negative regulation of ATPase activity; F:ATPase inhibitor activity; F:ATPase binding; C:mitochondrion			IPR007648 (PFAM); G3DSA:1.20.5.500 (GENE3D); PTHR23407 (PANTHER); PTHR23407:SF7 (PANTHER); SSF64602 (SUPERFAMILY)	P:GO:0032780; F:GO:0042030; C:GO:0005739	P:negative regulation of ATPase activity; F:ATPase inhibitor activity; C:mitochondrion
[INTERPRO, BLASTED, MAPPED, ANNOTATED]	c102155_g1_i1	0	0.269616	0	0	probable galactose-1-phosphate uridylyltransferase	141	20	5.49028e-17	85.43	3	P:GO:0033499; F:GO:0008108; F:GO:0008270	P:galactose catabolic process via UDP-galactose; F:UDP-glucose:hexose-1-phosphate uridylyltransferase activity; F:zinc ion binding	EC:2.7.7.12	UDP-glucose--hexose-1-phosphate uridylyltransferase	IPR005850 (PFAM); IPR036265 (G3DSA:3.30.428.GENE3D); IPR036265 (SUPERFAMILY)	P:GO:0006012; F:GO:0008108	P:galactose metabolic process; F:UDP-glucose:hexose-1-phosphate uridylyltransferase activity
[INTERPRO, BLASTED, MAPPED, ANNOTATED]	c102164_g1_i1	0.160895	0.189134	0	0.0824224	fat-like cadherin-related tumor suppressor homolog isoform X1	402	20	3.31736e-27	94.41	3	P:GO:0007156; F:GO:0005509; C:GO:0016021	P:homophilic cell adhesion via plasma membrane adhesion molecules; F:calcium ion binding; C:integral component of membrane			no IPS match	no IPS match	no IPS match
[INTERPRO, BLASTED, MAPPED, ANNOTATED]	c102167_g1_i1	0.137033	0	0.616951	0.56159	choline/ethanolamine kinase	236	20	4.04404e-40	82.87	3	P:GO:0016310; P:GO:0046474; F:GO:0016301	P:phosphorylation; P:glycerophospholipid biosynthetic process; F:kinase activity			G3DSA:3.30.200.20 (GENE3D)	no GO terms	no GO terms
[INTERPRO, BLASTED, MAPPED, ANNOTATED]	c10217_g1_i1	0.245599	0.344583	0.847136	0.96593	probable multidrug resistance-associated protein lethal(2)03659	4082	20	0	80.31	5	P:GO:0055085; F:GO:0005524; F:GO:0016887; F:GO:0042626; C:GO:0016021	P:transmembrane transport; F:ATP binding; F:ATPase activity; F:ATPase-coupled transmembrane transporter activity; C:integral component of membrane	EC:3.6.1.3; EC:3.6.1.15	Adenosinetriphosphatase; Nucleoside-triphosphate phosphatase	IPR003439 (PFAM); IPR036640 (G3DSA:1.20.1560.GENE3D); IPR003439 (PFAM); G3DSA:3.40.50.300 (GENE3D); IPR011527 (PFAM); G3DSA:3.40.50.300 (GENE3D); IPR036640 (G3DSA:1.20.1560.GENE3D); PTHR24223 (PANTHER); PTHR24223:SF360 (PANTHER); IPR011527 (PROSITE_PROFILES); IPR003439 (PROSITE_PROFILES); IPR011527 (PROSITE_PROFILES); IPR003439 (PROSITE_PROFILES); cd03244 (CDD); cd18601 (CDD); cd18593 (CDD); cd03…	P:GO:0055085; F:GO:0005524; F:GO:0042626; C:GO:0016021	P:transmembrane transport; F:ATP binding; F:ATPase-coupled transmembrane transporter activity; C:integral component of membrane
[INTERPRO, BLASTED, MAPPED, ANNOTATED]	c10217_g2_i1	0	0	0.232588	0.317577	probable multidrug resistance-associated protein lethal(2)03659	313	20	6.49378e-43	77.04	5	P:GO:0055085; F:GO:0005524; F:GO:0016887; F:GO:0042626; C:GO:0016021	P:transmembrane transport; F:ATP binding; F:ATPase activity; F:ATPase-coupled transmembrane transporter activity; C:integral component of membrane	EC:3.6.1.3; EC:3.6.1.15	Adenosinetriphosphatase; Nucleoside-triphosphate phosphatase	PTHR24223 (PANTHER); PTHR24223:SF334 (PANTHER)	no GO terms	no GO terms
[INTERPRO, BLASTED, MAPPED, ANNOTATED]	c102172_g1_i1	0.31398	0	0	0	glutamate dehydrogenase, mitochondrial isoform X2	103	20	3.53632e-13	94.12	4	P:GO:0006520; P:GO:0055114; F:GO:0000166; F:GO:0016639	P:cellular amino acid metabolic process; P:oxidation-reduction process; F:nucleotide binding; F:oxidoreductase activity, acting on the CH-NH2 group of donors, NAD or NADP as acceptor			no IPS match	no IPS match	no IPS match
[INTERPRO, BLASTED, MAPPED, ANNOTATED]	c102178_g1_i1	0.808497	0.1584	2.42667	3.5895	endoplasmic reticulum-Golgi intermediate compartment protein 2	240	20	1.0785e-40	88.85	5	P:GO:0006888; P:GO:0006890; C:GO:0005783; C:GO:0016021; C:GO:0030134	P:endoplasmic reticulum to Golgi vesicle-mediated transport; P:retrograde vesicle-mediated transport, Golgi to endoplasmic reticulum; C:endoplasmic reticulum; C:integral component of membrane; C:COPII-coated ER to Golgi transport vesicle			IPR039542 (PFAM); PTHR10984:SF30 (PANTHER); PTHR10984 (PANTHER)	no GO terms	no GO terms
[INTERPRO, BLASTED, MAPPED, ANNOTATED]	c102179_g1_i1	0	0	0	0	UMP-CMP kinase	106	11	4.18444e-10	84.8	7	P:GO:0006207; P:GO:0006221; P:GO:0016310; P:GO:0046940; F:GO:0004127; F:GO:0005524; F:GO:0009041	P:'de novo' pyrimidine nucleobase biosynthetic process; P:pyrimidine nucleotide biosynthetic process; P:phosphorylation; P:nucleoside monophosphate phosphorylation; F:cytidylate kinase activity; F:ATP binding; F:uridylate kinase activity	EC:2.7.4.4; EC:2.7.4.22; EC:2.7.4.14	Nucleoside-phosphate kinase; UMP kinase; UMP/CMP kinase	no IPS match	no IPS match	no IPS match
[INTERPRO, BLASTED, MAPPED, ANNOTATED]	c102186_g1_i1	0.793617	1.16613	1.33988	1.82947	GDP-fucose transporter 1	163	20	1.16159e-22	85.59	5	P:GO:0036065; P:GO:0036085; F:GO:0005457; C:GO:0005794; C:GO:0016021	P:fucosylation; P:GDP-fucose import into Golgi lumen; F:GDP-fucose transmembrane transporter activity; C:Golgi apparatus; C:integral component of membrane			no IPS match	no IPS match	no IPS match
[INTERPRO, BLASTED, MAPPED, ANNOTATED]	c102187_g1_i1	0.338638	0.597108	0	0	zinc finger MYM-type protein 1-like	191	20	4.99804e-32	72.77	1	F:GO:0046983	F:protein dimerization activity			no IPS match	no IPS match	no IPS match
[INTERPRO, BLASTED, MAPPED, ANNOTATED]	c10220_g1_i1	0.164719	0.49483	1.442	1.03133	cAMP-dependent protein kinase catalytic subunit	1767	20	0	88.02	5	P:GO:0006468; P:GO:0007186; F:GO:0004691; F:GO:0005524; F:GO:0034237	P:protein phosphorylation; P:G protein-coupled receptor signaling pathway; F:cAMP-dependent protein kinase activity; F:ATP binding; F:protein kinase A regulatory subunit binding	EC:2.7.11; EC:2.7.11.11	Transferring phosphorus-containing groups; cAMP-dependent protein kinase	G3DSA:3.30.200.20 (GENE3D); G3DSA:1.10.510.10 (GENE3D); IPR000719 (PFAM); PTHR24353 (PANTHER); PTHR24353:SF117 (PANTHER); IPR000719 (PROSITE_PROFILES); IPR000961 (PROSITE_PROFILES); IPR011009 (SUPERFAMILY)	P:GO:0006468; F:GO:0004672; F:GO:0004674; F:GO:0005524	P:protein phosphorylation; F:protein kinase activity; F:protein serine/threonine kinase activity; F:ATP binding
[INTERPRO, BLASTED, MAPPED, ANNOTATED]	c10220_g1_i2	1.09821	1.34876	0.83021	1.42746	cAMP-dependent protein kinase catalytic subunit	1973	20	0	88.29	5	P:GO:0006468; P:GO:0007186; F:GO:0004691; F:GO:0005524; F:GO:0034237	P:protein phosphorylation; P:G protein-coupled receptor signaling pathway; F:cAMP-dependent protein kinase activity; F:ATP binding; F:protein kinase A regulatory subunit binding	EC:2.7.11; EC:2.7.11.11	Transferring phosphorus-containing groups; cAMP-dependent protein kinase	G3DSA:3.30.200.20 (GENE3D); IPR000719 (PFAM); G3DSA:1.10.510.10 (GENE3D); PTHR24353 (PANTHER); PTHR24353:SF117 (PANTHER); IPR000719 (PROSITE_PROFILES); IPR000961 (PROSITE_PROFILES); IPR011009 (SUPERFAMILY)	P:GO:0006468; F:GO:0004672; F:GO:0004674; F:GO:0005524	P:protein phosphorylation; F:protein kinase activity; F:protein serine/threonine kinase activity; F:ATP binding
[INTERPRO, BLASTED, MAPPED, ANNOTATED]	c102207_g1_i1	0	0	0	0	ADP,ATP carrier protein	133	20	1.04873e-17	95.91	5	P:GO:0015867; P:GO:0055085; F:GO:0005347; C:GO:0005743; C:GO:0016021	P:ATP transport; P:transmembrane transport; F:ATP transmembrane transporter activity; C:mitochondrial inner membrane; C:integral component of membrane			IPR018108 (PFAM); IPR023395 (G3DSA:1.50.40.GENE3D); IPR002113 (PANTHER); PTHR45635:SF13 (PANTHER); IPR018108 (PROSITE_PROFILES); IPR023395 (SUPERFAMILY)	P:GO:0140021; P:GO:1990544; F:GO:0005471; C:GO:0005743	P:mitochondrial ADP transmembrane transport; P:mitochondrial ATP transmembrane transport; F:ATP:ADP antiporter activity; C:mitochondrial inner membrane
[INTERPRO, BLASTED, MAPPED, ANNOTATED]	c10221_g1_i1	5.23408	6.16507	9.22719	13.2772	E3 ubiquitin-protein ligase Iruka-like	3077	20	2.60261e-121	68.22	1	P:GO:0044267	P:cellular protein metabolic process			IPR039525 (PFAM); IPR013083 (G3DSA:3.30.40.GENE3D); IPR001841 (PFAM); PTHR15710:SF16 (PANTHER); PTHR15710 (PANTHER); IPR001841 (PROSITE_PROFILES); cd16667 (CDD); SSF57850 (SUPERFAMILY)	F:GO:0061630	F:ubiquitin protein ligase activity
[INTERPRO, BLASTED, MAPPED, ANNOTATED]	c10223_g1_i1	1.49387	1.23503	1.36731	0.454118	ras-specific guanine nucleotide-releasing factor RalGPS1 isoform X2	1970	20	8.42105e-101	84.29	2	P:GO:0007264; F:GO:0005085	P:small GTPase mediated signal transduction; F:guanyl-nucleotide exchange factor activity			IPR001849 (PFAM); IPR011993 (G3DSA:2.30.29.GENE3D); IPR001849 (PROSITE_PROFILES); cd13310 (CDD); SSF50729 (SUPERFAMILY)	no GO terms	no GO terms
[INTERPRO, BLASTED, MAPPED, ANNOTATED]	c10223_g1_i2	2.12113	2.25431	6.86794	5.68604	ras-specific guanine nucleotide-releasing factor RalGPS2 isoform X3	2226	20	0	85.42	2	P:GO:0007264; F:GO:0005085	P:small GTPase mediated signal transduction; F:guanyl-nucleotide exchange factor activity			IPR001849 (PFAM); IPR001895 (PFAM); IPR036964 (G3DSA:1.10.840.GENE3D); IPR011993 (G3DSA:2.30.29.GENE3D); IPR030708 (PTHR23113:PANTHER); IPR008937 (PANTHER); IPR001895 (PROSITE_PROFILES); IPR001849 (PROSITE_PROFILES); cd13310 (CDD); IPR001895 (CDD); IPR023578 (SUPERFAMILY); SSF50729 (SUPERFAMILY)	P:GO:0007264; P:GO:0032485; F:GO:0005085	P:small GTPase mediated signal transduction; P:regulation of Ral protein signal transduction; F:guanyl-nucleotide exchange factor activity
[INTERPRO, BLASTED, MAPPED, ANNOTATED]	c102246_g1_i1	0	0	0	0.295838	serine/threonine-protein kinase D3 isoform X1	112	20	2.7843e-18	94.86	7	P:GO:0006468; P:GO:0089700; F:GO:0004698; F:GO:0005524; F:GO:0046872; C:GO:0005737; C:GO:0016021	P:protein phosphorylation; P:protein kinase D signaling; F:calcium-dependent protein kinase C activity; F:ATP binding; F:metal ion binding; C:cytoplasm; C:integral component of membrane	EC:2.7.11; EC:2.7.11.13	Transferring phosphorus-containing groups; Protein kinase C	no IPS match	no IPS match	no IPS match
[INTERPRO, BLASTED, MAPPED, ANNOTATED]	c102247_g1_i1	0	0	0	0.350622	uncharacterized family 31 glucosidase KIAA1161-like	189	20	3.08504e-25	73.91	2	P:GO:0005975; F:GO:0004553	P:carbohydrate metabolic process; F:hydrolase activity, hydrolyzing O-glycosyl compounds			G3DSA:3.20.20.80 (GENE3D); PTHR43053:SF4 (PANTHER); PTHR43053 (PANTHER); IPR017853 (SUPERFAMILY)	no GO terms	no GO terms
[INTERPRO, BLASTED, MAPPED, ANNOTATED]	c102249_g1_i1	2.78193	1.22632	3.52259	6.05672	nucleobindin-2	186	20	1.50696e-24	93.74	5	P:GO:0043039; F:GO:0004812; F:GO:0005509; F:GO:0005524; C:GO:0005793	P:tRNA aminoacylation; F:aminoacyl-tRNA ligase activity; F:calcium ion binding; F:ATP binding; C:endoplasmic reticulum-Golgi intermediate compartment			IPR002048 (PFAM); G3DSA:1.10.238.10 (GENE3D); PTHR19237:SF20 (PANTHER); IPR040250 (PANTHER); IPR011992 (SUPERFAMILY)	F:GO:0005509	F:calcium ion binding
[INTERPRO, BLASTED, MAPPED, ANNOTATED]	c10225_g1_i1	14.2923	15.905	144.645	117.312	beta-1,3-glucan-binding protein-like	2971	20	0	68.79	3	P:GO:0042742; P:GO:0045088; C:GO:0005576	P:defense response to bacterium; P:regulation of innate immune response; C:extracellular region			G3DSA:2.60.120.200 (GENE3D); IPR031756 (PFAM); IPR000757 (PFAM); IPR043030 (G3DSA:2.60.40.GENE3D); PTHR10963:SF43 (PANTHER); PTHR10963 (PANTHER); IPR000757 (PROSITE_PROFILES); IPR035806 (CDD); IPR013320 (SUPERFAMILY)	P:GO:0005975; F:GO:0004553; F:GO:0030246	P:carbohydrate metabolic process; F:hydrolase activity, hydrolyzing O-glycosyl compounds; F:carbohydrate binding
[INTERPRO, BLASTED, MAPPED, ANNOTATED]	c102251_g1_i1	0	0.253439	0	0	elongation factor 1 alpha	150	20	6.40908e-23	87.4	3	P:GO:0006414; F:GO:0003746; F:GO:0005525	P:translational elongation; F:translation elongation factor activity; F:GTP binding			G3DSA:2.40.30.10 (GENE3D); IPR004160 (PFAM); PTHR23115 (PANTHER); PTHR23115:SF236 (PANTHER); IPR009001 (SUPERFAMILY)	no GO terms	no GO terms
[INTERPRO, BLASTED, MAPPED, ANNOTATED]	c102252_g1_i1	0.538998	0.316799	0.303334	1.38058	FACT complex subunit spt16	120	20	1.04119e-15	98.23	6	P:GO:0006281; P:GO:0032968; P:GO:0034724; F:GO:0031491; F:GO:0042393; C:GO:0035101	P:DNA repair; P:positive regulation of transcription elongation from RNA polymerase II promoter; P:DNA replication-independent nucleosome organization; F:nucleosome binding; F:histone binding; C:FACT complex			IPR011993 (G3DSA:2.30.29.GENE3D)	no GO terms	no GO terms
[INTERPRO, BLASTED, MAPPED, ANNOTATED]	c10226_g1_i1	5.83741	4.2566	6.79867	5.35706	guanylate cyclase soluble subunit beta-1	2072	20	0	89.8	7	P:GO:0006182; P:GO:0019934; P:GO:0099555; F:GO:0000166; F:GO:0004383; F:GO:0020037; C:GO:0048786	P:cGMP biosynthetic process; P:cGMP-mediated signaling; P:trans-synaptic signaling by nitric oxide, modulating synaptic transmission; F:nucleotide binding; F:guanylate cyclase activity; F:heme binding; C:presynaptic active zone	EC:4.6.1.2	Guanylate cyclase	IPR001054 (PFAM); IPR011645 (PFAM); IPR038158 (G3DSA:3.90.1520.GENE3D); IPR011644 (PFAM); IPR042463 (G3DSA:3.30.450.GENE3D); IPR029787 (G3DSA:3.30.70.GENE3D); PTHR45655 (PANTHER); PTHR45655:SF2 (PANTHER); IPR001054 (PROSITE_PROFILES); cd07302 (CDD); IPR024096 (SUPERFAMILY); IPR029787 (SUPERFAMILY)	P:GO:0006182; P:GO:0009190; P:GO:0035556; F:GO:0004383; F:GO:0020037	P:cGMP biosynthetic process; P:cyclic nucleotide biosynthetic process; P:intracellular signal transduction; F:guanylate cyclase activity; F:heme binding
[INTERPRO, BLASTED, MAPPED, ANNOTATED]	c102262_g1_i1	0	0	0	0.489662	ras-specific guanine nucleotide-releasing factor 2-like	203	20	3.29537e-28	84.77	2	P:GO:0007264; F:GO:0005085	P:small GTPase mediated signal transduction; F:guanyl-nucleotide exchange factor activity			IPR000651 (PFAM); IPR000651 (PROSITE_PROFILES); IPR023578 (SUPERFAMILY)	no GO terms	no GO terms
[INTERPRO, BLASTED, MAPPED, ANNOTATED]	c10227_g1_i1	0	0	0.580544	0.475605	DNA-directed RNA polymerase I subunit RPA1	627	20	2.29464e-42	65.99	4	P:GO:0006351; F:GO:0003899; F:GO:0005488; C:GO:0005730	P:transcription, DNA-templated; F:DNA-directed 5'-3' RNA polymerase activity; F:binding; C:nucleolus	EC:2.7.7.6	DNA-directed RNA polymerase	IPR007081 (PFAM); PTHR19376 (PANTHER); IPR015699 (PTHR19376:PANTHER); cd02735 (CDD); SSF64484 (SUPERFAMILY)	P:GO:0006351; F:GO:0003677; F:GO:0003899; F:GO:0008270	P:transcription, DNA-templated; F:DNA binding; F:DNA-directed 5'-3' RNA polymerase activity; F:zinc ion binding
[INTERPRO, BLASTED, MAPPED, ANNOTATED]	c102275_g1_i1	0	0.431999	0	0	protein NYNRIN-like	176	20	1.29989e-22	76.6	2	P:GO:0015074; F:GO:0003676	P:DNA integration; F:nucleic acid binding			no IPS match	no IPS match	no IPS match
[INTERPRO, BLASTED, MAPPED, ANNOTATED]	c10228_g1_i1	5.33256	10.0366	340.886	305.586	chitin deacetylase 1	2159	20	0	94.35	12	P:GO:0005975; P:GO:0006034; P:GO:0008363; P:GO:0008365; P:GO:0035159; F:GO:0004099; F:GO:0008061; C:GO:0005604; C:GO:0005615; C:GO:0005770; C:GO:0009986; C:GO:0062129	P:carbohydrate metabolic process; P:cuticle chitin metabolic process; P:larval chitin-based cuticle development; P:adult chitin-based cuticle development; P:regulation of tube length, open tracheal system; F:chitin deacetylase activity; F:chitin binding; C:basement membrane; C:extracellular space; C:late endosome; C:cell surface; C:chitin-based extracellular matrix	EC:3.5.1.41	Chitin deacetylase	G3DSA:3.20.20.370 (GENE3D); IPR036055 (G3DSA:4.10.400.GENE3D); G3DSA:2.170.140.10 (GENE3D); IPR002172 (PFAM); IPR002557 (PFAM); IPR002509 (PFAM); PTHR45985:SF6 (PANTHER); PTHR45985 (PANTHER); IPR002557 (PROSITE_PROFILES); IPR002172 (PROSITE_PROFILES); cd10974 (CDD); IPR002172 (CDD); IPR036508 (SUPERFAMILY); IPR011330 (SUPERFAMILY); IPR036055 (SUPERFAMILY)	P:GO:0005975; F:GO:0003824; F:GO:0005515; F:GO:0008061; F:GO:0016810; C:GO:0005576	P:carbohydrate metabolic process; F:catalytic activity; F:protein binding; F:chitin binding; F:hydrolase activity, acting on carbon-nitrogen (but not peptide) bonds; C:extracellular region
[INTERPRO, BLASTED, MAPPED, ANNOTATED]	c10228_g2_i1	0.0921364	0.216615	23.0223	30.3019	chitin deacetylase 1	351	20	6.83817e-71	93.81	12	P:GO:0005975; P:GO:0006034; P:GO:0008363; P:GO:0008365; P:GO:0035159; F:GO:0004099; F:GO:0008061; C:GO:0005604; C:GO:0005615; C:GO:0005770; C:GO:0009986; C:GO:0062129	P:carbohydrate metabolic process; P:cuticle chitin metabolic process; P:larval chitin-based cuticle development; P:adult chitin-based cuticle development; P:regulation of tube length, open tracheal system; F:chitin deacetylase activity; F:chitin binding; C:basement membrane; C:extracellular space; C:late endosome; C:cell surface; C:chitin-based extracellular matrix	EC:3.5.1.41	Chitin deacetylase	G3DSA:2.170.140.10 (GENE3D); IPR002557 (PFAM); IPR002172 (PFAM); IPR036055 (G3DSA:4.10.400.GENE3D); PTHR45985:SF6 (PANTHER); PTHR45985 (PANTHER); IPR002172 (PROSITE_PROFILES); IPR002557 (PROSITE_PROFILES); IPR002172 (CDD); IPR036055 (SUPERFAMILY); IPR036508 (SUPERFAMILY)	F:GO:0005515; F:GO:0008061; C:GO:0005576	F:protein binding; F:chitin binding; C:extracellular region
[INTERPRO, BLASTED, MAPPED, ANNOTATED]	c102280_g1_i1	0	0	0.260001	1.89336	probable multidrug resistance-associated protein lethal(2)03659	140	8	2.16964e-12	71.39	4	P:GO:0006810; F:GO:0000166; F:GO:0042626; C:GO:0016020	P:transport; F:nucleotide binding; F:ATPase-coupled transmembrane transporter activity; C:membrane			no IPS match	no IPS match	no IPS match
[INTERPRO, BLASTED, MAPPED, ANNOTATED]	c102281_g1_i1	5.05311	3.16799	3.60209	2.24344	thioredoxin-like protein 1	192	20	2.24929e-15	84.24	2	P:GO:0045454; F:GO:0015036	P:cell redox homeostasis; F:disulfide oxidoreductase activity			no IPS match	no IPS match	no IPS match
[INTERPRO, BLASTED, MAPPED, ANNOTATED]	c102283_g1_i1	0	0.218482	0	0	glutathione synthetase-like isoform X1	174	20	7.63782e-28	68.91	4	P:GO:0006750; F:GO:0004363; F:GO:0005524; F:GO:0046872	P:glutathione biosynthetic process; F:glutathione synthase activity; F:ATP binding; F:metal ion binding	EC:6.3.2.3	Glutathione synthase	IPR005615 (PFAM); G3DSA:3.30.470.20 (GENE3D); SSF56059 (SUPERFAMILY)	P:GO:0006750; F:GO:0004363; F:GO:0005524	P:glutathione biosynthetic process; F:glutathione synthase activity; F:ATP binding
[INTERPRO, BLASTED, MAPPED, ANNOTATED]	c102286_g1_i1	0	0.110511	0.211628	0.192639	carbonic anhydrase-related protein 10	344	20	2.6265e-77	95.51	3	P:GO:0006730; F:GO:0004089; F:GO:0008270	P:one-carbon metabolic process; F:carbonate dehydratase activity; F:zinc ion binding	EC:4.2.1.1	Carbonic anhydrase	IPR001148 (PFAM); IPR036398 (G3DSA:3.10.200.GENE3D); IPR023561 (PANTHER); PTHR18952:SF228 (PANTHER); IPR001148 (PROSITE_PROFILES); IPR036398 (SUPERFAMILY)	F:GO:0004089; F:GO:0008270	F:carbonate dehydratase activity; F:zinc ion binding
[INTERPRO, BLASTED, MAPPED, ANNOTATED]	c10229_g1_i1	13.1545	14.5475	16.2342	20.9515	chromodomain-helicase-DNA-binding protein Mi-2 homolog isoform X2	6601	20	0	90.44	5	F:GO:0003677; F:GO:0004386; F:GO:0005524; F:GO:0046872; C:GO:0005634	F:DNA binding; F:helicase activity; F:ATP binding; F:metal ion binding; C:nucleus	EC:3.6.1.3; EC:3.6.1.15	Adenosinetriphosphatase; Nucleoside-triphosphate phosphatase	G3DSA:1.10.10.60 (GENE3D); G3DSA:2.40.50.40 (GENE3D); G3DSA:3.40.50.300 (GENE3D); IPR009463 (PFAM); IPR012957 (PFAM); IPR023780 (PFAM); IPR013083 (G3DSA:3.30.40.GENE3D); IPR013083 (G3DSA:3.30.40.GENE3D); IPR009462 (PFAM); IPR000330 (PFAM); G3DSA:2.40.50.40 (GENE3D); IPR038718 (G3DSA:3.40.50.GENE3D); IPR019787 (PFAM); IPR001650 (PFAM); IPR012958 (PFAM); PTHR45623:SF9 (PANTHER); PTHR45623 (PANTHER)…	F:GO:0005524	F:ATP binding
[INTERPRO, BLASTED, MAPPED, ANNOTATED]	c10230_g1_i1	28.5056	32.6072	56.9961	63.0166	proteasome subunit alpha type-1	1223	20	0	87.13	6	P:GO:0010499; P:GO:0043161; F:GO:0004298; C:GO:0005634; C:GO:0005737; C:GO:0019773	P:proteasomal ubiquitin-independent protein catabolic process; P:proteasome-mediated ubiquitin-dependent protein catabolic process; F:threonine-type endopeptidase activity; C:nucleus; C:cytoplasm; C:proteasome core complex, alpha-subunit complex	EC:3.4.99; EC:3.4.25	Acting on peptide bonds (peptidases); Acting on peptide bonds (peptidases)	IPR001353 (PFAM); IPR000426 (PFAM); IPR029055 (G3DSA:3.60.20.GENE3D); IPR035144 (PTHR11599:PANTHER); PTHR11599 (PANTHER); IPR023332 (PROSITE_PROFILES); IPR035144 (CDD); IPR029055 (SUPERFAMILY)	P:GO:0006511; P:GO:0051603; C:GO:0005839; C:GO:0019773	P:ubiquitin-dependent protein catabolic process; P:proteolysis involved in cellular protein catabolic process; C:proteasome core complex; C:proteasome core complex, alpha-subunit complex
[INTERPRO, BLASTED, MAPPED, ANNOTATED]	c10230_g2_i1	0.501394	0.88409	3.9504	1.79796	proteasome subunit alpha type-1	129	20	3.51127e-21	91.21	6	P:GO:0010499; P:GO:0043161; F:GO:0004298; C:GO:0005634; C:GO:0005737; C:GO:0019773	P:proteasomal ubiquitin-independent protein catabolic process; P:proteasome-mediated ubiquitin-dependent protein catabolic process; F:threonine-type endopeptidase activity; C:nucleus; C:cytoplasm; C:proteasome core complex, alpha-subunit complex	EC:3.4.99; EC:3.4.25	Acting on peptide bonds (peptidases); Acting on peptide bonds (peptidases)	IPR029055 (G3DSA:3.60.20.GENE3D)	no GO terms	no GO terms
[INTERPRO, BLASTED, MAPPED, ANNOTATED]	c102301_g1_i1	0.183749	2.37599	2.06819	3.57695	26S proteasome regulatory subunit 10B	176	20	2.07551e-35	99.83	9	P:GO:0030433; P:GO:0045899; F:GO:0005524; F:GO:0008233; F:GO:0016740; F:GO:0016887; F:GO:0046872; C:GO:0008540; C:GO:0031597	P:ubiquitin-dependent ERAD pathway; P:positive regulation of RNA polymerase II transcription preinitiation complex assembly; F:ATP binding; F:peptidase activity; F:transferase activity; F:ATPase activity; F:metal ion binding; C:proteasome regulatory particle, base subcomplex; C:cytosolic proteasome complex	EC:3.6.1.3; EC:3.6.1.15	Adenosinetriphosphatase; Nucleoside-triphosphate phosphatase	G3DSA:3.40.50.300 (GENE3D); PTHR23073 (PANTHER); IPR035263 (PTHR23073:PANTHER); IPR027417 (SUPERFAMILY)	P:GO:0030433; F:GO:0016887; C:GO:0008540	P:ubiquitin-dependent ERAD pathway; F:ATPase activity; C:proteasome regulatory particle, base subcomplex
[INTERPRO, BLASTED, MAPPED, ANNOTATED]	c10231_g1_i1	5.08614	7.67161	16.2085	16.5277	chitooligosaccharidolytic beta-N-acetylglucosaminidase isoform X1	2111	20	0	69.78	2	P:GO:0008152; F:GO:0004553	P:metabolic process; F:hydrolase activity, hydrolyzing O-glycosyl compounds			IPR025705 (PRINTS); G3DSA:3.20.20.80 (GENE3D); IPR029019 (PFAM); IPR015883 (PFAM); IPR029018 (G3DSA:3.30.379.GENE3D); PTHR22600 (PANTHER); PTHR22600:SF42 (PANTHER); cd06562 (CDD); IPR029018 (SUPERFAMILY); IPR017853 (SUPERFAMILY)	P:GO:0005975; F:GO:0004553; F:GO:0004563	P:carbohydrate metabolic process; F:hydrolase activity, hydrolyzing O-glycosyl compounds; F:beta-N-acetylhexosaminidase activity
[INTERPRO, BLASTED, MAPPED, ANNOTATED]	c10231_g1_i2	0.522066	0.68004	1.12758	0.260213	chitooligosaccharidolytic beta-N-acetylglucosaminidase isoform X1	2292	20	0	66.74	2	P:GO:0008152; F:GO:0004553	P:metabolic process; F:hydrolase activity, hydrolyzing O-glycosyl compounds			IPR025705 (PRINTS); IPR015883 (PFAM); G3DSA:3.20.20.80 (GENE3D); IPR029018 (G3DSA:3.30.379.GENE3D); IPR029019 (PFAM); PTHR22600 (PANTHER); PTHR22600:SF42 (PANTHER); IPR029018 (SUPERFAMILY); IPR017853 (SUPERFAMILY)	P:GO:0005975; F:GO:0004553; F:GO:0004563	P:carbohydrate metabolic process; F:hydrolase activity, hydrolyzing O-glycosyl compounds; F:beta-N-acetylhexosaminidase activity
[INTERPRO, BLASTED, MAPPED, ANNOTATED]	c102312_g1_i1	0	0	0	0.203275	dynein heavy chain 3, axonemal	163	20	3.50643e-29	88.54	4	P:GO:0007018; F:GO:0003777; F:GO:0005524; C:GO:0030286	P:microtubule-based movement; F:microtubule motor activity; F:ATP binding; C:dynein complex	EC:3.6.1.15	Nucleoside-triphosphate phosphatase	G3DSA:1.20.58.1120 (GENE3D)	no GO terms	no GO terms
[INTERPRO, BLASTED, MAPPED, ANNOTATED]	c102313_g1_i1	0	0	0.598686	4.14173	ubiquitin-like modifier-activating enzyme 5	304	20	8.55026e-48	95.04	3	P:GO:0071569; F:GO:0071566; C:GO:0005829	P:protein ufmylation; F:UFM1 activating enzyme activity; C:cytosol			G3DSA:3.40.50.720 (GENE3D); IPR000594 (PFAM); PTHR10953 (PANTHER); PTHR10953:SF9 (PANTHER); IPR035985 (SUPERFAMILY)	F:GO:0008641	F:ubiquitin-like modifier activating enzyme activity
[INTERPRO, BLASTED, MAPPED, ANNOTATED]	c102321_g1_i1	0	0	0	0	putative DNA helicase Ino80	116	20	2.08995e-11	78.62	5	P:GO:0044260; P:GO:0090304; F:GO:0005524; F:GO:0016887; C:GO:0005634	P:cellular macromolecule metabolic process; P:nucleic acid metabolic process; F:ATP binding; F:ATPase activity; C:nucleus	EC:3.6.1.3; EC:3.6.1.15	Adenosinetriphosphatase; Nucleoside-triphosphate phosphatase	no IPS match	no IPS match	no IPS match
[INTERPRO, BLASTED, MAPPED, ANNOTATED]	c10233_g1_i1	23.035	26.801	72.3078	95.6778	succinate dehydrogenase [ubiquinone] iron-sulfur subunit, mitochondrial	1922	20	0	85.24	9	P:GO:0006099; P:GO:0022904; F:GO:0008177; F:GO:0009055; F:GO:0046872; F:GO:0051537; F:GO:0051538; F:GO:0051539; C:GO:0005743	P:tricarboxylic acid cycle; P:respiratory electron transport chain; F:succinate dehydrogenase (ubiquinone) activity; F:electron transfer activity; F:metal ion binding; F:2 iron, 2 sulfur cluster binding; F:3 iron, 4 sulfur cluster binding; F:4 iron, 4 sulfur cluster binding; C:mitochondrial inner membrane	EC:1.3.5.1	Succinate dehydrogenase (quinone)	PF13534 (PFAM); IPR025192 (PFAM); IPR012675 (G3DSA:3.10.20.GENE3D); IPR009051 (G3DSA:1.10.1060.GENE3D); PTHR11921 (PANTHER); PTHR11921:SF29 (PANTHER); IPR017896 (PROSITE_PROFILES); IPR001041 (PROSITE_PROFILES); IPR001041 (CDD); IPR009051 (SUPERFAMILY); IPR036010 (SUPERFAMILY)	F:GO:0009055; F:GO:0051536	F:electron transfer activity; F:iron-sulfur cluster binding
[INTERPRO, BLASTED, MAPPED, ANNOTATED]	c10233_g1_i2	20.5563	31.6831	37.9572	49.2422	succinate dehydrogenase [ubiquinone] iron-sulfur subunit, mitochondrial	1987	20	0	85.25	9	P:GO:0006099; P:GO:0022904; F:GO:0008177; F:GO:0009055; F:GO:0046872; F:GO:0051537; F:GO:0051538; F:GO:0051539; C:GO:0005743	P:tricarboxylic acid cycle; P:respiratory electron transport chain; F:succinate dehydrogenase (ubiquinone) activity; F:electron transfer activity; F:metal ion binding; F:2 iron, 2 sulfur cluster binding; F:3 iron, 4 sulfur cluster binding; F:4 iron, 4 sulfur cluster binding; C:mitochondrial inner membrane	EC:1.3.5.1	Succinate dehydrogenase (quinone)	PF13534 (PFAM); IPR025192 (PFAM); IPR012675 (G3DSA:3.10.20.GENE3D); IPR009051 (G3DSA:1.10.1060.GENE3D); PTHR11921 (PANTHER); PTHR11921:SF29 (PANTHER); IPR017896 (PROSITE_PROFILES); IPR001041 (PROSITE_PROFILES); IPR001041 (CDD); IPR009051 (SUPERFAMILY); IPR036010 (SUPERFAMILY)	F:GO:0009055; F:GO:0051536	F:electron transfer activity; F:iron-sulfur cluster binding
[INTERPRO, BLASTED, MAPPED, ANNOTATED]	c102334_g1_i1	0	0.11348	0	0.197814	tyrosine-protein phosphatase 99A isoform X2	335	20	1.45692e-68	72.9	3	P:GO:0006470; F:GO:0004721; C:GO:0016020	P:protein dephosphorylation; F:phosphoprotein phosphatase activity; C:membrane			IPR003961 (PFAM); IPR013783 (G3DSA:2.60.40.GENE3D); IPR003961 (PROSITE_PROFILES); IPR003961 (CDD); IPR036116 (SUPERFAMILY)	F:GO:0005515	F:protein binding
[INTERPRO, BLASTED, MAPPED, ANNOTATED]	c102345_g1_i1	0.315511	0	0.355123	0.161628	dimethyladenosine transferase 2, mitochondrial	205	1	1.92739e-08	71.74	3	P:GO:0006390; P:GO:0031167; F:GO:0000179	P:mitochondrial transcription; P:rRNA methylation; F:rRNA (adenine-N6,N6-)-dimethyltransferase activity			no IPS match	no IPS match	no IPS match
[INTERPRO, BLASTED, MAPPED, ANNOTATED]	c102347_g1_i1	0	0	0	0.301217	kinesin-like protein CG14535	220	20	2.22835e-16	85.74	7	P:GO:0007018; F:GO:0003777; F:GO:0005524; F:GO:0008017; F:GO:0016887; C:GO:0005871; C:GO:0005874	P:microtubule-based movement; F:microtubule motor activity; F:ATP binding; F:microtubule binding; F:ATPase activity; C:kinesin complex; C:microtubule	EC:3.6.1.3; EC:3.6.1.15	Adenosinetriphosphatase; Nucleoside-triphosphate phosphatase	no IPS match	no IPS match	no IPS match
[INTERPRO, BLASTED, MAPPED, ANNOTATED]	c10236_g1_i1	4.56934	4.14724	5.12626	7.00576	E3 ubiquitin-protein ligase HUWE1 isoform X1	13044	20	0	76.88	3	P:GO:0016567; F:GO:0004842; F:GO:0008270	P:protein ubiquitination; F:ubiquitin-protein transferase activity; F:zinc ion binding			IPR010314 (PFAM); IPR000569 (PFAM); IPR010309 (PFAM); IPR037197 (G3DSA:3.30.720.GENE3D); G3DSA:1.10.8.10 (GENE3D); G3DSA:3.30.2410.10 (GENE3D); IPR004170 (PFAM); IPR025527 (PFAM); IPR015940 (PFAM); G3DSA:3.90.1750.10 (GENE3D); G3DSA:3.30.2160.10 (GENE3D); PTHR11254 (PANTHER); PTHR11254 (PANTHER); PTHR11254:SF67 (PANTHER); IPR000569 (PROSITE_PROFILES); IPR004170 (PROSITE_PROFILES); IPR015940 (PROS…	F:GO:0004842; F:GO:0005515	F:ubiquitin-protein transferase activity; F:protein binding
[INTERPRO, BLASTED, MAPPED, ANNOTATED]	c10236_g1_i2	1.19247	1.3263	1.39498	0.379424	E3 ubiquitin-protein ligase HUWE1 isoform X1	13099	20	0	76.76	3	P:GO:0016567; F:GO:0004842; F:GO:0008270	P:protein ubiquitination; F:ubiquitin-protein transferase activity; F:zinc ion binding			IPR010314 (PFAM); IPR015940 (PFAM); IPR010309 (PFAM); IPR037197 (G3DSA:3.30.720.GENE3D); G3DSA:1.10.8.10 (GENE3D); IPR004170 (PFAM); IPR025527 (PFAM); PTHR11254 (PANTHER); PTHR11254:SF67 (PANTHER); PTHR11254:SF67 (PANTHER); PTHR11254 (PANTHER); IPR004170 (PROSITE_PROFILES); IPR015940 (PROSITE_PROFILES); IPR041918 (CDD); IPR009060 (SUPERFAMILY); IPR037197 (SUPERFAMILY)	F:GO:0005515	F:protein binding
[INTERPRO, BLASTED, MAPPED, ANNOTATED]	c102367_g1_i1	0.204683	0	0	0	ABC transporter G family member 20	158	20	4.21619e-25	91.68	4	P:GO:0055085; F:GO:0005524; F:GO:0016887; C:GO:0043190	P:transmembrane transport; F:ATP binding; F:ATPase activity; C:ATP-binding cassette (ABC) transporter complex	EC:3.6.1.3; EC:3.6.1.15	Adenosinetriphosphatase; Nucleoside-triphosphate phosphatase	PTHR43038:SF5 (PANTHER); PTHR43038 (PANTHER)	no GO terms	no GO terms
[INTERPRO, BLASTED, MAPPED, ANNOTATED]	c102369_g1_i1	0	0	0.706798	0	growth/differentiation factor 8-like	103	19	7.40456e-15	87.58	7	P:GO:0010862; P:GO:0030509; P:GO:0060395; F:GO:0005125; F:GO:0008083; C:GO:0005615; C:GO:0016021	P:positive regulation of pathway-restricted SMAD protein phosphorylation; P:BMP signaling pathway; P:SMAD protein signal transduction; F:cytokine activity; F:growth factor activity; C:extracellular space; C:integral component of membrane			no IPS match	no IPS match	no IPS match
[INTERPRO, BLASTED, MAPPED, ANNOTATED]	c102379_g1_i1	0	0	0	0.180075	dynein	184	20	7.52164e-32	95.57	5	P:GO:0007018; F:GO:0003777; F:GO:0005524; C:GO:0005858; C:GO:0016021	P:microtubule-based movement; F:microtubule motor activity; F:ATP binding; C:axonemal dynein complex; C:integral component of membrane	EC:3.6.1.15	Nucleoside-triphosphate phosphatase	IPR035699 (PFAM); IPR043157 (G3DSA:1.10.8.GENE3D); PTHR10676:SF284 (PANTHER); IPR026983 (PANTHER)	P:GO:0007018; F:GO:0005524; F:GO:0008569	P:microtubule-based movement; F:ATP binding; F:ATP-dependent microtubule motor activity, minus-end-directed
[INTERPRO, BLASTED, MAPPED, ANNOTATED]	c102387_g1_i1	0	0.324922	0	0	regulatory particle non-ATPase 3	117	20	5.81972e-10	81.21	4	P:GO:0042176; P:GO:0050790; F:GO:0030234; C:GO:0000502	P:regulation of protein catabolic process; P:regulation of catalytic activity; F:enzyme regulator activity; C:proteasome complex			IPR000717 (PFAM); PTHR10758 (PANTHER); IPR035267 (PTHR10758:PANTHER); IPR000717 (PROSITE_PROFILES)	F:GO:0030234	F:enzyme regulator activity
[INTERPRO, BLASTED, MAPPED, ANNOTATED]	c10239_g1_i1	0	0	1.05726	0.137485	argininosuccinate synthase	964	20	9.85891e-101	67.02	3	P:GO:0008652; P:GO:1901605; F:GO:0016874	P:cellular amino acid biosynthetic process; P:alpha-amino acid metabolic process; F:ligase activity			IPR001518 (PFAM); IPR024074 (G3DSA:3.90.1260.GENE3D); IPR014729 (G3DSA:3.40.50.GENE3D); IPR001518 (PANTHER); PTHR11587:SF2 (PANTHER); IPR024074 (SUPERFAMILY)	P:GO:0006526; F:GO:0004055; F:GO:0005524	P:arginine biosynthetic process; F:argininosuccinate synthase activity; F:ATP binding
[INTERPRO, BLASTED, MAPPED, ANNOTATED]	c102394_g1_i1	0	0	0	0	eukaryotic translation initiation factor 3 subunit I	128	20	4.87672e-11	78.05	2	P:GO:0002183; C:GO:0070993	P:cytoplasmic translational initiation; C:translation preinitiation complex			IPR015943 (G3DSA:2.130.10.GENE3D); IPR001680 (PROSITE_PROFILES); IPR017986 (PROSITE_PROFILES); IPR036322 (SUPERFAMILY)	F:GO:0005515	F:protein binding
[INTERPRO, BLASTED, MAPPED, ANNOTATED]	c102395_g1_i1	11.4537	13.728	2.78056	2.8762	probable serine/threonine-protein kinase clkA isoform X2	288	20	2.03624e-20	78.96	1	F:GO:0005549	F:odorant binding			no IPS match	no IPS match	no IPS match
[INTERPRO, BLASTED, MAPPED, ANNOTATED]	c10240_g1_i1	2.75616	3.63064	35.418	21.8669	arylsulfatase B-like	2335	20	0	80.2	2	F:GO:0008484; C:GO:0016021	F:sulfuric ester hydrolase activity; C:integral component of membrane			G3DSA:3.30.1120.10 (GENE3D); IPR017850 (G3DSA:3.40.720.GENE3D); G3DSA:3.30.1120.10 (GENE3D); IPR000917 (PFAM); PTHR10342 (PANTHER); PTHR10342:SF269 (PANTHER); cd16029 (CDD); IPR017850 (SUPERFAMILY)	F:GO:0003824; F:GO:0008484	F:catalytic activity; F:sulfuric ester hydrolase activity
[INTERPRO, BLASTED, MAPPED, ANNOTATED]	c102408_g1_i1	0	0	0	0	eukaryotic translation elongation factor 2	108	20	3.06923e-10	85.71	4	P:GO:0006414; F:GO:0003746; F:GO:0003924; F:GO:0005525	P:translational elongation; F:translation elongation factor activity; F:GTPase activity; F:GTP binding	EC:3.6.1.15	Nucleoside-triphosphate phosphatase	no IPS match	no IPS match	no IPS match
[INTERPRO, BLASTED, MAPPED, ANNOTATED]	c102427_g1_i1	0	0.661146	0.158261	0	ubiquitin/ribosomal protein S30e fusion protein	230	20	3.57209e-14	70.95	2	F:GO:0003735; C:GO:0022627	F:structural constituent of ribosome; C:cytosolic small ribosomal subunit			no IPS match	no IPS match	no IPS match
[INTERPRO, BLASTED, MAPPED, ANNOTATED]	c102428_g1_i1	0	0	0	0	beta-chimaerin isoform X1	113	20	1.41847e-15	90.31	4	P:GO:0035556; P:GO:0043547; F:GO:0005096; F:GO:0046872	P:intracellular signal transduction; P:positive regulation of GTPase activity; F:GTPase activator activity; F:metal ion binding			no IPS match	no IPS match	no IPS match
[INTERPRO, BLASTED, MAPPED, ANNOTATED]	c102436_g1_i1	0	0	0	0	TGF-beta-activated kinase 1 and MAP3K7-binding protein 1-like	243	20	1.32771e-41	80.1	4	P:GO:0006470; P:GO:0016310; F:GO:0004724; F:GO:0016301	P:protein dephosphorylation; P:phosphorylation; F:magnesium-dependent protein serine/threonine phosphatase activity; F:kinase activity	EC:3.1.3.16	Protein-serine/threonine phosphatase	IPR036457 (G3DSA:3.60.40.GENE3D); PTHR13832:SF780 (PANTHER); IPR015655 (PANTHER)	P:GO:0006470; F:GO:0004722	P:protein dephosphorylation; F:protein serine/threonine phosphatase activity
[INTERPRO, BLASTED, MAPPED, ANNOTATED]	c10244_g1_i1	15.6419	20.7801	23.0321	21.0125	putative inorganic phosphate cotransporter isoform X2	2113	20	0	82.14	5	P:GO:0006820; P:GO:0055085; F:GO:0022857; C:GO:0005886; C:GO:0016021	P:anion transport; P:transmembrane transport; F:transmembrane transporter activity; C:plasma membrane; C:integral component of membrane			G3DSA:1.20.1250.20 (GENE3D); IPR011701 (PFAM); G3DSA:1.20.1250.20 (GENE3D); PTHR11662 (PANTHER); PTHR11662:SF280 (PANTHER); IPR020846 (PROSITE_PROFILES); cd17318 (CDD); IPR036259 (SUPERFAMILY)	P:GO:0055085; F:GO:0022857	P:transmembrane transport; F:transmembrane transporter activity
[INTERPRO, BLASTED, MAPPED, ANNOTATED]	c10244_g1_i2	0	0	10.9554	5.92824	putative inorganic phosphate cotransporter isoform X2	2163	20	0	81.47	5	P:GO:0006820; P:GO:0055085; F:GO:0022857; C:GO:0005886; C:GO:0016021	P:anion transport; P:transmembrane transport; F:transmembrane transporter activity; C:plasma membrane; C:integral component of membrane			IPR011701 (PFAM); G3DSA:1.20.1250.20 (GENE3D); G3DSA:1.20.1250.20 (GENE3D); PTHR11662:SF280 (PANTHER); PTHR11662 (PANTHER); IPR020846 (PROSITE_PROFILES); cd17318 (CDD); IPR036259 (SUPERFAMILY)	P:GO:0055085; F:GO:0022857	P:transmembrane transport; F:transmembrane transporter activity
[INTERPRO, BLASTED, MAPPED, ANNOTATED]	c102444_g1_i1	0	0	0	0	40S ribosomal protein S26	177	20	1.76313e-27	91.9	6	P:GO:0002181; F:GO:0003729; F:GO:0003735; C:GO:0022627; C:GO:0042788; C:GO:0098556	P:cytoplasmic translation; F:mRNA binding; F:structural constituent of ribosome; C:cytosolic small ribosomal subunit; C:polysomal ribosome; C:cytoplasmic side of rough endoplasmic reticulum membrane			IPR038551 (G3DSA:3.30.1740.GENE3D); IPR000892 (PFAM); IPR000892 (PANTHER)	P:GO:0006412; F:GO:0003735; C:GO:0005840	P:translation; F:structural constituent of ribosome; C:ribosome
[INTERPRO, BLASTED, MAPPED, ANNOTATED]	c10245_g1_i1	6.9275	7.044	16.5041	23.28	ankyrin repeat domain-containing protein 13D isoform X2	2801	20	0	87.43	1	C:GO:0005737	C:cytoplasm			IPR036770 (G3DSA:1.25.40.GENE3D); IPR020683 (PFAM); IPR021832 (PFAM); IPR021832 (PANTHER); PTHR12447:SF6 (PANTHER); IPR002110 (PROSITE_PROFILES); IPR020683 (PROSITE_PROFILES); IPR036770 (SUPERFAMILY)	F:GO:0005515	F:protein binding
[INTERPRO, BLASTED, MAPPED, ANNOTATED]	c10245_g2_i1	8.17277	9.00673	16.0261	17.5972	protein lin-37 homolog	1013	20	1.66905e-104	70.93	3	P:GO:0000122; C:GO:0017053; C:GO:0031523	P:negative regulation of transcription by RNA polymerase II; C:transcription repressor complex; C:Myb complex			IPR028226 (PFAM); IPR028226 (PANTHER)	C:GO:0017053	C:transcription repressor complex
[INTERPRO, BLASTED, MAPPED, ANNOTATED]	c102468_g1_i1	7.94313	10.7823	11.7076	6.00672	serrate RNA effector molecule homolog isoform X2	342	20	4.138e-45	85.67	2	P:GO:0006397; F:GO:0003676	P:mRNA processing; F:nucleic acid binding			IPR007042 (PFAM); PTHR13165:SF0 (PANTHER); IPR039727 (PANTHER)	P:GO:0006397	P:mRNA processing
[INTERPRO, BLASTED, MAPPED, ANNOTATED]	c102469_g1_i1	0	0.293559	0	0.12793	aldose reductase-like	259	20	2.30213e-27	89.97	3	P:GO:0055114; F:GO:0004032; C:GO:0005829	P:oxidation-reduction process; F:alditol:NADP+ 1-oxidoreductase activity; C:cytosol	EC:1.1.1.21; EC:1.1.1.2	Aldose reductase; Alcohol dehydrogenase (NADP(+))	no IPS match	no IPS match	no IPS match
[INTERPRO, BLASTED, MAPPED, ANNOTATED]	c10247_g1_i1	0.0527568	0	0.356282	0.324311	acetylcholine receptor subunit alpha-like 1	613	20	4.05091e-133	87.22	6	P:GO:0034220; P:GO:0060079; F:GO:0004888; F:GO:0022848; C:GO:0016021; C:GO:0045211	P:ion transmembrane transport; P:excitatory postsynaptic potential; F:transmembrane signaling receptor activity; F:acetylcholine-gated cation-selective channel activity; C:integral component of membrane; C:postsynaptic membrane			IPR006029 (PFAM); G3DSA:1.20.58.390 (GENE3D); IPR006201 (PANTHER); PTHR18945:SF531 (PANTHER); cd19064 (CDD); IPR036719 (SUPERFAMILY)	P:GO:0006811; P:GO:0034220; F:GO:0004888; F:GO:0005216; C:GO:0016021	P:ion transport; P:ion transmembrane transport; F:transmembrane signaling receptor activity; F:ion channel activity; C:integral component of membrane
[INTERPRO, BLASTED, MAPPED, ANNOTATED]	c10247_g2_i1	0	0	0.186349	0.452339	acetylcholine receptor subunit alpha-like 1 isoform X1	586	20	1.83845e-140	98.51	7	P:GO:0034220; P:GO:0060079; F:GO:0004888; F:GO:0022848; C:GO:0005887; C:GO:0043005; C:GO:0045211	P:ion transmembrane transport; P:excitatory postsynaptic potential; F:transmembrane signaling receptor activity; F:acetylcholine-gated cation-selective channel activity; C:integral component of plasma membrane; C:neuron projection; C:postsynaptic membrane			IPR006201 (PRINTS); IPR002394 (PRINTS); IPR036734 (G3DSA:2.70.170.GENE3D); IPR006029 (PFAM); IPR006202 (PFAM); G3DSA:1.20.58.390 (GENE3D); IPR006201 (PANTHER); PTHR18945:SF531 (PANTHER); cd19031 (CDD); cd19064 (CDD); IPR036719 (SUPERFAMILY); IPR036734 (SUPERFAMILY)	P:GO:0006811; P:GO:0034220; F:GO:0004888; F:GO:0005216; F:GO:0005230; F:GO:0022848; C:GO:0016021; C:GO:0045211	P:ion transport; P:ion transmembrane transport; F:transmembrane signaling receptor activity; F:ion channel activity; F:extracellular ligand-gated ion channel activity; F:acetylcholine-gated cation-selective channel activity; C:integral component of membrane; C:postsynaptic membrane
[INTERPRO, BLASTED, MAPPED, ANNOTATED]	c102475_g1_i1	0	0	0.970669	0.441784	angiotensin-converting enzyme-like	150	20	1.0631e-21	78.63	6	P:GO:0006508; F:GO:0004180; F:GO:0008237; F:GO:0008241; F:GO:0046872; C:GO:0005886	P:proteolysis; F:carboxypeptidase activity; F:metallopeptidase activity; F:peptidyl-dipeptidase activity; F:metal ion binding; C:plasma membrane	EC:3.4.17.11; EC:3.4.15	Glutamate carboxypeptidase; Acting on peptide bonds (peptidases)	IPR001548 (PFAM); IPR001548 (CDD); SSF55486 (SUPERFAMILY)	P:GO:0006508; F:GO:0008237; F:GO:0008241; C:GO:0016020	P:proteolysis; F:metallopeptidase activity; F:peptidyl-dipeptidase activity; C:membrane
[INTERPRO, BLASTED, MAPPED, ANNOTATED]	c102478_g1_i1	0	0.463608	2.66342	3.23257	dual specificity protein kinase splA-like	164	20	1.03921e-22	85.37	1	C:GO:0016021	C:integral component of membrane			no IPS match	no IPS match	no IPS match
[INTERPRO, BLASTED, MAPPED, ANNOTATED]	c102484_g1_i1	0	0.212379	0	0.185105	sodium- and chloride-dependent GABA transporter 1	179	20	2.71945e-34	97.03	7	P:GO:0015812; P:GO:0055085; F:GO:0005332; F:GO:0042165; C:GO:0005886; C:GO:0016021; C:GO:0043005	P:gamma-aminobutyric acid transport; P:transmembrane transport; F:gamma-aminobutyric acid:sodium symporter activity; F:neurotransmitter binding; C:plasma membrane; C:integral component of membrane; C:neuron projection			IPR000175 (PFAM); IPR037272 (SUPERFAMILY)	C:GO:0016021	C:integral component of membrane
[INTERPRO, BLASTED, MAPPED, ANNOTATED]	c102507_g1_i1	0	0	0	0	solute carrier family 12 member 9 isoform X1	105	20	2.2871e-14	83.55	10	P:GO:0006884; P:GO:0055064; P:GO:0055075; P:GO:0120009; P:GO:1902476; P:GO:1990573; F:GO:0015379; F:GO:0120013; C:GO:0005737; C:GO:0016021	P:cell volume homeostasis; P:chloride ion homeostasis; P:potassium ion homeostasis; P:intermembrane lipid transfer; P:chloride transmembrane transport; P:potassium ion import across plasma membrane; F:potassium:chloride symporter activity; F:lipid transfer activity; C:cytoplasm; C:integral component of membrane			no IPS match	no IPS match	no IPS match
[INTERPRO, BLASTED, MAPPED, ANNOTATED]	c102514_g1_i1	0	0	0	0.231705	serine/threonine-protein kinase WNK1-like	143	20	4.28568e-27	97.55	3	P:GO:0006468; F:GO:0004674; F:GO:0005524	P:protein phosphorylation; F:protein serine/threonine kinase activity; F:ATP binding	EC:2.7.11	Transferring phosphorus-containing groups	G3DSA:3.30.200.20 (GENE3D); PTHR13902:SF114 (PANTHER); PTHR13902 (PANTHER)	no GO terms	no GO terms
[INTERPRO, BLASTED, MAPPED, ANNOTATED]	c102518_g1_i1	0.0974093	0	0.109639	0.0998007	coiled-coil domain-containing protein 39-like	332	19	9.39378e-37	68.21	3	P:GO:0003341; P:GO:0051179; C:GO:0110165	P:cilium movement; P:localization; C:cellular anatomical entity			no IPS match	no IPS match	no IPS match
[INTERPRO, BLASTED, MAPPED, ANNOTATED]	c10252_g1_i1	61.3208	74.7615	127.576	158.279	ATP-binding cassette sub-family E member 1	2484	20	0	94.89	12	P:GO:0000054; P:GO:0001558; P:GO:0006413; P:GO:0006415; P:GO:0043524; P:GO:0070481; F:GO:0005506; F:GO:0005524; F:GO:0016887; F:GO:0031369; F:GO:0043024; C:GO:0005829	P:ribosomal subunit export from nucleus; P:regulation of cell growth; P:translational initiation; P:translational termination; P:negative regulation of neuron apoptotic process; P:nuclear-transcribed mRNA catabolic process, non-stop decay; F:iron ion binding; F:ATP binding; F:ATPase activity; F:translation initiation factor binding; F:ribosomal small subunit binding; C:cytosol	EC:3.6.1.3; EC:3.6.1.15	Adenosinetriphosphatase; Nucleoside-triphosphate phosphatase	IPR013283 (PRINTS); IPR003439 (PFAM); G3DSA:3.40.50.300 (GENE3D); IPR017896 (PFAM); G3DSA:3.40.50.300 (GENE3D); IPR007209 (PFAM); IPR003439 (PFAM); PTHR19248:SF24 (PANTHER); IPR013283 (PANTHER); IPR017896 (PROSITE_PROFILES); IPR017896 (PROSITE_PROFILES); IPR003439 (PROSITE_PROFILES); IPR003439 (PROSITE_PROFILES); cd03237 (CDD); IPR034348 (CDD); SSF54862 (SUPERFAMILY); IPR027417 (SUPERFAMILY); IPR…	F:GO:0005524	F:ATP binding
[INTERPRO, BLASTED, MAPPED, ANNOTATED]	c10252_g2_i1	8.08497	4.97827	14.3	13.6085	ATP-binding cassette sub-family E member 1	168	20	5.37441e-28	99.13	12	P:GO:0000054; P:GO:0001558; P:GO:0006413; P:GO:0006415; P:GO:0043524; P:GO:0070481; F:GO:0005506; F:GO:0005524; F:GO:0016887; F:GO:0031369; F:GO:0043024; C:GO:0005829	P:ribosomal subunit export from nucleus; P:regulation of cell growth; P:translational initiation; P:translational termination; P:negative regulation of neuron apoptotic process; P:nuclear-transcribed mRNA catabolic process, non-stop decay; F:iron ion binding; F:ATP binding; F:ATPase activity; F:translation initiation factor binding; F:ribosomal small subunit binding; C:cytosol	EC:3.6.1.3; EC:3.6.1.15	Adenosinetriphosphatase; Nucleoside-triphosphate phosphatase	PTHR19248:SF23 (PANTHER); IPR013283 (PANTHER); IPR027417 (SUPERFAMILY)	no GO terms	no GO terms
[INTERPRO, BLASTED, MAPPED, ANNOTATED]	c10254_g1_i1	2.56303	4.58647	3.19718	3.01065	mitochondrial dicarboxylate carrier	1981	20	5.41725e-170	88.81	13	P:GO:0015709; P:GO:0035435; P:GO:0071422; P:GO:0071423; P:GO:1902356; P:GO:1902358; F:GO:0015116; F:GO:0015117; F:GO:0015131; F:GO:0015140; F:GO:0015141; F:GO:0015297; C:GO:0016021	P:thiosulfate transport; P:phosphate ion transmembrane transport; P:succinate transmembrane transport; P:malate transmembrane transport; P:oxaloacetate(2-) transmembrane transport; P:sulfate transmembrane transport; F:sulfate transmembrane transporter activity; F:thiosulfate transmembrane transporter activity; F:oxaloacetate transmembrane transporter activity; F:malate transmembrane transporter a…			IPR023395 (G3DSA:1.50.40.GENE3D); IPR018108 (PFAM); PTHR45618:SF13 (PANTHER); PTHR45618 (PANTHER); IPR018108 (PROSITE_PROFILES); IPR018108 (PROSITE_PROFILES); IPR018108 (PROSITE_PROFILES); PS51257 (PROSITE_PROFILES); IPR023395 (SUPERFAMILY)	no GO terms	no GO terms
[INTERPRO, BLASTED, MAPPED, ANNOTATED]	c10254_g1_i2	13.662	12.6267	6.33287	7.04939	mitochondrial dicarboxylate carrier	1960	20	4.29876e-170	88.81	13	P:GO:0015709; P:GO:0035435; P:GO:0071422; P:GO:0071423; P:GO:1902356; P:GO:1902358; F:GO:0015116; F:GO:0015117; F:GO:0015131; F:GO:0015140; F:GO:0015141; F:GO:0015297; C:GO:0016021	P:thiosulfate transport; P:phosphate ion transmembrane transport; P:succinate transmembrane transport; P:malate transmembrane transport; P:oxaloacetate(2-) transmembrane transport; P:sulfate transmembrane transport; F:sulfate transmembrane transporter activity; F:thiosulfate transmembrane transporter activity; F:oxaloacetate transmembrane transporter activity; F:malate transmembrane transporter a…			IPR023395 (G3DSA:1.50.40.GENE3D); IPR018108 (PFAM); PTHR45618:SF13 (PANTHER); PTHR45618 (PANTHER); IPR018108 (PROSITE_PROFILES); IPR018108 (PROSITE_PROFILES); IPR018108 (PROSITE_PROFILES); PS51257 (PROSITE_PROFILES); IPR023395 (SUPERFAMILY)	no GO terms	no GO terms
[INTERPRO, BLASTED, MAPPED, ANNOTATED]	c10255_g1_i1	1.32993	1.42353	0.864061	0.985928	PQQ 2 and/or VCBS domain containing protein	5982	20	0	67.57	1	C:GO:0016021	C:integral component of membrane			IPR015943 (G3DSA:2.130.10.GENE3D); PTHR21419:SF30 (PANTHER); PTHR21419 (PANTHER); IPR011047 (SUPERFAMILY)	F:GO:0005515	F:protein binding
[INTERPRO, BLASTED, MAPPED, ANNOTATED]	c10255_g2_i1	0	0	0	0	protein FAM234B-like	177	20	1.54214e-21	72.77	1	C:GO:0016021	C:integral component of membrane			no IPS match	no IPS match	no IPS match
[INTERPRO, BLASTED, MAPPED, ANNOTATED]	c102553_g1_i1	49.8736	60.7643	130.982	130.473	ras-like GTP-binding protein Rho1	498	20	5.18127e-69	96.55	60	P:GO:0001745; P:GO:0006897; P:GO:0007264; P:GO:0007298; P:GO:0007349; P:GO:0007368; P:GO:0007370; P:GO:0007374; P:GO:0007377; P:GO:0007395; P:GO:0007405; P:GO:0007422; P:GO:0007435; P:GO:0007480; P:GO:0008045; P:GO:0008347; P:GO:0016476; P:GO:0030334; P:GO:0030589; P:GO:0030950; P:GO:0031532; P:GO:0032456; P:GO:0034334; P:GO:0035006; P:GO:0035099; P:GO:0035149; P:GO:0035159; P:GO:0035202; P:GO:00…	P:compound eye morphogenesis; P:endocytosis; P:small GTPase mediated signal transduction; P:border follicle cell migration; P:cellularization; P:determination of left/right symmetry; P:ventral furrow formation; P:posterior midgut invagination; P:germ-band extension; P:dorsal closure, spreading of leading edge cells; P:neuroblast proliferation; P:peripheral nervous system development; P:salivary g…	EC:3.6.1.15	Nucleoside-triphosphate phosphatase	IPR001806 (PFAM); G3DSA:3.40.50.300 (GENE3D); PTHR24072:SF153 (PANTHER); PTHR24072 (PANTHER); IPR027417 (SUPERFAMILY)	F:GO:0003924; F:GO:0005525	F:GTPase activity; F:GTP binding
[INTERPRO, BLASTED, MAPPED, ANNOTATED]	c10256_g1_i1	0	0	0	1.08879	T-complex protein 1 subunit beta	1339	20	5.09999e-102	65.3	2	F:GO:0005488; C:GO:0005737	F:binding; C:cytoplasm			IPR017998 (PRINTS); IPR027410 (G3DSA:3.30.260.GENE3D); IPR027409 (G3DSA:3.50.7.GENE3D); IPR002423 (PFAM); IPR027413 (G3DSA:1.10.560.GENE3D); PTHR11353 (PANTHER); IPR012716 (PTHR11353:PANTHER); IPR027410 (SUPERFAMILY); IPR027413 (SUPERFAMILY); IPR027409 (SUPERFAMILY)	P:GO:0006457; F:GO:0005524; F:GO:0051082; C:GO:0005829; C:GO:0005832	P:protein folding; F:ATP binding; F:unfolded protein binding; C:cytosol; C:chaperonin-containing T-complex
[INTERPRO, BLASTED, MAPPED, ANNOTATED]	c102560_g1_i1	0	0	0.251035	0	general odorant-binding protein 69a-like	145	20	4.36771e-09	66.08	1	P:GO:0007608	P:sensory perception of smell			IPR036728 (G3DSA:1.10.238.GENE3D); IPR006170 (PFAM); IPR036728 (SUPERFAMILY)	F:GO:0005549	F:odorant binding
[INTERPRO, BLASTED, MAPPED, ANNOTATED]	c102565_g1_i1	0	0	0	0	isoleucine--tRNA ligase, cytoplasmic	116	20	6.56656e-15	78.51	6	P:GO:0006428; P:GO:0106074; F:GO:0000049; F:GO:0002161; F:GO:0004822; F:GO:0005524	P:isoleucyl-tRNA aminoacylation; P:aminoacyl-tRNA metabolism involved in translational fidelity; F:tRNA binding; F:aminoacyl-tRNA editing activity; F:isoleucine-tRNA ligase activity; F:ATP binding	EC:6.1.1.5; EC:3.1.1.1	Isoleucine--tRNA ligase; Carboxylesterase	IPR002300 (PFAM)	P:GO:0006418; F:GO:0000166; F:GO:0004812; F:GO:0005524	P:tRNA aminoacylation for protein translation; F:nucleotide binding; F:aminoacyl-tRNA ligase activity; F:ATP binding
[INTERPRO, BLASTED, MAPPED, ANNOTATED]	c10257_g1_i1	26.4528	46.4434	125.722	99.2674	cytochrome b561 domain-containing protein 2-like	1236	20	2.34795e-115	61.16	2	P:GO:0055114; C:GO:0016021	P:oxidation-reduction process; C:integral component of membrane			IPR006593 (PFAM); G3DSA:1.20.120.1770 (GENE3D); PTHR15422 (PANTHER); PTHR15422:SF35 (PANTHER); IPR006593 (PROSITE_PROFILES); cd08761 (CDD)	no GO terms	no GO terms
[INTERPRO, BLASTED, MAPPED, ANNOTATED]	c102573_g1_i1	0	0	0	0.322732	cubilin-like	308	20	5.16953e-42	73.61	3	P:GO:0050728; C:GO:0005615; C:GO:0016020	P:negative regulation of inflammatory response; C:extracellular space; C:membrane			IPR035914 (G3DSA:2.60.120.GENE3D); IPR000859 (PFAM); PTHR45645:SF31 (PANTHER); PTHR45645 (PANTHER); IPR000859 (PROSITE_PROFILES); IPR000859 (CDD); IPR035914 (SUPERFAMILY)	no GO terms	no GO terms
[INTERPRO, BLASTED, MAPPED, ANNOTATED]	c102594_g1_i1	0	0	0.277863	0.25293	myrosinase 1-like	131	20	9.02954e-22	78.97	2	P:GO:0005975; F:GO:0004553	P:carbohydrate metabolic process; F:hydrolase activity, hydrolyzing O-glycosyl compounds			no IPS match	no IPS match	no IPS match
[INTERPRO, BLASTED, MAPPED, ANNOTATED]	c102608_g1_i1	0	0.407313	0	0	isoleucine--tRNA ligase, cytoplasmic	280	15	1.66223e-09	56	4	P:GO:0006399; P:GO:0006412; F:GO:0016874; F:GO:0140101	P:tRNA metabolic process; P:translation; F:ligase activity; F:catalytic activity, acting on a tRNA			no IPS match	no IPS match	no IPS match
[INTERPRO, BLASTED, MAPPED, ANNOTATED]	c102629_g1_i1	17.1126	6.30757	89.9393	32.8367	titin homolog	223	20	1.71298e-40	93.55	6	P:GO:0034453; F:GO:0008017; C:GO:0005814; C:GO:0005879; C:GO:0036064; C:GO:0036126	P:microtubule anchoring; F:microtubule binding; C:centriole; C:axonemal microtubule; C:ciliary basal body; C:sperm flagellum			no IPS match	no IPS match	no IPS match
[INTERPRO, BLASTED, MAPPED, ANNOTATED]	c10263_g1_i1	0	0	0.149181	0.407383	gustatory receptor for sugar taste 64f-like	488	20	1.59487e-20	54.97	1	P:GO:0050909	P:sensory perception of taste			IPR009318 (PFAM); PTHR21421:SF34 (PANTHER); IPR009318 (PANTHER)	P:GO:0050912; F:GO:0008527; C:GO:0016021	P:detection of chemical stimulus involved in sensory perception of taste; F:taste receptor activity; C:integral component of membrane
[INTERPRO, BLASTED, MAPPED, ANNOTATED]	c10264_g1_i1	2.04087	2.45179	4.0136	5.39976	protein groucho isoform X1	2884	20	0	92.09	7	P:GO:0006355; P:GO:0090090; P:GO:1903507; F:GO:0003714; F:GO:0070491; C:GO:0005634; C:GO:0005667	P:regulation of transcription, DNA-templated; P:negative regulation of canonical Wnt signaling pathway; P:negative regulation of nucleic acid-templated transcription; F:transcription corepressor activity; F:repressing transcription factor binding; C:nucleus; C:transcription regulator complex			IPR009146 (PRINTS); IPR001680 (PFAM); IPR005617 (PFAM); IPR015943 (G3DSA:2.130.10.GENE3D); PTHR10814:SF4 (PANTHER); IPR009146 (PANTHER); IPR001680 (PROSITE_PROFILES); IPR017986 (PROSITE_PROFILES); IPR001680 (PROSITE_PROFILES); IPR017986 (PROSITE_PROFILES); IPR001680 (PROSITE_PROFILES); cd00200 (CDD); IPR036322 (SUPERFAMILY)	P:GO:0006355; F:GO:0005515; C:GO:0005634	P:regulation of transcription, DNA-templated; F:protein binding; C:nucleus
[INTERPRO, BLASTED, MAPPED, ANNOTATED]	c10264_g1_i2	5.49551	6.27747	8.55207	5.63042	protein groucho isoform X1	2707	20	0	92.05	7	P:GO:0006355; P:GO:0090090; P:GO:1903507; F:GO:0003714; F:GO:0070491; C:GO:0005634; C:GO:0005667	P:regulation of transcription, DNA-templated; P:negative regulation of canonical Wnt signaling pathway; P:negative regulation of nucleic acid-templated transcription; F:transcription corepressor activity; F:repressing transcription factor binding; C:nucleus; C:transcription regulator complex			IPR009146 (PRINTS); IPR001680 (PFAM); IPR015943 (G3DSA:2.130.10.GENE3D); IPR005617 (PFAM); PTHR10814:SF4 (PANTHER); IPR009146 (PANTHER); PTHR10814:SF4 (PANTHER); IPR017986 (PROSITE_PROFILES); IPR017986 (PROSITE_PROFILES); IPR001680 (PROSITE_PROFILES); IPR001680 (PROSITE_PROFILES); IPR001680 (PROSITE_PROFILES); cd00200 (CDD); IPR036322 (SUPERFAMILY)	P:GO:0006355; F:GO:0005515; C:GO:0005634	P:regulation of transcription, DNA-templated; F:protein binding; C:nucleus
[INTERPRO, BLASTED, MAPPED, ANNOTATED]	c10265_g1_i1	11.6966	12.532	51.8365	65.2797	LIM and senescent cell antigen-like-containing domain protein 1 isoform X2	1811	20	0	92.01	8	P:GO:0045216; P:GO:0098609; P:GO:1900026; P:GO:2001046; F:GO:0046872; C:GO:0005737; C:GO:0005911; C:GO:0005925	P:cell-cell junction organization; P:cell-cell adhesion; P:positive regulation of substrate adhesion-dependent cell spreading; P:positive regulation of integrin-mediated signaling pathway; F:metal ion binding; C:cytoplasm; C:cell-cell junction; C:focal adhesion			G3DSA:2.10.110.10 (GENE3D); IPR001781 (PFAM); G3DSA:2.10.110.10 (GENE3D); IPR017351 (PIRSF); G3DSA:2.10.110.10 (GENE3D); G3DSA:2.10.110.10 (GENE3D); G3DSA:2.10.110.10 (GENE3D); IPR017351 (PANTHER); PTHR24210:SF10 (PANTHER); IPR001781 (PROSITE_PROFILES); IPR001781 (PROSITE_PROFILES); IPR001781 (PROSITE_PROFILES); IPR001781 (PROSITE_PROFILES); IPR001781 (PROSITE_PROFILES); cd09335 (CDD); cd09333 (C…	no GO terms	no GO terms
[INTERPRO, BLASTED, MAPPED, ANNOTATED]	c10265_g2_i1	0	0.487383	2.10001	1.69917	LIM and senescent cell antigen-like-containing domain protein 1 isoform X3	156	20	2.88591e-29	96.33	1	F:GO:0046872	F:metal ion binding			IPR001781 (PFAM); G3DSA:2.10.110.10 (GENE3D)	no GO terms	no GO terms
[INTERPRO, BLASTED, MAPPED, ANNOTATED]	c102654_g1_i1	0	0	0	0.749634	40S ribosomal protein S11 isoform X2	221	20	9.49676e-34	85.27	3	P:GO:0006412; F:GO:0003735; C:GO:0022627	P:translation; F:structural constituent of ribosome; C:cytosolic small ribosomal subunit			G3DSA:2.40.50.1000 (GENE3D); IPR000266 (PFAM); IPR000266 (PANTHER); PTHR10744:SF9 (PANTHER); IPR012340 (SUPERFAMILY)	P:GO:0006412; F:GO:0003735; C:GO:0005840	P:translation; F:structural constituent of ribosome; C:ribosome
[INTERPRO, BLASTED, MAPPED, ANNOTATED]	c10266_g1_i1	7.15814	8.30891	7.29157	2.72063	cytospin-A isoform X2	2521	20	1.21057e-72	93.78	8	P:GO:0007049; P:GO:0030036; P:GO:0051301; C:GO:0005737; C:GO:0005815; C:GO:0005819; C:GO:0005921; C:GO:0031941	P:cell cycle; P:actin cytoskeleton organization; P:cell division; C:cytoplasm; C:microtubule organizing center; C:spindle; C:gap junction; C:filamentous actin			IPR001715 (PFAM); IPR036872 (G3DSA:1.10.418.GENE3D); IPR040166 (PTHR23167:PANTHER); PTHR23167 (PANTHER); IPR001715 (PROSITE_PROFILES); IPR001715 (CDD); IPR036872 (SUPERFAMILY)	F:GO:0005515	F:protein binding
[INTERPRO, BLASTED, MAPPED, ANNOTATED]	c102664_g1_i1	0	0	0.346668	0	annulin	105	20	1.54658e-17	94.8	3	P:GO:0018149; F:GO:0003810; F:GO:0046872	P:peptide cross-linking; F:protein-glutamine gamma-glutamyltransferase activity; F:metal ion binding	EC:2.3.2.13	Protein-glutamine gamma-glutamyltransferase	no IPS match	no IPS match	no IPS match
[INTERPRO, BLASTED, MAPPED, ANNOTATED]	c1027_g2_i1	0	0	0.497118	0.201116	dihydrolipoyl dehydrogenase, mitochondrial	659	20	1.0679e-90	77.33	8	P:GO:0006099; P:GO:0006546; P:GO:0006748; F:GO:0004148; F:GO:0050660; C:GO:0005947; C:GO:0005960; C:GO:0045252	P:tricarboxylic acid cycle; P:glycine catabolic process; P:lipoamide metabolic process; F:dihydrolipoyl dehydrogenase activity; F:flavin adenine dinucleotide binding; C:mitochondrial alpha-ketoglutarate dehydrogenase complex; C:glycine cleavage complex; C:oxoglutarate dehydrogenase complex	EC:1.8.1.4	Dihydrolipoyl dehydrogenase	PR00411 (PRINTS); PR00368 (PRINTS); IPR004099 (PFAM); IPR036188 (G3DSA:3.50.50.GENE3D); IPR016156 (G3DSA:3.30.390.GENE3D); IPR023753 (PFAM); PTHR22912 (PANTHER); PTHR22912:SF151 (PANTHER); IPR036188 (SUPERFAMILY); IPR016156 (SUPERFAMILY)	P:GO:0045454; P:GO:0055114; F:GO:0016491; F:GO:0050660	P:cell redox homeostasis; P:oxidation-reduction process; F:oxidoreductase activity; F:flavin adenine dinucleotide binding
[INTERPRO, BLASTED, MAPPED, ANNOTATED]	c10272_g2_i1	0	0.191999	0	0	methylglutaconyl-CoA hydratase, mitochondrial	198	20	9.99895e-14	69.72	3	P:GO:0006635; F:GO:0004300; C:GO:0005739	P:fatty acid beta-oxidation; F:enoyl-CoA hydratase activity; C:mitochondrion	EC:4.2.1.17	Enoyl-CoA hydratase	G3DSA:3.90.226.10 (GENE3D); IPR029045 (SUPERFAMILY)	no GO terms	no GO terms
[INTERPRO, BLASTED, MAPPED, ANNOTATED]	c102743_g1_i1	0	0	0	0	protein slowmo	103	20	2.57095e-08	81.21	5	P:GO:0007283; P:GO:0008345; P:GO:0030432; P:GO:0030706; C:GO:0005758	P:spermatogenesis; P:larval locomotory behavior; P:peristalsis; P:germarium-derived oocyte differentiation; C:mitochondrial intermembrane space			no IPS match	no IPS match	no IPS match
[INTERPRO, BLASTED, MAPPED, ANNOTATED]	c10275_g1_i1	0.769997	1.14883	1.3	0.637189	F-box/LRR-repeat protein 4	1092	20	1.887e-53	65.14	1	P:GO:0009987	P:cellular process			IPR032675 (G3DSA:3.80.10.GENE3D); SSF52047 (SUPERFAMILY)	no GO terms	no GO terms
[INTERPRO, BLASTED, MAPPED, ANNOTATED]	c102754_g1_i1	0.125348	0.147348	0.282171	0.256851	polycystin-2-like isoform X1	258	19	4.39529e-19	64.52	3	P:GO:0050982; F:GO:0005262; C:GO:0016020	P:detection of mechanical stimulus; F:calcium channel activity; C:membrane			no IPS match	no IPS match	no IPS match
[INTERPRO, BLASTED, MAPPED, ANNOTATED]	c102767_g1_i1	0	0	0	0.202036	RB1-inducible coiled-coil protein 1 isoform X1	164	13	1.59066e-23	83.51	12	P:GO:0000045; P:GO:0000422; P:GO:0001934; P:GO:0030242; P:GO:0034727; P:GO:0061709; P:GO:0061723; F:GO:0019901; F:GO:0060090; C:GO:0019898; C:GO:0034045; C:GO:1990316	P:autophagosome assembly; P:autophagy of mitochondrion; P:positive regulation of protein phosphorylation; P:autophagy of peroxisome; P:piecemeal microautophagy of the nucleus; P:reticulophagy; P:glycophagy; F:protein kinase binding; F:molecular adaptor activity; C:extrinsic component of membrane; C:phagophore assembly site membrane; C:Atg1/ULK1 kinase complex			no IPS match	no IPS match	no IPS match
[INTERPRO, BLASTED, MAPPED, ANNOTATED]	c10281_g1_i1	2.48633	3.14992	4.99376	4.46465	C-terminal-binding protein isoform X1	3681	20	0	87.16	5	P:GO:0055114; P:GO:1903507; F:GO:0003714; F:GO:0016616; F:GO:0051287	P:oxidation-reduction process; P:negative regulation of nucleic acid-templated transcription; F:transcription corepressor activity; F:oxidoreductase activity, acting on the CH-OH group of donors, NAD or NADP as acceptor; F:NAD binding			IPR006140 (PFAM); IPR006139 (PFAM); G3DSA:3.40.50.720 (GENE3D); G3DSA:3.40.50.720 (GENE3D); PTHR46029 (PANTHER); PTHR46029:SF7 (PANTHER); IPR043322 (CDD); SSF52283 (SUPERFAMILY); IPR036291 (SUPERFAMILY); SSF52283 (SUPERFAMILY)	P:GO:0055114; F:GO:0003714; F:GO:0016616; F:GO:0051287	P:oxidation-reduction process; F:transcription corepressor activity; F:oxidoreductase activity, acting on the CH-OH group of donors, NAD or NADP as acceptor; F:NAD binding
[INTERPRO, BLASTED, MAPPED, ANNOTATED]	c10281_g1_i2	11.0059	11.1636	12.2351	11.8963	C-terminal-binding protein isoform X1	3579	20	0	93.98	5	P:GO:0055114; P:GO:1903507; F:GO:0003714; F:GO:0016616; F:GO:0051287	P:oxidation-reduction process; P:negative regulation of nucleic acid-templated transcription; F:transcription corepressor activity; F:oxidoreductase activity, acting on the CH-OH group of donors, NAD or NADP as acceptor; F:NAD binding			IPR006140 (PFAM); G3DSA:3.40.50.720 (GENE3D); IPR006139 (PFAM); G3DSA:3.40.50.720 (GENE3D); PTHR46029:SF7 (PANTHER); PTHR46029 (PANTHER); IPR043322 (CDD); SSF52283 (SUPERFAMILY); SSF52283 (SUPERFAMILY); IPR036291 (SUPERFAMILY)	P:GO:0055114; F:GO:0003714; F:GO:0016616; F:GO:0051287	P:oxidation-reduction process; F:transcription corepressor activity; F:oxidoreductase activity, acting on the CH-OH group of donors, NAD or NADP as acceptor; F:NAD binding
[INTERPRO, BLASTED, MAPPED, ANNOTATED]	c102821_g1_i1	1.80723	0.78268	3.31883	1.75414	transcription factor Dp-1	340	20	1.56921e-49	87.45	6	P:GO:0006357; P:GO:0051726; F:GO:0000981; F:GO:0003677; C:GO:0005634; C:GO:0005667	P:regulation of transcription by RNA polymerase II; P:regulation of cell cycle; F:DNA-binding transcription factor activity, RNA polymerase II-specific; F:DNA binding; C:nucleus; C:transcription regulator complex			IPR014889 (PFAM); IPR038168 (G3DSA:1.20.140.GENE3D); IPR015648 (PANTHER); PTHR12548:SF5 (PANTHER); IPR014889 (CDD); IPR037241 (SUPERFAMILY)	P:GO:0051726; F:GO:0003700; C:GO:0005667	P:regulation of cell cycle; F:DNA-binding transcription factor activity; C:transcription regulator complex
[INTERPRO, BLASTED, MAPPED, ANNOTATED]	c10283_g1_i2	0.85831	0.90085	0	0	odorant receptor Or2-like	1055	20	3.82401e-26	55.15	2	P:GO:0050896; C:GO:0016020	P:response to stimulus; C:membrane			IPR004117 (PFAM); IPR004117 (PANTHER); PTHR21137:SF39 (PANTHER)	P:GO:0007608; F:GO:0004984; F:GO:0005549; C:GO:0016020	P:sensory perception of smell; F:olfactory receptor activity; F:odorant binding; C:membrane
[INTERPRO, BLASTED, MAPPED, ANNOTATED]	c102850_g1_i1	0	0	0.227501	0	adenylate cyclase type 2-like	320	9	6.08598e-08	75.94	2	F:GO:0005488; C:GO:0005694	F:binding; C:chromosome			no IPS match	no IPS match	no IPS match
[INTERPRO, BLASTED, MAPPED, ANNOTATED]	c102851_g1_i1	15.0324	10.6979	30.5468	25.6413	kinesin light chain isoform X1	398	20	2.20923e-81	97.72	4	F:GO:0003777; C:GO:0005737; C:GO:0005871; C:GO:0005874	F:microtubule motor activity; C:cytoplasm; C:kinesin complex; C:microtubule	EC:3.6.1.15	Nucleoside-triphosphate phosphatase	PF13424 (PFAM); IPR011990 (G3DSA:1.25.40.GENE3D); PTHR45783 (PANTHER); PTHR45783:SF2 (PANTHER); IPR013026 (PROSITE_PROFILES); IPR011990 (SUPERFAMILY)	F:GO:0005515	F:protein binding
[INTERPRO, BLASTED, MAPPED, ANNOTATED]	c102865_g1_i1	0	0.574258	0	0	60S ribosomal protein L44	331	20	1.26561e-33	80.26	3	P:GO:0006412; F:GO:0003735; C:GO:0022625	P:translation; F:structural constituent of ribosome; C:cytosolic large ribosomal subunit			G3DSA:3.10.450.80 (GENE3D); IPR000552 (PFAM); IPR000552 (PANTHER); PTHR10369:SF38 (PANTHER); IPR011332 (SUPERFAMILY)	P:GO:0006412; F:GO:0003735; C:GO:0005840	P:translation; F:structural constituent of ribosome; C:ribosome
[INTERPRO, BLASTED, MAPPED, ANNOTATED]	c10287_g1_i1	4.36043	5.4105	3.20375	2.29579	zinc finger protein DZIP1	534	20	1.0709e-58	78.45	3	P:GO:0060271; C:GO:0005737; C:GO:0036064	P:cilium assembly; C:cytoplasm; C:ciliary basal body			IPR032714 (PFAM); PTHR21502:SF3 (PANTHER); PTHR21502 (PANTHER)	no GO terms	no GO terms
[INTERPRO, BLASTED, MAPPED, ANNOTATED]	c102870_g1_i1	0	0.324922	0	0	tubulin alpha chain-like	117	20	2.10556e-15	92.11	12	P:GO:0007010; P:GO:0007017; P:GO:0055085; F:GO:0003924; F:GO:0005200; F:GO:0005524; F:GO:0005525; F:GO:0016887; F:GO:0042626; C:GO:0005737; C:GO:0005874; C:GO:0016021	P:cytoskeleton organization; P:microtubule-based process; P:transmembrane transport; F:GTPase activity; F:structural constituent of cytoskeleton; F:ATP binding; F:GTP binding; F:ATPase activity; F:ATPase-coupled transmembrane transporter activity; C:cytoplasm; C:microtubule; C:integral component of membrane	EC:3.6.1.3; EC:3.6.1.15	Adenosinetriphosphatase; Nucleoside-triphosphate phosphatase	no IPS match	no IPS match	no IPS match
[INTERPRO, BLASTED, MAPPED, ANNOTATED]	c102873_g1_i1	0	0	0	0	40S ribosomal protein S9	124	20	8.11343e-16	90.24	7	P:GO:0006412; F:GO:0003735; F:GO:0019843; C:GO:0000228; C:GO:0005730; C:GO:0005737; C:GO:0015935	P:translation; F:structural constituent of ribosome; F:rRNA binding; C:nuclear chromosome; C:nucleolus; C:cytoplasm; C:small ribosomal subunit			no IPS match	no IPS match	no IPS match
[INTERPRO, BLASTED, MAPPED, ANNOTATED]	c102878_g1_i1	0	0.156444	10.186	18.9531	acyl-CoA Delta(11) desaturase-like	243	20	1.55977e-18	60.98	2	P:GO:0006629; F:GO:0016491	P:lipid metabolic process; F:oxidoreductase activity			no IPS match	no IPS match	no IPS match
[INTERPRO, BLASTED, MAPPED, ANNOTATED]	c10288_g1_i1	3.96264	5.47851	74.0517	123.47	ABC transporter G family member 23-like	2734	20	0	74.73	3	F:GO:0005524; F:GO:0016887; C:GO:0016021	F:ATP binding; F:ATPase activity; C:integral component of membrane	EC:3.6.1.3; EC:3.6.1.15	Adenosinetriphosphatase; Nucleoside-triphosphate phosphatase	PF12698 (PFAM); IPR003439 (PFAM); G3DSA:3.40.50.300 (GENE3D); PTHR43038 (PANTHER); PTHR43038:SF2 (PANTHER); IPR003439 (PROSITE_PROFILES); IPR000412 (PROSITE_PROFILES); cd03230 (CDD); IPR027417 (SUPERFAMILY)	P:GO:0055085; F:GO:0005524; C:GO:0016021; C:GO:0043190	P:transmembrane transport; F:ATP binding; C:integral component of membrane; C:ATP-binding cassette (ABC) transporter complex
[INTERPRO, BLASTED, MAPPED, ANNOTATED]	c10288_g2_i1	0.295341	0	7.47947	8.47258	ABC transporter G family member 23-like	219	20	1.80425e-31	69.67	2	F:GO:0000166; C:GO:0016021	F:nucleotide binding; C:integral component of membrane			no IPS match	no IPS match	no IPS match
[INTERPRO, BLASTED, MAPPED, ANNOTATED]	c10289_g1_i1	2.86568	2.91718	4.46134	5.41805	paired amphipathic helix protein Sin3b	6568	20	0	80.27	5	P:GO:0000122; P:GO:0016575; F:GO:0003714; F:GO:0004407; C:GO:0016580	P:negative regulation of transcription by RNA polymerase II; P:histone deacetylation; F:transcription corepressor activity; F:histone deacetylase activity; C:Sin3 complex	EC:3.5.1.98	Histone deacetylase	IPR003822 (PFAM); IPR031693 (PFAM); IPR036600 (G3DSA:1.20.1160.GENE3D); IPR036600 (G3DSA:1.20.1160.GENE3D); IPR013194 (PFAM); IPR036600 (G3DSA:1.20.1160.GENE3D); IPR039774 (PANTHER); IPR037969 (PTHR12346:PANTHER); IPR039774 (PANTHER); IPR003822 (PROSITE_PROFILES); IPR003822 (PROSITE_PROFILES); IPR003822 (PROSITE_PROFILES); IPR036600 (SUPERFAMILY); IPR036600 (SUPERFAMILY); IPR036600 (SUPERFAMILY)	P:GO:0006355; F:GO:0003714; C:GO:0016580	P:regulation of transcription, DNA-templated; F:transcription corepressor activity; C:Sin3 complex
[INTERPRO, BLASTED, MAPPED, ANNOTATED]	c102895_g1_i1	0	0	0	0.39445	superkiller viralicidic activity 2-like 2	336	20	7.77131e-51	82.57	4	P:GO:0006401; F:GO:0003723; F:GO:0003724; F:GO:0005524	P:RNA catabolic process; F:RNA binding; F:RNA helicase activity; F:ATP binding	EC:3.6.1.3; EC:3.6.4.13; EC:3.6.1.15	Adenosinetriphosphatase; RNA helicase; Nucleoside-triphosphate phosphatase	G3DSA:3.40.50.300 (GENE3D); G3DSA:3.40.50.300 (GENE3D); PTHR12131 (PANTHER); PTHR12131:SF7 (PANTHER); cd18795 (CDD); cd18024 (CDD); IPR027417 (SUPERFAMILY)	no GO terms	no GO terms
[INTERPRO, BLASTED, MAPPED, ANNOTATED]	c10290_g1_i1	0.91789	2.2171	1.92473	1.81643	pancreatic triacylglycerol lipase-like	2572	20	0	84.8	4	P:GO:0016042; F:GO:0004806; F:GO:0046872; C:GO:0005615	P:lipid catabolic process; F:triglyceride lipase activity; F:metal ion binding; C:extracellular space	EC:3.1.1.1; EC:3.1.1.3	Carboxylesterase; Triacylglycerol lipase	IPR000734 (PRINTS); IPR002331 (PRINTS); IPR013818 (PFAM); IPR029058 (G3DSA:3.40.50.GENE3D); G3DSA:2.60.60.20 (GENE3D); PTHR11610:SF147 (PANTHER); IPR000734 (PANTHER); IPR033906 (CDD); IPR029058 (SUPERFAMILY)	P:GO:0006629; F:GO:0004806	P:lipid metabolic process; F:triglyceride lipase activity
[INTERPRO, BLASTED, MAPPED, ANNOTATED]	c10290_g1_i2	2.89384	1.83515	0.757145	1.11833	pancreatic triacylglycerol lipase-like	2548	20	0	84.8	4	P:GO:0016042; F:GO:0004806; F:GO:0046872; C:GO:0005615	P:lipid catabolic process; F:triglyceride lipase activity; F:metal ion binding; C:extracellular space	EC:3.1.1.1; EC:3.1.1.3	Carboxylesterase; Triacylglycerol lipase	IPR000734 (PRINTS); IPR002331 (PRINTS); IPR013818 (PFAM); IPR029058 (G3DSA:3.40.50.GENE3D); G3DSA:2.60.60.20 (GENE3D); PTHR11610:SF147 (PANTHER); IPR000734 (PANTHER); IPR033906 (CDD); IPR029058 (SUPERFAMILY)	P:GO:0006629; F:GO:0004806	P:lipid metabolic process; F:triglyceride lipase activity
[INTERPRO, BLASTED, MAPPED, ANNOTATED]	c102915_g1_i1	15.1635	14.5123	8.005	4.26203	protein dopey-1 homolog isoform X1	241	20	2.15984e-23	89.07	4	P:GO:0006895; C:GO:0005768; C:GO:0005802; C:GO:0005829	P:Golgi to endosome transport; C:endosome; C:trans-Golgi network; C:cytosol			no IPS match	no IPS match	no IPS match
[INTERPRO, BLASTED, MAPPED, ANNOTATED]	c102929_g1_i1	0	1.10191	0.263769	0.720301	glyoxylate reductase/hydroxypyruvate reductase-like	138	20	2.75897e-19	88.12	3	P:GO:0055114; F:GO:0016616; F:GO:0051287	P:oxidation-reduction process; F:oxidoreductase activity, acting on the CH-OH group of donors, NAD or NADP as acceptor; F:NAD binding			IPR006140 (PFAM); G3DSA:3.40.50.720 (GENE3D); IPR036291 (SUPERFAMILY)	P:GO:0055114; F:GO:0051287	P:oxidation-reduction process; F:NAD binding
[INTERPRO, BLASTED, MAPPED, ANNOTATED]	c10293_g1_i1	1.46373	1.49796	69.5827	78.265	cathepsin L1-like	1878	20	1.39992e-144	67.11	1	F:GO:0008233	F:peptidase activity			IPR000668 (PRINTS); G3DSA:3.90.70.10 (GENE3D); IPR013201 (PFAM); IPR000668 (PFAM); PTHR12411:SF554 (PANTHER); PTHR12411 (PANTHER); IPR039417 (CDD); IPR038765 (SUPERFAMILY)	P:GO:0006508; F:GO:0008234	P:proteolysis; F:cysteine-type peptidase activity
[INTERPRO, BLASTED, MAPPED, ANNOTATED]	c102932_g1_i1	0.35441	0.104153	1.29644	0.816998	CD2 antigen cytoplasmic tail-binding protein 2 homolog	365	20	9.78687e-31	88.12	1	C:GO:0005682	C:U5 snRNP			no IPS match	no IPS match	no IPS match
[INTERPRO, BLASTED, MAPPED, ANNOTATED]	c102946_g1_i1	0.0895842	0.315921	0.100831	0	glutaredoxin-related protein 5, mitochondrial	361	20	1.84905e-33	74.91	4	P:GO:0055114; F:GO:0015036; F:GO:0051536; C:GO:0005759	P:oxidation-reduction process; F:disulfide oxidoreductase activity; F:iron-sulfur cluster binding; C:mitochondrial matrix			IPR036249 (G3DSA:3.40.30.GENE3D); IPR002109 (PFAM); IPR004480 (PANTHER); PTHR10293:SF66 (PANTHER); IPR002109 (PROSITE_PROFILES); IPR036249 (SUPERFAMILY)	F:GO:0015035	F:protein disulfide oxidoreductase activity
[INTERPRO, BLASTED, MAPPED, ANNOTATED]	c102947_g1_i1	8.55629	9.37612	34.6046	30.4593	angiotensin-converting enzyme-like	223	20	3.09986e-45	91.33	6	P:GO:0006508; F:GO:0004180; F:GO:0008237; F:GO:0008241; F:GO:0046872; C:GO:0016021	P:proteolysis; F:carboxypeptidase activity; F:metallopeptidase activity; F:peptidyl-dipeptidase activity; F:metal ion binding; C:integral component of membrane	EC:3.4.17.11; EC:3.4.15	Glutamate carboxypeptidase; Acting on peptide bonds (peptidases)	IPR001548 (PFAM); IPR001548 (PANTHER); PTHR10514:SF40 (PANTHER); IPR001548 (CDD); SSF55486 (SUPERFAMILY)	P:GO:0006508; F:GO:0008237; F:GO:0008241; C:GO:0016020	P:proteolysis; F:metallopeptidase activity; F:peptidyl-dipeptidase activity; C:membrane
[INTERPRO, BLASTED, MAPPED, ANNOTATED]	c102948_g1_i1	0	0	0	0.392116	phosphatidylinositol N-acetylglucosaminyltransferase subunit A	338	20	6.98435e-13	55.73	2	F:GO:0016740; C:GO:0016020	F:transferase activity; C:membrane			IPR001296 (PFAM); G3DSA:3.40.50.2000 (GENE3D); PTHR45871 (PANTHER); PTHR45871:SF1 (PANTHER); cd03796 (CDD); SSF53756 (SUPERFAMILY)	no GO terms	no GO terms
[INTERPRO, BLASTED, MAPPED, ANNOTATED]	c10295_g1_i1	6.54872	7.08294	10.7029	9.957	solute carrier family 25 member 36-A isoform X1	2163	20	0	86.62	6	P:GO:0015867; P:GO:1990519; F:GO:0005347; F:GO:0015218; C:GO:0016021; C:GO:0031966	P:ATP transport; P:pyrimidine nucleotide import into mitochondrion; F:ATP transmembrane transporter activity; F:pyrimidine nucleotide transmembrane transporter activity; C:integral component of membrane; C:mitochondrial membrane			IPR002067 (PRINTS); IPR018108 (PFAM); IPR023395 (G3DSA:1.50.40.GENE3D); PTHR45829 (PANTHER); IPR018108 (PROSITE_PROFILES); IPR018108 (PROSITE_PROFILES); IPR018108 (PROSITE_PROFILES); IPR023395 (SUPERFAMILY)	P:GO:0055085	P:transmembrane transport
[INTERPRO, BLASTED, MAPPED, ANNOTATED]	c102952_g1_i1	0	0	0	0	leucine-rich repeats and immunoglobulin-like domains protein 2	241	20	2.94697e-53	93.63	1	C:GO:0016021	C:integral component of membrane			IPR032675 (G3DSA:3.80.10.GENE3D); PTHR45617:SF64 (PANTHER); PTHR45617 (PANTHER); SSF52058 (SUPERFAMILY)	no GO terms	no GO terms
[INTERPRO, BLASTED, MAPPED, ANNOTATED]	c10296_g1_i1	4.68419	4.55533	1.3265	0.818624	RabGAP-TBC domain containing protein	3238	20	0	74.61	3	P:GO:0006886; P:GO:0090630; F:GO:0005096	P:intracellular protein transport; P:activation of GTPase activity; F:GTPase activator activity			IPR032738 (PFAM); G3DSA:1.10.472.80 (GENE3D); IPR000195 (PFAM); G3DSA:1.10.8.270 (GENE3D); PTHR22957 (PANTHER); PTHR22957:SF289 (PANTHER); IPR000195 (PROSITE_PROFILES); IPR035969 (SUPERFAMILY); IPR035969 (SUPERFAMILY)	no GO terms	no GO terms
[INTERPRO, BLASTED, MAPPED, ANNOTATED]	c10296_g1_i2	1.45874	0.76571	0.216852	0.338388	TBC1 domain family member 30-like Protein	3525	20	0	72.96	3	P:GO:0006886; P:GO:0090630; F:GO:0005096	P:intracellular protein transport; P:activation of GTPase activity; F:GTPase activator activity			IPR000195 (PFAM); G3DSA:1.10.472.80 (GENE3D); G3DSA:1.10.8.270 (GENE3D); IPR032738 (PFAM); PTHR22957:SF289 (PANTHER); PTHR22957 (PANTHER); IPR000195 (PROSITE_PROFILES); IPR035969 (SUPERFAMILY); IPR035969 (SUPERFAMILY)	no GO terms	no GO terms
[INTERPRO, BLASTED, MAPPED, ANNOTATED]	c102961_g1_i1	0	0	0	0.417653	caspase-like protein	238	18	1.0896e-15	63.91	1	F:GO:0008234	F:cysteine-type peptidase activity			no IPS match	no IPS match	no IPS match
[INTERPRO, BLASTED, MAPPED, ANNOTATED]	c102962_g1_i1	0	0	0	0.354372	pol-like protein	187	20	7.77239e-13	70.31	4	P:GO:0006807; P:GO:0043170; P:GO:0044238; F:GO:0003824	P:nitrogen compound metabolic process; P:macromolecule metabolic process; P:primary metabolic process; F:catalytic activity			IPR043128 (G3DSA:3.30.70.GENE3D); IPR043502 (SUPERFAMILY)	no GO terms	no GO terms
[INTERPRO, BLASTED, MAPPED, ANNOTATED]	c102964_g1_i1	0	0.378268	0	0	short/branched chain specific acyl-CoA dehydrogenase, mitochondrial	201	20	1.87866e-11	78.96	3	P:GO:0055114; F:GO:0003995; F:GO:0050660	P:oxidation-reduction process; F:acyl-CoA dehydrogenase activity; F:flavin adenine dinucleotide binding	EC:1.3.99.3	Acting on the CH-CH group of donors	IPR013786 (PFAM); IPR037069 (G3DSA:1.10.540.GENE3D); PTHR43884 (PANTHER); PTHR43884:SF1 (PANTHER); IPR009100 (SUPERFAMILY)	P:GO:0055114; F:GO:0016627; F:GO:0050660	P:oxidation-reduction process; F:oxidoreductase activity, acting on the CH-CH group of donors; F:flavin adenine dinucleotide binding
[INTERPRO, BLASTED, MAPPED, ANNOTATED]	c102971_g1_i1	0.543528	0.106487	3.87452	8.35306	calumenin	357	20	9.29761e-54	85.47	2	F:GO:0005509; C:GO:0005783	F:calcium ion binding; C:endoplasmic reticulum			G3DSA:1.10.238.10 (GENE3D); PTHR10827 (PANTHER); IPR027239 (PTHR10827:PANTHER); IPR002048 (PROSITE_PROFILES); IPR011992 (SUPERFAMILY)	F:GO:0005509	F:calcium ion binding
[INTERPRO, BLASTED, MAPPED, ANNOTATED]	c102973_g1_i1	0	0	0.202223	0.184077	isocitrate dehydrogenase [NAD] catalytic subunit 5, mitochondrial-like	360	20	4.81291e-25	67.69	1	F:GO:0003824	F:catalytic activity			IPR024084 (PFAM); G3DSA:3.40.718.10 (GENE3D); PTHR11835 (PANTHER); PTHR11835:SF48 (PANTHER); SSF53659 (SUPERFAMILY)	P:GO:0055114; F:GO:0016616	P:oxidation-reduction process; F:oxidoreductase activity, acting on the CH-OH group of donors, NAD or NADP as acceptor
[INTERPRO, BLASTED, MAPPED, ANNOTATED]	c102974_g1_i1	0	0	0	0	eukaryotic translation initiation factor 3 subunit H	197	20	5.59342e-36	92.29	10	P:GO:0001732; P:GO:0006508; F:GO:0003743; F:GO:0008237; F:GO:0070122; C:GO:0005829; C:GO:0005852; C:GO:0016282; C:GO:0033290; C:GO:0042788	P:formation of cytoplasmic translation initiation complex; P:proteolysis; F:translation initiation factor activity; F:metallopeptidase activity; F:isopeptidase activity; C:cytosol; C:eukaryotic translation initiation factor 3 complex; C:eukaryotic 43S preinitiation complex; C:eukaryotic 48S preinitiation complex; C:polysomal ribosome			no IPS match	no IPS match	no IPS match
[INTERPRO, BLASTED, MAPPED, ANNOTATED]	c102985_g1_i1	0	0	0	0	zinc finger protein OZF-like	106	20	5.76899e-12	83.98	3	F:GO:0003677; F:GO:0008270; C:GO:0005634	F:DNA binding; F:zinc ion binding; C:nucleus			no IPS match	no IPS match	no IPS match
[INTERPRO, BLASTED, MAPPED, ANNOTATED]	c10299_g1_i1	16.8005	19.0828	60.2718	62.0118	extended synaptotagmin-2 isoform X1	2795	20	0	83.52	10	P:GO:0006869; P:GO:0061817; F:GO:0005509; F:GO:0005544; F:GO:0008429; F:GO:0031210; F:GO:0035091; C:GO:0016021; C:GO:0031227; C:GO:0031234	P:lipid transport; P:endoplasmic reticulum-plasma membrane tethering; F:calcium ion binding; F:calcium-dependent phospholipid binding; F:phosphatidylethanolamine binding; F:phosphatidylcholine binding; F:phosphatidylinositol binding; C:integral component of membrane; C:intrinsic component of endoplasmic reticulum membrane; C:extrinsic component of cytoplasmic side of plasma membrane			IPR035892 (G3DSA:2.60.40.GENE3D); IPR039010 (PFAM); IPR000008 (PFAM); IPR035892 (G3DSA:2.60.40.GENE3D); IPR035892 (G3DSA:2.60.40.GENE3D); PTHR45761:SF1 (PANTHER); PTHR45761 (PANTHER); IPR000008 (PROSITE_PROFILES); IPR000008 (PROSITE_PROFILES); IPR000008 (PROSITE_PROFILES); IPR031468 (PROSITE_PROFILES); IPR037749 (CDD); IPR037752 (CDD); SSF49562 (SUPERFAMILY); SSF49562 (SUPERFAMILY); SSF49562 (SUP…	P:GO:0006869; P:GO:0061817; F:GO:0008289	P:lipid transport; P:endoplasmic reticulum-plasma membrane tethering; F:lipid binding
[INTERPRO, BLASTED, MAPPED, ANNOTATED]	c10299_g2_i1	0.404249	0.950397	3.41251	1.86378	extended synaptotagmin-2 isoform X1	160	20	1.50204e-10	71.38	3	P:GO:0006869; P:GO:0061817; C:GO:0016020	P:lipid transport; P:endoplasmic reticulum-plasma membrane tethering; C:membrane			no IPS match	no IPS match	no IPS match
[INTERPRO, BLASTED, MAPPED, ANNOTATED]	c102999_g1_i1	0	0.420065	0	1.28142	serine/threonine-protein phosphatase 2A 65 kDa regulatory subunit A alpha isoform isoform X1	181	20	7.0622e-32	97.33	6	P:GO:0043666; P:GO:0065003; F:GO:0004722; F:GO:0019888; C:GO:0000159; C:GO:0005737	P:regulation of phosphoprotein phosphatase activity; P:protein-containing complex assembly; F:protein serine/threonine phosphatase activity; F:protein phosphatase regulator activity; C:protein phosphatase type 2A complex; C:cytoplasm	EC:3.1.3.16	Protein-serine/threonine phosphatase	IPR011989 (G3DSA:1.25.10.GENE3D); PTHR10648:SF9 (PANTHER); PTHR10648 (PANTHER)	no GO terms	no GO terms
[INTERPRO, BLASTED, MAPPED, ANNOTATED]	c103009_g1_i1	0	0	0	0	zinc finger MYND domain-containing protein 10	108	5	2.56708e-12	82.48	1	F:GO:0046872	F:metal ion binding			no IPS match	no IPS match	no IPS match
[INTERPRO, BLASTED, MAPPED, ANNOTATED]	c103011_g1_i1	0	0	0	0	malate dehydrogenase, mitochondrial	179	20	7.77582e-23	85.85	9	P:GO:0005975; P:GO:0006099; P:GO:0019752; P:GO:0035071; P:GO:0035096; P:GO:0035209; P:GO:0043068; F:GO:0030060; C:GO:0005739	P:carbohydrate metabolic process; P:tricarboxylic acid cycle; P:carboxylic acid metabolic process; P:salivary gland cell autophagic cell death; P:larval midgut cell programmed cell death; P:pupal development; P:positive regulation of programmed cell death; F:L-malate dehydrogenase activity; C:mitochondrion	EC:1.1.1.37	Malate dehydrogenase	G3DSA:3.40.50.720 (GENE3D); IPR001236 (PFAM); PTHR11540:SF63 (PANTHER); PTHR11540 (PANTHER); IPR036291 (SUPERFAMILY)	P:GO:0055114; F:GO:0016491	P:oxidation-reduction process; F:oxidoreductase activity
[INTERPRO, BLASTED, MAPPED, ANNOTATED]	c103016_g1_i1	0.288749	0.678855	0.325001	0	protein Wnt-11b-1-like	112	20	3.08091e-15	88.46	9	P:GO:0006468; P:GO:0030182; P:GO:0045165; P:GO:0060070; F:GO:0000166; F:GO:0004672; F:GO:0005109; F:GO:0005125; C:GO:0005615	P:protein phosphorylation; P:neuron differentiation; P:cell fate commitment; P:canonical Wnt signaling pathway; F:nucleotide binding; F:protein kinase activity; F:frizzled binding; F:cytokine activity; C:extracellular space			IPR005817 (PFAM)	P:GO:0007275; P:GO:0016055; F:GO:0005102; C:GO:0005576	P:multicellular organism development; P:Wnt signaling pathway; F:signaling receptor binding; C:extracellular region
[INTERPRO, BLASTED, MAPPED, ANNOTATED]	c10302_g1_i1	2.36696	2.72946	2.67137	3.11041	multidrug resistance-associated protein 7	5028	20	0	71.53	5	P:GO:0055085; F:GO:0005524; F:GO:0016887; F:GO:0042626; C:GO:0016021	P:transmembrane transport; F:ATP binding; F:ATPase activity; F:ATPase-coupled transmembrane transporter activity; C:integral component of membrane	EC:3.6.1.3; EC:3.6.1.15	Adenosinetriphosphatase; Nucleoside-triphosphate phosphatase	G3DSA:3.40.50.300 (GENE3D); IPR036640 (G3DSA:1.20.1560.GENE3D); IPR003439 (PFAM); IPR011527 (PFAM); IPR003439 (PFAM); G3DSA:3.40.50.300 (GENE3D); IPR036640 (G3DSA:1.20.1560.GENE3D); PTHR24223 (PANTHER); IPR011527 (PROSITE_PROFILES); IPR003439 (PROSITE_PROFILES); IPR011527 (PROSITE_PROFILES); IPR003439 (PROSITE_PROFILES); cd18605 (CDD); cd18598 (CDD); cd03244 (CDD); cd03250 (CDD); IPR027417 (SUPER…	P:GO:0055085; F:GO:0005524; F:GO:0042626; C:GO:0016021	P:transmembrane transport; F:ATP binding; F:ATPase-coupled transmembrane transporter activity; C:integral component of membrane
[INTERPRO, BLASTED, MAPPED, ANNOTATED]	c10303_g1_i1	48.928	49.6509	122.056	153.416	extended synaptotagmin-2 isoform X1	2823	20	0	72.32	4	P:GO:0006869; P:GO:0061817; F:GO:0008289; C:GO:0016021	P:lipid transport; P:endoplasmic reticulum-plasma membrane tethering; F:lipid binding; C:integral component of membrane			IPR035892 (G3DSA:2.60.40.GENE3D); IPR035892 (G3DSA:2.60.40.GENE3D); IPR035892 (G3DSA:2.60.40.GENE3D); IPR000008 (PFAM); IPR039010 (PFAM); PTHR45761:SF1 (PANTHER); PTHR45761 (PANTHER); IPR000008 (PROSITE_PROFILES); IPR031468 (PROSITE_PROFILES); IPR000008 (PROSITE_PROFILES); IPR000008 (PROSITE_PROFILES); IPR037749 (CDD); SSF49562 (SUPERFAMILY); SSF49562 (SUPERFAMILY); SSF49562 (SUPERFAMILY)	P:GO:0006869; P:GO:0061817; F:GO:0008289	P:lipid transport; P:endoplasmic reticulum-plasma membrane tethering; F:lipid binding
[INTERPRO, BLASTED, MAPPED, ANNOTATED]	c10303_g2_i1	10.1836	6.47079	17.0383	13.3945	extended synaptotagmin-2 isoform X1	235	20	1.52789e-27	76.16	4	P:GO:0006869; P:GO:0061817; F:GO:0008289; C:GO:0016021	P:lipid transport; P:endoplasmic reticulum-plasma membrane tethering; F:lipid binding; C:integral component of membrane			no IPS match	no IPS match	no IPS match
[INTERPRO, BLASTED, MAPPED, ANNOTATED]	c103035_g1_i1	0	0	0	0	40S ribosomal protein S23	115	19	8.85564e-10	96.66	4	P:GO:0006412; F:GO:0003735; C:GO:0005791; C:GO:0022627	P:translation; F:structural constituent of ribosome; C:rough endoplasmic reticulum; C:cytosolic small ribosomal subunit			no IPS match	no IPS match	no IPS match
[INTERPRO, BLASTED, MAPPED, ANNOTATED]	c10304_g1_i1	17.6594	21.8803	131.465	168.601	aquaporin AQPAe.a-like	1661	20	1.78344e-132	77.49	4	P:GO:0055085; F:GO:0015250; C:GO:0005886; C:GO:0016021	P:transmembrane transport; F:water channel activity; C:plasma membrane; C:integral component of membrane			IPR000425 (PRINTS); IPR000425 (PFAM); IPR023271 (G3DSA:1.20.1080.GENE3D); IPR034294 (PANTHER); PTHR19139:SF270 (PANTHER); IPR000425 (CDD); IPR023271 (SUPERFAMILY)	P:GO:0055085; F:GO:0015267; C:GO:0016020	P:transmembrane transport; F:channel activity; C:membrane
[INTERPRO, BLASTED, MAPPED, ANNOTATED]	c103040_g1_i1	0	0.415474	0	0	cystathionine gamma-lyase	183	20	7.24296e-16	69.69	3	P:GO:0006790; P:GO:1901564; F:GO:0003824	P:sulfur compound metabolic process; P:organonitrogen compound metabolic process; F:catalytic activity			IPR000277 (PFAM); IPR015421 (G3DSA:3.40.640.GENE3D)	P:GO:0019346; F:GO:0003824; F:GO:0030170	P:transsulfuration; F:catalytic activity; F:pyridoxal phosphate binding
[INTERPRO, BLASTED, MAPPED, ANNOTATED]	c103044_g1_i1	2.44075	4.30369	5.83775	4.06358	CLIP domain-containing serine protease 2-like	106	11	3.5515e-11	74.31	1	F:GO:0008236	F:serine-type peptidase activity			no IPS match	no IPS match	no IPS match
[INTERPRO, BLASTED, MAPPED, ANNOTATED]	c10305_g1_i1	0.143733	0.168959	0	0	short transient receptor potential channel 4-like	225	20	7.64698e-38	84.74	7	P:GO:0006828; P:GO:0051480; P:GO:0070588; F:GO:0015279; F:GO:0070679; C:GO:0005887; C:GO:0034703	P:manganese ion transport; P:regulation of cytosolic calcium ion concentration; P:calcium ion transmembrane transport; F:store-operated calcium channel activity; F:inositol 1,4,5 trisphosphate binding; C:integral component of plasma membrane; C:cation channel complex			no IPS match	no IPS match	no IPS match
[INTERPRO, BLASTED, MAPPED, ANNOTATED]	c10305_g2_i1	0.83398	0.435712	0.104298	0	short transient receptor potential channel 4-like	349	17	2.55273e-26	76.37	7	P:GO:0006828; P:GO:0051480; P:GO:0070588; F:GO:0015279; F:GO:0070679; C:GO:0005887; C:GO:0034703	P:manganese ion transport; P:regulation of cytosolic calcium ion concentration; P:calcium ion transmembrane transport; F:store-operated calcium channel activity; F:inositol 1,4,5 trisphosphate binding; C:integral component of plasma membrane; C:cation channel complex			no IPS match	no IPS match	no IPS match
[INTERPRO, BLASTED, MAPPED, ANNOTATED]	c103052_g1_i1	0	0.168212	0	0.29322	probable low-specificity L-threonine aldolase 2	226	20	3.39738e-18	74.16	1	F:GO:0003824	F:catalytic activity			no IPS match	no IPS match	no IPS match
[INTERPRO, BLASTED, MAPPED, ANNOTATED]	c10307_g2_i1	27.0101	35.6338	11.0606	16.7233	ethylmalonyl-CoA decarboxylase-like	1165	20	8.09477e-110	64.82	1	F:GO:0003824	F:catalytic activity			G3DSA:3.90.226.10 (GENE3D); IPR001753 (PFAM); PTHR11941:SF27 (PANTHER); PTHR11941 (PANTHER); cd06558 (CDD); IPR029045 (SUPERFAMILY)	F:GO:0003824	F:catalytic activity
[INTERPRO, BLASTED, MAPPED, ANNOTATED]	c103080_g1_i1	0	0	0	0.215155	tigger transposable element-derived protein 1-like	154	14	1.84467e-08	81.59	1	F:GO:0003677	F:DNA binding			no IPS match	no IPS match	no IPS match
[INTERPRO, BLASTED, MAPPED, ANNOTATED]	c10309_g1_i1	0.615935	0.661755	1.69216	1.51318	ras-related and estrogen-regulated growth inhibitor	4883	20	0	81.9	4	P:GO:0007165; F:GO:0003924; F:GO:0005525; C:GO:0016020	P:signal transduction; F:GTPase activity; F:GTP binding; C:membrane	EC:3.6.1.15	Nucleoside-triphosphate phosphatase	PR00449 (PRINTS); G3DSA:3.40.50.300 (GENE3D); IPR001806 (PFAM); PTHR45704:SF1 (PANTHER); PTHR45704 (PANTHER); IPR020849 (PROSITE_PROFILES); IPR027417 (SUPERFAMILY)	P:GO:0007165; F:GO:0003924; F:GO:0005525; C:GO:0016020	P:signal transduction; F:GTPase activity; F:GTP binding; C:membrane
[INTERPRO, BLASTED, MAPPED, ANNOTATED]	c103098_g1_i1	0	0	0	0.31556	bestrophin-2-like isoform X3	105	18	3.48843e-09	83.75	4	P:GO:1902476; F:GO:0005254; C:GO:0005886; C:GO:0034707	P:chloride transmembrane transport; F:chloride channel activity; C:plasma membrane; C:chloride channel complex			no IPS match	no IPS match	no IPS match
[INTERPRO, BLASTED, MAPPED, ANNOTATED]	c10312_g1_i1	0.985189	0.923123	2.15347	1.98949	methylcrotonoyl-CoA carboxylase subunit alpha, mitochondrial	2265	20	0	81.18	4	F:GO:0004485; F:GO:0005524; F:GO:0046872; C:GO:0005739	F:methylcrotonoyl-CoA carboxylase activity; F:ATP binding; F:metal ion binding; C:mitochondrion	EC:6.4.1.4	Methylcrotonoyl-CoA carboxylase	IPR005482 (PFAM); IPR005479 (PFAM); G3DSA:2.40.50.100 (GENE3D); G3DSA:3.30.470.130 (GENE3D); IPR000089 (PFAM); IPR005481 (PFAM); PTHR18866:SF33 (PANTHER); PTHR18866 (PANTHER); IPR011761 (PROSITE_PROFILES); IPR011764 (PROSITE_PROFILES); IPR000089 (PROSITE_PROFILES); cd06850 (CDD); IPR016185 (SUPERFAMILY); IPR011053 (SUPERFAMILY); SSF56059 (SUPERFAMILY); IPR011054 (SUPERFAMILY)	F:GO:0005524; F:GO:0046872	F:ATP binding; F:metal ion binding
[INTERPRO, BLASTED, MAPPED, ANNOTATED]	c103140_g1_i1	0.591583	0.927217	0	0.202036	glyceraldehyde-3-phosphate dehydrogenase-like	164	20	2.07417e-17	74.47	4	P:GO:0006096; F:GO:0000166; F:GO:0004365; C:GO:0005829	P:glycolytic process; F:nucleotide binding; F:glyceraldehyde-3-phosphate dehydrogenase (NAD+) (phosphorylating) activity; C:cytosol	EC:1.2.1.59; EC:1.2.1.12	Glyceraldehyde-3-phosphate dehydrogenase (NAD(P)(+)) (phosphorylating); Glyceraldehyde-3-phosphate dehydrogenase (phosphorylating)	no IPS match	no IPS match	no IPS match
[INTERPRO, BLASTED, MAPPED, ANNOTATED]	c103151_g1_i1	0	0.775834	0	0	transmembrane emp24 domain-containing protein 2	147	20	5.07275e-09	73.98	2	P:GO:0016192; C:GO:0016020	P:vesicle-mediated transport; C:membrane			no IPS match	no IPS match	no IPS match
[INTERPRO, BLASTED, MAPPED, ANNOTATED]	c103152_g1_i1	0.085105	0.700293	0	0	V-type proton ATPase catalytic subunit A	380	20	2.93953e-31	70	1	P:GO:0009987	P:cellular process			IPR024034 (G3DSA:1.10.1140.GENE3D)	no GO terms	no GO terms
[INTERPRO, BLASTED, MAPPED, ANNOTATED]	c10316_g1_i2	14.0876	15.7222	29.6046	30.8142	serine/arginine-rich splicing factor 7-like	2314	20	2.95152e-56	94.5	5	P:GO:0000381; P:GO:0045292; F:GO:0003723; F:GO:0008270; C:GO:0016607	P:regulation of alternative mRNA splicing, via spliceosome; P:mRNA cis splicing, via spliceosome; F:RNA binding; F:zinc ion binding; C:nuclear speck			G3DSA:4.10.60.10 (GENE3D); IPR012677 (G3DSA:3.30.70.GENE3D); IPR001878 (PFAM); IPR000504 (PFAM); PTHR23147:SF52 (PANTHER); PTHR23147 (PANTHER); IPR001878 (PROSITE_PROFILES); IPR000504 (PROSITE_PROFILES); cd12373 (CDD); IPR036875 (SUPERFAMILY); IPR035979 (SUPERFAMILY)	F:GO:0003676; F:GO:0008270	F:nucleic acid binding; F:zinc ion binding
[INTERPRO, BLASTED, MAPPED, ANNOTATED]	c103165_g1_i1	0	0	0.317443	0	indole-3-acetaldehyde oxidase-like	344	20	8.31226e-44	72.08	5	P:GO:0055114; F:GO:0016491; F:GO:0046872; F:GO:0050660; F:GO:0051536	P:oxidation-reduction process; F:oxidoreductase activity; F:metal ion binding; F:flavin adenine dinucleotide binding; F:iron-sulfur cluster binding			IPR008274 (PFAM); G3DSA:3.30.365.10 (GENE3D); PTHR11908 (PANTHER); PTHR11908:SF132 (PANTHER); IPR037165 (SUPERFAMILY)	P:GO:0055114; F:GO:0016491	P:oxidation-reduction process; F:oxidoreductase activity
[INTERPRO, BLASTED, MAPPED, ANNOTATED]	c10317_g1_i1	2.54434	5.85062	1.00483	0.937534	nurim homolog	1449	20	7.87482e-93	68.08	1	C:GO:0031965	C:nuclear membrane			IPR033580 (PANTHER)	no GO terms	no GO terms
[INTERPRO, BLASTED, MAPPED, ANNOTATED]	c10317_g1_i2	8.06187	9.17812	18.174	18.6023	nurim homolog	1400	20	5.22434e-106	64.95	1	C:GO:0016020	C:membrane			IPR033580 (PANTHER)	no GO terms	no GO terms
[INTERPRO, BLASTED, MAPPED, ANNOTATED]	c103176_g1_i1	0	0	0	0	dolichyl pyrophosphate Man9GlcNAc2 alpha-1,3-glucosyltransferase	170	20	1.8692e-31	83.91	8	P:GO:0006488; P:GO:0008299; P:GO:0016310; F:GO:0004496; F:GO:0005524; F:GO:0042281; C:GO:0005789; C:GO:0016021	P:dolichol-linked oligosaccharide biosynthetic process; P:isoprenoid biosynthetic process; P:phosphorylation; F:mevalonate kinase activity; F:ATP binding; F:dolichyl pyrophosphate Man9GlcNAc2 alpha-1,3-glucosyltransferase activity; C:endoplasmic reticulum membrane; C:integral component of membrane	EC:2.4.1.267; EC:2.7.1.36	Dolichyl-P-Glc:Man(9)GlcNAc(2)-PP-dolichol alpha-1,3-glucosyltransferase; Mevalonate kinase	IPR004856 (PFAM); IPR039488 (PTHR12413:PANTHER); IPR004856 (PANTHER)	P:GO:0006488; F:GO:0016758; F:GO:0042281; C:GO:0005783	P:dolichol-linked oligosaccharide biosynthetic process; F:transferase activity, transferring hexosyl groups; F:dolichyl pyrophosphate Man9GlcNAc2 alpha-1,3-glucosyltransferase activity; C:endoplasmic reticulum
[INTERPRO, BLASTED, MAPPED, ANNOTATED]	c10318_g2_i1	0.140608	0.165286	0	0.0720301	G-protein coupled receptor Mth2-like isoform X2	460	20	2.14488e-49	60.63	1	C:GO:0016020	C:membrane			IPR000832 (PFAM); G3DSA:1.20.1070.10 (GENE3D); PTHR46953 (PANTHER); PTHR46953:SF1 (PANTHER); cd15039 (CDD)	P:GO:0007186; F:GO:0004930; C:GO:0016021	P:G protein-coupled receptor signaling pathway; F:G protein-coupled receptor activity; C:integral component of membrane
[INTERPRO, BLASTED, MAPPED, ANNOTATED]	c10319_g1_i1	4.43782	4.94071	9.3319	9.44727	HEAT repeat-containing protein 5B isoform X1	7025	20	0	82.66	5	P:GO:0006897; P:GO:0008104; P:GO:0042147; C:GO:0005829; C:GO:0030139	P:endocytosis; P:protein localization; P:retrograde transport, endosome to Golgi; C:cytosol; C:endocytic vesicle			IPR011989 (G3DSA:1.25.10.GENE3D); IPR011989 (G3DSA:1.25.10.GENE3D); IPR040108 (PANTHER); IPR016024 (SUPERFAMILY); IPR016024 (SUPERFAMILY)	no GO terms	no GO terms
[INTERPRO, BLASTED, MAPPED, ANNOTATED]	c103193_g1_i1	0	0.149669	0	0	ubiquitin-conjugating enzyme E2 J2	254	20	1.84916e-20	74.57	6	P:GO:0000209; P:GO:0030433; F:GO:0061631; C:GO:0005634; C:GO:0005789; C:GO:0016021	P:protein polyubiquitination; P:ubiquitin-dependent ERAD pathway; F:ubiquitin conjugating enzyme activity; C:nucleus; C:endoplasmic reticulum membrane; C:integral component of membrane	EC:2.3.2.23	E2 ubiquitin-conjugating enzyme	IPR000608 (PFAM); IPR016135 (G3DSA:3.10.110.GENE3D); PTHR24067 (PANTHER); PTHR24067:SF257 (PANTHER); IPR000608 (PROSITE_PROFILES); IPR016135 (SUPERFAMILY)	no GO terms	no GO terms
[INTERPRO, BLASTED, MAPPED, ANNOTATED]	c10320_g1_i1	0.319801	0	0.629915	0	probable tubulin polyglutamylase TTLL1	809	20	4.58711e-80	93.13	6	P:GO:0000226; P:GO:0018095; F:GO:0005524; F:GO:0015631; F:GO:0070740; C:GO:0005929	P:microtubule cytoskeleton organization; P:protein polyglutamylation; F:ATP binding; F:tubulin binding; F:tubulin-glutamic acid ligase activity; C:cilium			IPR004344 (PFAM); G3DSA:3.30.470.20 (GENE3D); PTHR12241 (PANTHER); IPR027750 (PTHR12241:PANTHER); IPR004344 (PROSITE_PROFILES); SSF56059 (SUPERFAMILY)	P:GO:0006464; P:GO:0018095	P:cellular protein modification process; P:protein polyglutamylation
[INTERPRO, BLASTED, MAPPED, ANNOTATED]	c10320_g1_i2	0.330749	1.3392	2.04751	1.03543	probable tubulin polyglutamylase TTLL1	1760	20	0	94.84	6	P:GO:0000226; P:GO:0018095; F:GO:0005524; F:GO:0015631; F:GO:0070740; C:GO:0005929	P:microtubule cytoskeleton organization; P:protein polyglutamylation; F:ATP binding; F:tubulin binding; F:tubulin-glutamic acid ligase activity; C:cilium			IPR013815 (G3DSA:3.30.1490.GENE3D); IPR004344 (PFAM); G3DSA:3.30.470.20 (GENE3D); IPR027750 (PTHR12241:PANTHER); PTHR12241 (PANTHER); IPR004344 (PROSITE_PROFILES); SSF56059 (SUPERFAMILY)	P:GO:0006464; P:GO:0018095; F:GO:0005524	P:cellular protein modification process; P:protein polyglutamylation; F:ATP binding
[INTERPRO, BLASTED, MAPPED, ANNOTATED]	c103202_g1_i1	0	0.185443	0.355123	0	60S ribosomal protein L18a	205	20	7.2651e-32	81.41	3	P:GO:0006412; F:GO:0003735; C:GO:0022625	P:translation; F:structural constituent of ribosome; C:cytosolic large ribosomal subunit			G3DSA:3.10.20.10 (GENE3D); IPR023573 (PFAM); SSF160374 (SUPERFAMILY)	P:GO:0006412; F:GO:0003735; C:GO:0005840	P:translation; F:structural constituent of ribosome; C:ribosome
[INTERPRO, BLASTED, MAPPED, ANNOTATED]	c103204_g1_i1	0.141222	0.166008	0.0794762	0.144689	ankyrin repeat and SAM domain-containing protein 6-like	458	20	8.73398e-60	69.63	5	P:GO:0051180; P:GO:2000812; C:GO:0005634; C:GO:0005737; C:GO:0016020	P:vitamin transport; P:regulation of barbed-end actin filament capping; C:nucleus; C:cytoplasm; C:membrane			IPR020683 (PFAM); IPR036770 (G3DSA:1.25.40.GENE3D); PTHR24125 (PANTHER); PTHR24125:SF5 (PANTHER); IPR002110 (PROSITE_PROFILES); IPR020683 (PROSITE_PROFILES); IPR036770 (SUPERFAMILY)	F:GO:0005515	F:protein binding
[INTERPRO, BLASTED, MAPPED, ANNOTATED]	c103213_g1_i1	0	0.296999	0	0	cytochrome b	128	20	1.42576e-17	90.36	6	P:GO:0022904; F:GO:0009055; F:GO:0046872; C:GO:0005743; C:GO:0016021; C:GO:0070469	P:respiratory electron transport chain; F:electron transfer activity; F:metal ion binding; C:mitochondrial inner membrane; C:integral component of membrane; C:respirasome			no IPS match	no IPS match	no IPS match
[INTERPRO, BLASTED, MAPPED, ANNOTATED]	c103217_g1_i1	0.389637	0.152674	0	0.133068	nurim homolog	249	14	7.03469e-19	78.47	2	C:GO:0016021; C:GO:0031965	C:integral component of membrane; C:nuclear membrane			no IPS match	no IPS match	no IPS match
[INTERPRO, BLASTED, MAPPED, ANNOTATED]	c103227_g1_i1	0	1.02193	0	0	adenylate kinase isoenzyme 6 homolog	186	20	1.81908e-15	75.96	6	P:GO:0016310; P:GO:0046940; F:GO:0004017; F:GO:0005524; F:GO:0016887; C:GO:0005634	P:phosphorylation; P:nucleoside monophosphate phosphorylation; F:adenylate kinase activity; F:ATP binding; F:ATPase activity; C:nucleus	EC:2.7.4.4; EC:2.7.4.3; EC:3.6.1.3; EC:3.6.1.15	Nucleoside-phosphate kinase; Adenylate kinase; Adenosinetriphosphatase; Nucleoside-triphosphate phosphatase	G3DSA:3.40.50.300 (GENE3D); PTHR12595 (PANTHER)	no GO terms	no GO terms
[INTERPRO, BLASTED, MAPPED, ANNOTATED]	c10323_g1_i1	0	0.262179	0	0	ubiquitin-conjugating enzyme E2-17 kDa	145	20	2.41525e-24	94.17	22	P:GO:0000209; P:GO:0000422; P:GO:0006281; P:GO:0007507; P:GO:0008643; P:GO:0016574; P:GO:0032436; P:GO:0032456; P:GO:0043518; P:GO:0051299; P:GO:0055085; P:GO:0070373; P:GO:1902166; F:GO:0002039; F:GO:0005524; F:GO:0015293; F:GO:0019904; F:GO:0061631; C:GO:0005634; C:GO:0005737; C:GO:0016021; C:GO:0033503	P:protein polyubiquitination; P:autophagy of mitochondrion; P:DNA repair; P:heart development; P:carbohydrate transport; P:histone ubiquitination; P:positive regulation of proteasomal ubiquitin-dependent protein catabolic process; P:endocytic recycling; P:negative regulation of DNA damage response, signal transduction by p53 class mediator; P:centrosome separation; P:transmembrane transport; P:ne…	EC:2.3.2.23	E2 ubiquitin-conjugating enzyme	IPR000608 (PFAM); IPR016135 (G3DSA:3.10.110.GENE3D); PTHR24067 (PANTHER); PTHR24067:SF243 (PANTHER); IPR000608 (PROSITE_PROFILES); IPR016135 (SUPERFAMILY)	no GO terms	no GO terms
[INTERPRO, BLASTED, MAPPED, ANNOTATED]	c10323_g2_i1	0	0.234666	0	0	ubiquitin-conjugating enzyme E2-17 kDa	162	19	6.39807e-21	85.58	22	P:GO:0000209; P:GO:0000422; P:GO:0006281; P:GO:0007507; P:GO:0008643; P:GO:0016574; P:GO:0032436; P:GO:0032456; P:GO:0043518; P:GO:0051299; P:GO:0055085; P:GO:0070373; P:GO:1902166; F:GO:0002039; F:GO:0005524; F:GO:0015293; F:GO:0019904; F:GO:0061631; C:GO:0005634; C:GO:0005737; C:GO:0016021; C:GO:0033503	P:protein polyubiquitination; P:autophagy of mitochondrion; P:DNA repair; P:heart development; P:carbohydrate transport; P:histone ubiquitination; P:positive regulation of proteasomal ubiquitin-dependent protein catabolic process; P:endocytic recycling; P:negative regulation of DNA damage response, signal transduction by p53 class mediator; P:centrosome separation; P:transmembrane transport; P:ne…	EC:2.3.2.23	E2 ubiquitin-conjugating enzyme	no IPS match	no IPS match	no IPS match
[INTERPRO, BLASTED, MAPPED, ANNOTATED]	c103231_g1_i1	109.637	164.849	137.602	134.318	peroxiredoxin 1	223	20	2.88393e-35	89.86	6	P:GO:0019430; P:GO:0045321; P:GO:0045454; P:GO:0055114; F:GO:0008379; C:GO:0005829	P:removal of superoxide radicals; P:leukocyte activation; P:cell redox homeostasis; P:oxidation-reduction process; F:thioredoxin peroxidase activity; C:cytosol	EC:1.11.1; EC:1.11.1.15	Acting on a peroxide as acceptor; Acting on a peroxide as acceptor	IPR036249 (G3DSA:3.40.30.GENE3D); IPR019479 (PFAM); PTHR10681:SF154 (PANTHER); PTHR10681 (PANTHER); IPR036249 (SUPERFAMILY)	P:GO:0055114; F:GO:0051920	P:oxidation-reduction process; F:peroxiredoxin activity
[INTERPRO, BLASTED, MAPPED, ANNOTATED]	c10324_g1_i1	97.8489	111.026	166.663	201.663	eukaryotic translation initiation factor 3 subunit H	1170	20	0	91.8	10	P:GO:0001732; P:GO:0006508; F:GO:0003743; F:GO:0008237; F:GO:0070122; C:GO:0005829; C:GO:0005852; C:GO:0016282; C:GO:0033290; C:GO:0042788	P:formation of cytoplasmic translation initiation complex; P:proteolysis; F:translation initiation factor activity; F:metallopeptidase activity; F:isopeptidase activity; C:cytosol; C:eukaryotic translation initiation factor 3 complex; C:eukaryotic 43S preinitiation complex; C:eukaryotic 48S preinitiation complex; C:polysomal ribosome			G3DSA:3.40.140.10 (GENE3D); IPR000555 (PFAM); IPR027524 (PTHR10410:PANTHER); PTHR10410 (PANTHER); IPR037518 (PROSITE_PROFILES); IPR027524 (CDD)	F:GO:0003743; F:GO:0005515; F:GO:0008237; F:GO:0070122; C:GO:0005737; C:GO:0005852	F:translation initiation factor activity; F:protein binding; F:metallopeptidase activity; F:isopeptidase activity; C:cytoplasm; C:eukaryotic translation initiation factor 3 complex
[INTERPRO, BLASTED, MAPPED, ANNOTATED]	c10324_g2_i1	2.38751	6.3785	9.03895	10.2292	eukaryotic translation initiation factor 3 subunit H	149	20	1.84234e-11	78.4	11	P:GO:0001732; P:GO:0006508; P:GO:0045747; F:GO:0003743; F:GO:0008237; F:GO:0070122; C:GO:0005829; C:GO:0005852; C:GO:0016282; C:GO:0033290; C:GO:0042788	P:formation of cytoplasmic translation initiation complex; P:proteolysis; P:positive regulation of Notch signaling pathway; F:translation initiation factor activity; F:metallopeptidase activity; F:isopeptidase activity; C:cytosol; C:eukaryotic translation initiation factor 3 complex; C:eukaryotic 43S preinitiation complex; C:eukaryotic 48S preinitiation complex; C:polysomal ribosome			no IPS match	no IPS match	no IPS match
[INTERPRO, BLASTED, MAPPED, ANNOTATED]	c103242_g1_i1	0	0	0	0.298503	peroxiredoxin 1	111	20	4.93532e-10	79.31	5	P:GO:0050794; P:GO:0055114; P:GO:0098869; F:GO:0004601; F:GO:0051920	P:regulation of cellular process; P:oxidation-reduction process; P:cellular oxidant detoxification; F:peroxidase activity; F:peroxiredoxin activity	EC:1.11.1; EC:1.11.1.15	Acting on a peroxide as acceptor; Acting on a peroxide as acceptor	no IPS match	no IPS match	no IPS match
[INTERPRO, BLASTED, MAPPED, ANNOTATED]	c10325_g1_i1	93.3887	152	317.308	347.204	GILT-like protein 1	2387	20	1.17217e-126	71.17	1	F:GO:0016491	F:oxidoreductase activity			IPR004911 (PFAM); IPR004911 (PANTHER); PTHR13234:SF8 (PANTHER)	no GO terms	no GO terms
[INTERPRO, BLASTED, MAPPED, ANNOTATED]	c103258_g1_i1	0	0	0	0.736307	GRIP and coiled-coil domain-containing protein 2	180	15	3.14801e-12	69.2	9	P:GO:0006622; P:GO:0031023; P:GO:0034067; P:GO:0034499; P:GO:0070861; P:GO:0071955; P:GO:0090161; C:GO:0005654; C:GO:0005794	P:protein targeting to lysosome; P:microtubule organizing center organization; P:protein localization to Golgi apparatus; P:late endosome to Golgi transport; P:regulation of protein exit from endoplasmic reticulum; P:recycling endosome to Golgi transport; P:Golgi ribbon formation; C:nucleoplasm; C:Golgi apparatus			no IPS match	no IPS match	no IPS match
[INTERPRO, BLASTED, MAPPED, ANNOTATED]	c103267_g1_i1	0	0.18727	0	0.979325	DNA ligase 4	203	20	5.81047e-28	77.35	10	P:GO:0006297; P:GO:0006303; P:GO:0006310; P:GO:0051103; P:GO:0071897; F:GO:0003677; F:GO:0003910; F:GO:0005524; C:GO:0005958; C:GO:0032807	P:nucleotide-excision repair, DNA gap filling; P:double-strand break repair via nonhomologous end joining; P:DNA recombination; P:DNA ligation involved in DNA repair; P:DNA biosynthetic process; F:DNA binding; F:DNA ligase (ATP) activity; F:ATP binding; C:DNA-dependent protein kinase-DNA ligase 4 complex; C:DNA ligase IV complex	EC:6.5.1.1	DNA ligase (ATP)	G3DSA:3.30.470.30 (GENE3D); IPR012310 (PFAM); SSF56091 (SUPERFAMILY)	P:GO:0006281; P:GO:0006310; F:GO:0003910; F:GO:0005524	P:DNA repair; P:DNA recombination; F:DNA ligase (ATP) activity; F:ATP binding
[INTERPRO, BLASTED, MAPPED, ANNOTATED]	c103281_g1_i1	0	0	0.282171	0	dihydrolipoyllysine-residue succinyltransferase component of 2-oxoglutarate dehydrogenase complex, mitochondrial	129	20	4.12909e-17	88.37	3	P:GO:0006099; F:GO:0004149; C:GO:0045252	P:tricarboxylic acid cycle; F:dihydrolipoyllysine-residue succinyltransferase activity; C:oxoglutarate dehydrogenase complex	EC:2.3.1.61	Dihydrolipoyllysine-residue succinyltransferase	IPR023213 (G3DSA:3.30.559.GENE3D); IPR001078 (PFAM); SSF52777 (SUPERFAMILY)	F:GO:0016746	F:transferase activity, transferring acyl groups
[INTERPRO, BLASTED, MAPPED, ANNOTATED]	c103285_g1_i1	0	0	0	0	eukaryotic translation initiation factor 5B	113	20	1.47267e-10	83.51	4	P:GO:0006413; F:GO:0003743; F:GO:0003924; F:GO:0005525	P:translational initiation; F:translation initiation factor activity; F:GTPase activity; F:GTP binding	EC:3.6.1.15	Nucleoside-triphosphate phosphatase	IPR036925 (G3DSA:3.40.50.GENE3D); IPR023115 (PFAM); IPR036925 (SUPERFAMILY)	no GO terms	no GO terms
[INTERPRO, BLASTED, MAPPED, ANNOTATED]	c10329_g1_i1	0.761622	0.762807	1.20321	2.29197	PHD finger protein rhinoceros	9469	20	0	79.34	1	F:GO:0046872	F:metal ion binding			PF13832 (PFAM); IPR013083 (G3DSA:3.30.40.GENE3D); IPR013083 (G3DSA:3.30.40.GENE3D); IPR019542 (PFAM); PF13831 (PFAM); PTHR13793:SF27 (PANTHER); PTHR13793 (PANTHER); IPR034732 (PROSITE_PROFILES); IPR019787 (PROSITE_PROFILES); cd15707 (CDD); cd15573 (CDD); IPR011011 (SUPERFAMILY)	no GO terms	no GO terms
[INTERPRO, BLASTED, MAPPED, ANNOTATED]	c103291_g1_i1	0.325024	0.764138	1.46332	0.832508	choline/ethanolamine kinase	199	20	2.80796e-36	86.05	3	P:GO:0016310; P:GO:0046474; F:GO:0016301	P:phosphorylation; P:glycerophospholipid biosynthetic process; F:kinase activity			G3DSA:3.90.1200.10 (GENE3D); PTHR22603 (PANTHER); PTHR22603:SF84 (PANTHER); IPR011009 (SUPERFAMILY)	no GO terms	no GO terms
[INTERPRO, BLASTED, MAPPED, ANNOTATED]	c103298_g1_i1	1.28503	1.00704	1.2053	2.19429	E3 UFM1-protein ligase 1 homolog	151	20	3.05115e-19	83.85	6	P:GO:0032434; P:GO:0034976; P:GO:1990592; F:GO:0016874; F:GO:0071568; C:GO:0005789	P:regulation of proteasomal ubiquitin-dependent protein catabolic process; P:response to endoplasmic reticulum stress; P:protein K69-linked ufmylation; F:ligase activity; F:UFM1 transferase activity; C:endoplasmic reticulum membrane			no IPS match	no IPS match	no IPS match
[INTERPRO, BLASTED, MAPPED, ANNOTATED]	c103299_g1_i1	0	0	0	0	proton-coupled amino acid transporter-like protein pathetic	102	20	6.46833e-15	85.69	1	C:GO:0016021	C:integral component of membrane			no IPS match	no IPS match	no IPS match
[INTERPRO, BLASTED, MAPPED, ANNOTATED]	c10330_g1_i1	0.0871695	0	0.981135	0.178619	filamin-A isoform X1	371	20	3.35901e-73	96.71	3	P:GO:0030036; P:GO:0030154; F:GO:0003779	P:actin cytoskeleton organization; P:cell differentiation; F:actin binding			IPR017868 (PFAM); IPR013783 (G3DSA:2.60.40.GENE3D); IPR029874 (PTHR38537:PANTHER); PTHR38537 (PANTHER); IPR017868 (PROSITE_PROFILES); IPR014756 (SUPERFAMILY)	P:GO:0030036; P:GO:0030154; F:GO:0003779	P:actin cytoskeleton organization; P:cell differentiation; F:actin binding
[INTERPRO, BLASTED, MAPPED, ANNOTATED]	c10330_g2_i1	0	0	0.237909	0.10828	filamin-A isoform X1	306	20	1.66348e-45	97.5	3	P:GO:0030036; P:GO:0030154; F:GO:0003779	P:actin cytoskeleton organization; P:cell differentiation; F:actin binding			IPR017868 (PROSITE_PROFILES)	no GO terms	no GO terms
[INTERPRO, BLASTED, MAPPED, ANNOTATED]	c103300_g1_i1	0	0	0	0	adhesive plaque matrix protein 2-like	148	20	7.22456e-22	93.88	2	F:GO:0005509; C:GO:0016021	F:calcium ion binding; C:integral component of membrane			no IPS match	no IPS match	no IPS match
[INTERPRO, BLASTED, MAPPED, ANNOTATED]	c103301_g1_i1	0	0	0.311112	0	probable N6-adenosine-methyltransferase MT-A70-like protein	117	20	1.89123e-21	97.5	3	P:GO:0080009; F:GO:0016422; C:GO:0005634	P:mRNA methylation; F:mRNA (2'-O-methyladenosine-N6-)-methyltransferase activity; C:nucleus	EC:2.1.1.62	mRNA (2'-O-methyladenosine-N(6)-)-methyltransferase	IPR007757 (PFAM); PTHR12829:SF2 (PANTHER); PTHR12829 (PANTHER); IPR007757 (PROSITE_PROFILES)	no GO terms	no GO terms
[INTERPRO, BLASTED, MAPPED, ANNOTATED]	c10331_g1_i1	0.401026	0.505083	0.419133	0.498915	U4/U6 small nuclear ribonucleoprotein Prp31	1129	20	7.11431e-29	84.39	4	P:GO:0000244; C:GO:0005687; C:GO:0046540; C:GO:0071011	P:spliceosomal tri-snRNP complex assembly; C:U4 snRNP; C:U4/U6 x U5 tri-snRNP complex; C:precatalytic spliceosome			no IPS match	no IPS match	no IPS match
[INTERPRO, BLASTED, MAPPED, ANNOTATED]	c10331_g2_i1	0.409366	0.320809	0.307174	0.27961	U4/U6 small nuclear ribonucleoprotein Prp31	237	20	1.19364e-25	86.76	4	P:GO:0000244; C:GO:0005687; C:GO:0046540; C:GO:0071011	P:spliceosomal tri-snRNP complex assembly; C:U4 snRNP; C:U4/U6 x U5 tri-snRNP complex; C:precatalytic spliceosome			PS51257 (PROSITE_PROFILES)	no GO terms	no GO terms
[INTERPRO, BLASTED, MAPPED, ANNOTATED]	c10332_g1_i1	0.559514	0.526171	0.125952	0	delta-like protein 1	578	20	2.85612e-14	85.59	3	P:GO:0007154; F:GO:0005509; C:GO:0016020	P:cell communication; F:calcium ion binding; C:membrane			G3DSA:2.10.25.10 (GENE3D); IPR000742 (PFAM); IPR000742 (PROSITE_PROFILES); cd00054 (CDD); SSF57196 (SUPERFAMILY)	no GO terms	no GO terms
[INTERPRO, BLASTED, MAPPED, ANNOTATED]	c10332_g1_i2	0.669311	1.03712	0.308185	0.249361	delta-like protein 1	1063	20	1.52599e-172	88.05	3	P:GO:0007154; F:GO:0005509; C:GO:0016021	P:cell communication; F:calcium ion binding; C:integral component of membrane			IPR000742 (PFAM); G3DSA:2.10.25.10 (GENE3D); G3DSA:2.10.25.10 (GENE3D); G3DSA:2.10.25.10 (GENE3D); PTHR24044 (PANTHER); PTHR24044:SF418 (PANTHER); PTHR24044:SF418 (PANTHER); IPR000742 (PROSITE_PROFILES); IPR000742 (PROSITE_PROFILES); cd00054 (CDD); SSF57196 (SUPERFAMILY)	no GO terms	no GO terms
[INTERPRO, BLASTED, MAPPED, ANNOTATED]	c103329_g1_i1	0	0	0.125086	0.683172	hydrogen peroxide stress regulator 1	291	9	1.06869e-19	84.32	5	P:GO:0045944; F:GO:0000976; F:GO:0003700; F:GO:0046872; C:GO:0005654	P:positive regulation of transcription by RNA polymerase II; F:transcription regulatory region sequence-specific DNA binding; F:DNA-binding transcription factor activity; F:metal ion binding; C:nucleoplasm			G3DSA:3.30.160.60 (GENE3D); IPR013087 (PROSITE_PROFILES); IPR036236 (SUPERFAMILY)	no GO terms	no GO terms
[INTERPRO, BLASTED, MAPPED, ANNOTATED]	c103331_g1_i1	0	0	0.11519	0.104854	cadherin-related tumor suppressor-like	316	20	1.19027e-58	89.45	5	P:GO:0007156; F:GO:0005509; C:GO:0005886; C:GO:0005911; C:GO:0016021	P:homophilic cell adhesion via plasma membrane adhesion molecules; F:calcium ion binding; C:plasma membrane; C:cell-cell junction; C:integral component of membrane			G3DSA:2.60.40.60 (GENE3D); PTHR24025:SF19 (PANTHER); PTHR24025 (PANTHER); IPR002126 (PROSITE_PROFILES); cd11304 (CDD); IPR015919 (SUPERFAMILY)	P:GO:0007156; F:GO:0005509; C:GO:0016020	P:homophilic cell adhesion via plasma membrane adhesion molecules; F:calcium ion binding; C:membrane
[INTERPRO, BLASTED, MAPPED, ANNOTATED]	c103342_g1_i1	0	0	0.311112	0	proteasome subunit alpha type-4	117	20	2.37894e-17	97.43	7	P:GO:0010499; P:GO:0043161; F:GO:0004298; F:GO:0005515; C:GO:0005634; C:GO:0005737; C:GO:0019773	P:proteasomal ubiquitin-independent protein catabolic process; P:proteasome-mediated ubiquitin-dependent protein catabolic process; F:threonine-type endopeptidase activity; F:protein binding; C:nucleus; C:cytoplasm; C:proteasome core complex, alpha-subunit complex	EC:3.4.99; EC:3.4.25	Acting on peptide bonds (peptidases); Acting on peptide bonds (peptidases)	no IPS match	no IPS match	no IPS match
[INTERPRO, BLASTED, MAPPED, ANNOTATED]	c103343_g1_i1	1.51424	3.30573	3.4087	8.86524	cytosolic non-specific dipeptidase	299	20	4.51717e-45	88.35	3	P:GO:0006508; F:GO:0046872; F:GO:0070573	P:proteolysis; F:metal ion binding; F:metallodipeptidase activity	EC:3.4.13; EC:3.4.13.18; EC:3.4.13.21	Acting on peptide bonds (peptidases); Cytosol nonspecific dipeptidase; Dipeptidase E	G3DSA:3.30.70.360 (GENE3D); IPR011650 (PFAM); PTHR43270:SF11 (PANTHER); PTHR43270 (PANTHER); cd05676 (CDD); SSF53187 (SUPERFAMILY)	no GO terms	no GO terms
[INTERPRO, BLASTED, MAPPED, ANNOTATED]	c10335_g1_i1	4.0412	4.38691	4.15404	3.58061	Bardet-Biedl syndrome 7 protein homolog	3137	20	0	75.99	8	P:GO:0008104; P:GO:0046907; P:GO:0060271; C:GO:0005930; C:GO:0016020; C:GO:0034464; C:GO:0036064; C:GO:0043005	P:protein localization; P:intracellular transport; P:cilium assembly; C:axoneme; C:membrane; C:BBSome; C:ciliary basal body; C:neuron projection			IPR015943 (G3DSA:2.130.10.GENE3D); IPR029429 (PFAM); PTHR16074 (PANTHER); IPR036322 (SUPERFAMILY)	F:GO:0005515	F:protein binding
[INTERPRO, BLASTED, MAPPED, ANNOTATED]	c10336_g1_i1	0.560807	0.87898	2.52486	4.5966	eukaryotic translation initiation factor 2 subunit 3-like isoform X2	173	20	1.46978e-29	98.07	12	P:GO:0001731; P:GO:0034968; P:GO:0045903; F:GO:0003743; F:GO:0003924; F:GO:0005525; F:GO:0008270; F:GO:0018024; C:GO:0005634; C:GO:0005694; C:GO:0005829; C:GO:0005850	P:formation of translation preinitiation complex; P:histone lysine methylation; P:positive regulation of translational fidelity; F:translation initiation factor activity; F:GTPase activity; F:GTP binding; F:zinc ion binding; F:histone-lysine N-methyltransferase activity; C:nucleus; C:chromosome; C:cytosol; C:eukaryotic translation initiation factor 2 complex	EC:2.1.1.43; EC:3.6.1.15	Transferring one-carbon groups; Nucleoside-triphosphate phosphatase	no IPS match	no IPS match	no IPS match
[INTERPRO, BLASTED, MAPPED, ANNOTATED]	c10336_g2_i1	12.745	15.2193	34.1264	35.1094	eukaryotic translation initiation factor 2 subunit 3-like isoform X2	1761	20	0	95.04	6	P:GO:0006413; P:GO:0006414; F:GO:0003743; F:GO:0003746; F:GO:0003924; F:GO:0005525	P:translational initiation; P:translational elongation; F:translation initiation factor activity; F:translation elongation factor activity; F:GTPase activity; F:GTP binding	EC:3.6.1.15	Nucleoside-triphosphate phosphatase	IPR000795 (PRINTS); G3DSA:2.40.30.10 (GENE3D); G3DSA:2.40.30.10 (GENE3D); IPR015256 (PFAM); IPR004161 (PFAM); IPR000795 (PFAM); G3DSA:3.40.50.300 (GENE3D); PTHR42854 (PANTHER); PTHR42854:SF4 (PANTHER); IPR000795 (PROSITE_PROFILES); IPR044128 (CDD); IPR015256 (CDD); IPR044127 (CDD); IPR009001 (SUPERFAMILY); IPR009000 (SUPERFAMILY); IPR027417 (SUPERFAMILY)	F:GO:0000049; F:GO:0003924; F:GO:0005525	F:tRNA binding; F:GTPase activity; F:GTP binding
[INTERPRO, BLASTED, MAPPED, ANNOTATED]	c10340_g1_i1	21.3081	24.3534	117.535	111.126	poly(U)-specific endoribonuclease homolog isoform X1	2354	20	3.04917e-162	84.44	2	P:GO:0090502; F:GO:0004521	P:RNA phosphodiester bond hydrolysis, endonucleolytic; F:endoribonuclease activity			IPR018998 (PFAM); IPR039787 (PANTHER); PTHR12439:SF11 (PANTHER); IPR037227 (SUPERFAMILY)	F:GO:0004521	F:endoribonuclease activity
[INTERPRO, BLASTED, MAPPED, ANNOTATED]	c10340_g2_i1	18.6609	16.0798	62.726	45.9375	poly(U)-specific endoribonuclease homolog isoform X1	383	20	1.54079e-81	91.64	2	P:GO:0090502; F:GO:0004521	P:RNA phosphodiester bond hydrolysis, endonucleolytic; F:endoribonuclease activity			IPR018998 (PFAM); IPR039787 (PANTHER); IPR037227 (SUPERFAMILY)	F:GO:0004521	F:endoribonuclease activity
[INTERPRO, BLASTED, MAPPED, ANNOTATED]	c10341_g1_i1	9.15488	10.9432	11.1236	16.8155	HIV Tat-specific factor 1	1466	20	0	79.61	4	P:GO:0000398; F:GO:0003723; C:GO:0005684; C:GO:0005686	P:mRNA splicing, via spliceosome; F:RNA binding; C:U2-type spliceosomal complex; C:U2 snRNP			IPR012677 (G3DSA:3.30.70.GENE3D); IPR000504 (PFAM); IPR012677 (G3DSA:3.30.70.GENE3D); IPR034393 (PANTHER); IPR000504 (PROSITE_PROFILES); cd12282 (CDD); IPR034392 (CDD); IPR035979 (SUPERFAMILY); IPR035979 (SUPERFAMILY)	P:GO:0000398; F:GO:0003676	P:mRNA splicing, via spliceosome; F:nucleic acid binding
[INTERPRO, BLASTED, MAPPED, ANNOTATED]	c10341_g2_i1	0.157756	0	0.355123	0.484885	HIV Tat-specific factor 1	205	20	1.57822e-28	86.63	4	P:GO:0000398; F:GO:0003723; C:GO:0005684; C:GO:0005686	P:mRNA splicing, via spliceosome; F:RNA binding; C:U2-type spliceosomal complex; C:U2 snRNP			IPR012677 (G3DSA:3.30.70.GENE3D); IPR034393 (PANTHER); IPR035979 (SUPERFAMILY)	F:GO:0003676	F:nucleic acid binding
[INTERPRO, BLASTED, MAPPED, ANNOTATED]	c103426_g1_i1	0	0	0	0	phosphatidylinositol 4,5-bisphosphate 5-phosphatase A-like isoform X2	110	20	3.11507e-14	93.55	12	P:GO:0046855; P:GO:0046856; P:GO:1902093; F:GO:0004439; C:GO:0001726; C:GO:0005634; C:GO:0005737; C:GO:0005886; C:GO:0030424; C:GO:0030425; C:GO:0043025; C:GO:0097730	P:inositol phosphate dephosphorylation; P:phosphatidylinositol dephosphorylation; P:positive regulation of flagellated sperm motility; F:phosphatidylinositol-4,5-bisphosphate 5-phosphatase activity; C:ruffle; C:nucleus; C:cytoplasm; C:plasma membrane; C:axon; C:dendrite; C:neuronal cell body; C:non-motile cilium	EC:3.1.3.36	Phosphoinositide 5-phosphatase	no IPS match	no IPS match	no IPS match
[INTERPRO, BLASTED, MAPPED, ANNOTATED]	c103427_g1_i1	0.105342	0	0.474268	0.215856	venom carboxylesterase-6-like	307	20	2.8583e-50	70.39	1	F:GO:0016787	F:hydrolase activity			IPR029058 (G3DSA:3.40.50.GENE3D); IPR002018 (PFAM); IPR029058 (SUPERFAMILY)	no GO terms	no GO terms
[INTERPRO, BLASTED, MAPPED, ANNOTATED]	c10343_g1_i1	4.51674	5.02631	8.1341	7.97495	cell division control protein 45 homolog	2148	20	0	84.79	12	P:GO:0000727; P:GO:0006270; P:GO:0031938; P:GO:0051301; P:GO:1900087; P:GO:1902977; F:GO:0003682; F:GO:0003688; F:GO:0003697; C:GO:0005656; C:GO:0031261; C:GO:0031298	P:double-strand break repair via break-induced replication; P:DNA replication initiation; P:regulation of chromatin silencing at telomere; P:cell division; P:positive regulation of G1/S transition of mitotic cell cycle; P:mitotic DNA replication preinitiation complex assembly; F:chromatin binding; F:DNA replication origin binding; F:single-stranded DNA binding; C:nuclear pre-replicative complex; …			IPR003874 (PFAM); PTHR10507:SF0 (PANTHER); IPR003874 (PANTHER); IPR038763 (SUPERFAMILY)	P:GO:0006270	P:DNA replication initiation
[INTERPRO, BLASTED, MAPPED, ANNOTATED]	c10343_g1_i2	0.655538	0.873338	0.803426	0.611931	cell division control protein 45 homolog	2220	20	0	81.09	12	P:GO:0000727; P:GO:0006270; P:GO:0031938; P:GO:0051301; P:GO:1900087; P:GO:1902977; F:GO:0003682; F:GO:0003688; F:GO:0003697; C:GO:0005656; C:GO:0031261; C:GO:0031298	P:double-strand break repair via break-induced replication; P:DNA replication initiation; P:regulation of chromatin silencing at telomere; P:cell division; P:positive regulation of G1/S transition of mitotic cell cycle; P:mitotic DNA replication preinitiation complex assembly; F:chromatin binding; F:DNA replication origin binding; F:single-stranded DNA binding; C:nuclear pre-replicative complex; …			IPR003874 (PFAM); PTHR10507:SF0 (PANTHER); IPR003874 (PANTHER); IPR038763 (SUPERFAMILY)	P:GO:0006270	P:DNA replication initiation
[INTERPRO, BLASTED, MAPPED, ANNOTATED]	c10344_g1_i1	12.6263	14.9092	33.4906	29.5833	ATP-dependent RNA helicase dbp2-like	2277	20	0	93.06	7	P:GO:0016246; F:GO:0003723; F:GO:0003724; F:GO:0005524; C:GO:0005634; C:GO:0005737; C:GO:1990904	P:RNA interference; F:RNA binding; F:RNA helicase activity; F:ATP binding; C:nucleus; C:cytoplasm; C:ribonucleoprotein complex	EC:3.6.1.3; EC:3.6.4.13; EC:3.6.1.15	Adenosinetriphosphatase; RNA helicase; Nucleoside-triphosphate phosphatase	IPR001650 (PFAM); G3DSA:3.40.50.300 (GENE3D); G3DSA:3.40.50.300 (GENE3D); IPR011545 (PFAM); PTHR47958:SF73 (PANTHER); PTHR47958 (PANTHER); IPR014001 (PROSITE_PROFILES); IPR014014 (PROSITE_PROFILES); IPR001650 (PROSITE_PROFILES); cd18050 (CDD); cd18787 (CDD); IPR027417 (SUPERFAMILY)	F:GO:0003676; F:GO:0004386; F:GO:0005524	F:nucleic acid binding; F:helicase activity; F:ATP binding
[INTERPRO, BLASTED, MAPPED, ANNOTATED]	c10344_g1_i2	4.0065	5.14681	4.73903	3.24456	ATP-dependent RNA helicase dbp2-like	2696	20	0	91.92	7	P:GO:0016246; F:GO:0003723; F:GO:0003724; F:GO:0005524; C:GO:0005634; C:GO:0005737; C:GO:1990904	P:RNA interference; F:RNA binding; F:RNA helicase activity; F:ATP binding; C:nucleus; C:cytoplasm; C:ribonucleoprotein complex	EC:3.6.1.3; EC:3.6.4.13; EC:3.6.1.15	Adenosinetriphosphatase; RNA helicase; Nucleoside-triphosphate phosphatase	G3DSA:3.40.50.300 (GENE3D); IPR001650 (PFAM); G3DSA:3.40.50.300 (GENE3D); IPR011545 (PFAM); PTHR47958 (PANTHER); PTHR47958:SF73 (PANTHER); IPR014001 (PROSITE_PROFILES); IPR001650 (PROSITE_PROFILES); IPR014014 (PROSITE_PROFILES); cd18787 (CDD); cd18050 (CDD); IPR027417 (SUPERFAMILY); IPR027417 (SUPERFAMILY)	F:GO:0003676; F:GO:0004386; F:GO:0005524	F:nucleic acid binding; F:helicase activity; F:ATP binding
[INTERPRO, BLASTED, MAPPED, ANNOTATED]	c103447_g1_i1	0.200869	0	0	0	caskin-1 isoform X1	161	20	2.19405e-24	92.96	6	P:GO:0007185; P:GO:0007409; F:GO:0019903; F:GO:0035591; C:GO:0005925; C:GO:0030424	P:transmembrane receptor protein tyrosine phosphatase signaling pathway; P:axonogenesis; F:protein phosphatase binding; F:signaling adaptor activity; C:focal adhesion; C:axon			no IPS match	no IPS match	no IPS match
[INTERPRO, BLASTED, MAPPED, ANNOTATED]	c103455_g1_i1	0	0	0.20565	0	dynein intermediate chain 2, ciliary	177	20	3.37221e-32	92.75	6	P:GO:0003341; P:GO:0007605; P:GO:0036158; F:GO:0045503; F:GO:0045504; C:GO:0036157	P:cilium movement; P:sensory perception of sound; P:outer dynein arm assembly; F:dynein light chain binding; F:dynein heavy chain binding; C:outer dynein arm			no IPS match	no IPS match	no IPS match
[INTERPRO, BLASTED, MAPPED, ANNOTATED]	c103466_g1_i1	0	0	0	0	E3 ubiquitin-protein ligase TRIM33-like	112	6	7.6187e-10	81.71	1	F:GO:0008270	F:zinc ion binding			no IPS match	no IPS match	no IPS match
[INTERPRO, BLASTED, MAPPED, ANNOTATED]	c103475_g1_i1	0.808497	0	1.365	0.966403	transposase	240	19	2.91901e-13	74.91	3	P:GO:0006259; F:GO:0004518; F:GO:0005488	P:DNA metabolic process; F:nuclease activity; F:binding			IPR036388 (G3DSA:1.10.10.GENE3D); IPR041426 (PFAM); IPR013196 (PFAM)	no GO terms	no GO terms
[INTERPRO, BLASTED, MAPPED, ANNOTATED]	c103479_g1_i1	0	1.16972	0	0	60S ribosomal protein L7	455	20	1.92194e-47	81.58	4	P:GO:0000463; F:GO:0003723; F:GO:0003735; C:GO:0022625	P:maturation of LSU-rRNA from tricistronic rRNA transcript (SSU-rRNA, 5.8S rRNA, LSU-rRNA); F:RNA binding; F:structural constituent of ribosome; C:cytosolic large ribosomal subunit			IPR016082 (PFAM); IPR036919 (G3DSA:3.30.1390.GENE3D); IPR012988 (PFAM); IPR039699 (PANTHER); IPR036919 (SUPERFAMILY)	no GO terms	no GO terms
[INTERPRO, BLASTED, MAPPED, ANNOTATED]	c10348_g1_i1	5.3299	6.99178	9.56372	12.9264	THO complex subunit 3	1256	20	0	95.65	7	P:GO:0006406; P:GO:0006413; P:GO:0007155; P:GO:0031532; F:GO:0003743; F:GO:0003779; C:GO:0000445	P:mRNA export from nucleus; P:translational initiation; P:cell adhesion; P:actin cytoskeleton reorganization; F:translation initiation factor activity; F:actin binding; C:THO complex part of transcription export complex			IPR020472 (PRINTS); IPR001680 (PFAM); IPR013979 (PFAM); IPR015943 (G3DSA:2.130.10.GENE3D); IPR015943 (G3DSA:2.130.10.GENE3D); IPR040132 (PANTHER); IPR001680 (PROSITE_PROFILES); IPR017986 (PROSITE_PROFILES); IPR001680 (PROSITE_PROFILES); IPR001680 (PROSITE_PROFILES); IPR036322 (SUPERFAMILY)	P:GO:0006406; F:GO:0005515	P:mRNA export from nucleus; F:protein binding
[INTERPRO, BLASTED, MAPPED, ANNOTATED]	c10348_g2_i1	1.24918	1.63158	1.24979	0.284411	THO complex subunit 3	233	20	7.56953e-48	97.76	7	P:GO:0006406; P:GO:0006413; P:GO:0007155; P:GO:0031532; F:GO:0003743; F:GO:0003779; C:GO:0000445	P:mRNA export from nucleus; P:translational initiation; P:cell adhesion; P:actin cytoskeleton reorganization; F:translation initiation factor activity; F:actin binding; C:THO complex part of transcription export complex			IPR015943 (G3DSA:2.130.10.GENE3D); IPR017986 (PROSITE_PROFILES); IPR036322 (SUPERFAMILY)	F:GO:0005515	F:protein binding
[INTERPRO, BLASTED, MAPPED, ANNOTATED]	c103493_g1_i1	0.252655	0	0.284376	0.776574	dehydrogenase/reductase SDR family member 7	128	20	2.83388e-10	89.42	3	P:GO:0055114; F:GO:0016491; C:GO:0016021	P:oxidation-reduction process; F:oxidoreductase activity; C:integral component of membrane			no IPS match	no IPS match	no IPS match
[INTERPRO, BLASTED, MAPPED, ANNOTATED]	c10350_g1_i1	39.1455	47.7214	69.9203	86.9966	eukaryotic translation initiation factor 3 subunit I	1226	20	0	89.41	5	P:GO:0001732; F:GO:0003743; C:GO:0016282; C:GO:0033290; C:GO:0071541	P:formation of cytoplasmic translation initiation complex; F:translation initiation factor activity; C:eukaryotic 43S preinitiation complex; C:eukaryotic 48S preinitiation complex; C:eukaryotic translation initiation factor 3 complex, eIF3m			IPR024977 (PFAM); IPR001680 (PFAM); IPR015943 (G3DSA:2.130.10.GENE3D); PTHR19877:SF1 (PANTHER); PTHR19877 (PANTHER); IPR017986 (PROSITE_PROFILES); IPR001680 (PROSITE_PROFILES); IPR001680 (PROSITE_PROFILES); IPR001680 (PROSITE_PROFILES); IPR001680 (PROSITE_PROFILES); IPR017986 (PROSITE_PROFILES); IPR036322 (SUPERFAMILY)	F:GO:0005515	F:protein binding
[INTERPRO, BLASTED, MAPPED, ANNOTATED]	c10351_g1_i1	11.7759	16.4873	22.2357	21.2489	probable phospholipid hydroperoxide glutathione peroxidase	920	20	1.31843e-72	76.67	2	P:GO:0050896; F:GO:0004601	P:response to stimulus; F:peroxidase activity	EC:1.11.1	Acting on a peroxide as acceptor	IPR000889 (PRINTS); IPR036249 (G3DSA:3.40.30.GENE3D); IPR000889 (PIRSF); IPR000889 (PFAM); PTHR11592:SF121 (PANTHER); IPR000889 (PANTHER); IPR000889 (PROSITE_PROFILES); IPR000889 (CDD); IPR036249 (SUPERFAMILY)	P:GO:0006979; P:GO:0055114; F:GO:0004602	P:response to oxidative stress; P:oxidation-reduction process; F:glutathione peroxidase activity
[INTERPRO, BLASTED, MAPPED, ANNOTATED]	c10352_g1_i1	12.6881	16.2292	53.7284	117.521	facilitated trehalose transporter Tret1-like	2401	20	0	83.6	3	P:GO:0055085; F:GO:0022857; C:GO:0016021	P:transmembrane transport; F:transmembrane transporter activity; C:integral component of membrane			IPR003663 (PRINTS); IPR005828 (PFAM); G3DSA:1.20.1250.20 (GENE3D); PTHR48021:SF46 (PANTHER); PTHR48021 (PANTHER); IPR020846 (PROSITE_PROFILES); cd17358 (CDD); IPR036259 (SUPERFAMILY)	P:GO:0055085; F:GO:0022857; C:GO:0016020; C:GO:0016021	P:transmembrane transport; F:transmembrane transporter activity; C:membrane; C:integral component of membrane
[INTERPRO, BLASTED, MAPPED, ANNOTATED]	c10352_g1_i2	2.10625	5.33383	63.7645	40.0639	facilitated trehalose transporter Tret1-like	2687	20	0	83.08	3	P:GO:0055085; F:GO:0022857; C:GO:0016021	P:transmembrane transport; F:transmembrane transporter activity; C:integral component of membrane			IPR003663 (PRINTS); IPR005828 (PFAM); G3DSA:1.20.1250.20 (GENE3D); PTHR48021 (PANTHER); PTHR48021:SF46 (PANTHER); IPR020846 (PROSITE_PROFILES); cd17358 (CDD); IPR036259 (SUPERFAMILY)	P:GO:0055085; F:GO:0022857; C:GO:0016020; C:GO:0016021	P:transmembrane transport; F:transmembrane transporter activity; C:membrane; C:integral component of membrane
[INTERPRO, BLASTED, MAPPED, ANNOTATED]	c103525_g1_i1	0	0	0	0	CCR4-NOT transcription complex subunit 3 isoform X1	101	3	3.34868e-07	90.63	4	P:GO:0006355; C:GO:0005634; C:GO:0030015; C:GO:0042025	P:regulation of transcription, DNA-templated; C:nucleus; C:CCR4-NOT core complex; C:host cell nucleus			no IPS match	no IPS match	no IPS match
[INTERPRO, BLASTED, MAPPED, ANNOTATED]	c10353_g1_i1	0.485098	0.418175	0.327601	0.364472	Protein shuttle craft-like Protein	1000	20	3.53704e-40	71.46	5	P:GO:0006355; F:GO:0000977; F:GO:0000981; C:GO:0005634; C:GO:0016020	P:regulation of transcription, DNA-templated; F:RNA polymerase II transcription regulatory region sequence-specific DNA binding; F:DNA-binding transcription factor activity, RNA polymerase II-specific; C:nucleus; C:membrane			no IPS match	no IPS match	no IPS match
[INTERPRO, BLASTED, MAPPED, ANNOTATED]	c103535_g1_i1	0	0	0	0.28199	CUB and/or Ldl recept a domain containing protein	235	17	5.18632e-47	78.33	2	C:GO:0005886; C:GO:0016021	C:plasma membrane; C:integral component of membrane			no IPS match	no IPS match	no IPS match
[INTERPRO, BLASTED, MAPPED, ANNOTATED]	c103541_g1_i1	12.7898	8.1616	4.93561	0.374393	GTP cyclohydrolase 1-like	177	20	1.92102e-33	97.81	6	P:GO:0006729; P:GO:0046654; F:GO:0003934; F:GO:0005525; F:GO:0008270; C:GO:0005737	P:tetrahydrobiopterin biosynthetic process; P:tetrahydrofolate biosynthetic process; F:GTP cyclohydrolase I activity; F:GTP binding; F:zinc ion binding; C:cytoplasm	EC:3.5.4.16	GTP cyclohydrolase I	IPR020602 (PFAM); IPR043133 (G3DSA:3.30.1130.GENE3D); IPR001474 (PANTHER); PTHR11109:SF11 (PANTHER); SSF55620 (SUPERFAMILY)	P:GO:0046654; F:GO:0003934	P:tetrahydrofolate biosynthetic process; F:GTP cyclohydrolase I activity
[INTERPRO, BLASTED, MAPPED, ANNOTATED]	c103544_g1_i1	0	0	0	0.457018	WD repeat-containing protein 46	145	20	1.36233e-09	72.95	3	P:GO:0000462; C:GO:0005730; C:GO:0032040	P:maturation of SSU-rRNA from tricistronic rRNA transcript (SSU-rRNA, 5.8S rRNA, LSU-rRNA); C:nucleolus; C:small-subunit processome			IPR040315 (PANTHER); PTHR14085:SF3 (PANTHER)	no GO terms	no GO terms
[INTERPRO, BLASTED, MAPPED, ANNOTATED]	c103546_g1_i1	0	0.45257	0	0	sorting nexin-12	168	20	2.49401e-09	75.36	9	P:GO:0032456; P:GO:0033157; P:GO:0034499; P:GO:0035220; P:GO:0050821; P:GO:0061357; F:GO:0032266; C:GO:0030904; C:GO:0031901	P:endocytic recycling; P:regulation of intracellular protein transport; P:late endosome to Golgi transport; P:wing disc development; P:protein stabilization; P:positive regulation of Wnt protein secretion; F:phosphatidylinositol-3-phosphate binding; C:retromer complex; C:early endosome membrane			IPR036871 (G3DSA:3.30.1520.GENE3D); PTHR45963 (PANTHER); PTHR45963:SF2 (PANTHER); IPR036871 (SUPERFAMILY)	F:GO:0035091	F:phosphatidylinositol binding
[INTERPRO, BLASTED, MAPPED, ANNOTATED]	c10355_g1_i2	4.77167	4.69998	7.61348	9.9791	pre-mRNA-splicing regulator female-lethal(2)D	2467	20	0	76.12	7	P:GO:0000381; P:GO:0007530; P:GO:0048749; P:GO:0070868; P:GO:0080009; C:GO:0005634; C:GO:0036396	P:regulation of alternative mRNA splicing, via spliceosome; P:sex determination; P:compound eye development; P:heterochromatin organization involved in chromatin silencing; P:mRNA methylation; C:nucleus; C:RNA N6-methyladenosine methyltransferase complex			IPR029732 (PFAM); PTHR15217:SF0 (PANTHER); IPR033757 (PANTHER)	P:GO:0000381; P:GO:0080009; C:GO:0005634	P:regulation of alternative mRNA splicing, via spliceosome; P:mRNA methylation; C:nucleus
[INTERPRO, BLASTED, MAPPED, ANNOTATED]	c10356_g1_i1	0.0399258	0.0469332	0.0449384	0.122718	cytochrome P450 4C1-like	810	20	1.6685e-98	79.44	5	P:GO:0055114; F:GO:0004497; F:GO:0005506; F:GO:0016705; F:GO:0020037	P:oxidation-reduction process; F:monooxygenase activity; F:iron ion binding; F:oxidoreductase activity, acting on paired donors, with incorporation or reduction of molecular oxygen; F:heme binding			IPR001128 (PRINTS); IPR002403 (PRINTS); IPR036396 (G3DSA:1.10.630.GENE3D); IPR001128 (PFAM); PTHR24291:SF105 (PANTHER); PTHR24291 (PANTHER); IPR036396 (SUPERFAMILY)	P:GO:0055114; F:GO:0004497; F:GO:0005506; F:GO:0016705; F:GO:0020037	P:oxidation-reduction process; F:monooxygenase activity; F:iron ion binding; F:oxidoreductase activity, acting on paired donors, with incorporation or reduction of molecular oxygen; F:heme binding
[INTERPRO, BLASTED, MAPPED, ANNOTATED]	c10356_g1_i2	0.0523864	0.0410539	0.805834	0.626179	cytochrome P450 4C1-like	1852	20	0	68.41	2	F:GO:0005488; F:GO:0016491	F:binding; F:oxidoreductase activity			IPR002401 (PRINTS); IPR001128 (PRINTS); IPR001128 (PFAM); IPR036396 (G3DSA:1.10.630.GENE3D); PTHR24291 (PANTHER); PTHR24291:SF105 (PANTHER); IPR036396 (SUPERFAMILY)	P:GO:0055114; F:GO:0005506; F:GO:0016705; F:GO:0020037	P:oxidation-reduction process; F:iron ion binding; F:oxidoreductase activity, acting on paired donors, with incorporation or reduction of molecular oxygen; F:heme binding
[INTERPRO, BLASTED, MAPPED, ANNOTATED]	c103569_g1_i1	0.288749	0	0	0	40S ribosomal protein S14	112	20	1.6186e-16	97.08	7	P:GO:0000028; P:GO:0000462; P:GO:0006412; F:GO:0003735; F:GO:0048027; F:GO:0070181; C:GO:0005840	P:ribosomal small subunit assembly; P:maturation of SSU-rRNA from tricistronic rRNA transcript (SSU-rRNA, 5.8S rRNA, LSU-rRNA); P:translation; F:structural constituent of ribosome; F:mRNA 5'-UTR binding; F:small ribosomal subunit rRNA binding; C:ribosome			IPR036967 (G3DSA:3.30.420.GENE3D); IPR001971 (PFAM)	P:GO:0006412; F:GO:0003735; C:GO:0005840	P:translation; F:structural constituent of ribosome; C:ribosome
[INTERPRO, BLASTED, MAPPED, ANNOTATED]	c10357_g1_i1	17.0858	18.5253	33.0054	31.4189	phospholipase D3-like isoform X3	2048	20	0	87.77	2	F:GO:0003824; C:GO:0016021	F:catalytic activity; C:integral component of membrane			IPR001736 (PFAM); IPR032803 (PFAM); G3DSA:3.30.870.10 (GENE3D); G3DSA:3.30.870.10 (GENE3D); PTHR10185 (PANTHER); IPR001736 (PROSITE_PROFILES); IPR001736 (PROSITE_PROFILES); cd09107 (CDD); cd09106 (CDD); SSF56024 (SUPERFAMILY); SSF56024 (SUPERFAMILY)	F:GO:0003824	F:catalytic activity
[INTERPRO, BLASTED, MAPPED, ANNOTATED]	c10358_g1_i1	17.7764	19.5593	31.0813	34.4553	eukaryotic translation initiation factor 4H-like	2758	20	2.28989e-78	72.33	2	P:GO:0006413; F:GO:0003743	P:translational initiation; F:translation initiation factor activity			IPR012677 (G3DSA:3.30.70.GENE3D); IPR000504 (PFAM); PTHR23236 (PANTHER); PTHR23236:SF11 (PANTHER); IPR000504 (PROSITE_PROFILES); IPR035979 (SUPERFAMILY)	F:GO:0003676	F:nucleic acid binding
[INTERPRO, BLASTED, MAPPED, ANNOTATED]	c103581_g1_i1	0.489998	0	5.23941	3.26318	transcription factor CP2-like protein 1	132	20	4.71774e-18	87.04	4	P:GO:0006357; F:GO:0003700; F:GO:0043565; C:GO:0005634	P:regulation of transcription by RNA polymerase II; F:DNA-binding transcription factor activity; F:sequence-specific DNA binding; C:nucleus			no IPS match	no IPS match	no IPS match
[INTERPRO, BLASTED, MAPPED, ANNOTATED]	c10359_g2_i1	0.319144	0.125052	0	0	proteasome subunit alpha type-2	304	20	3.82882e-46	84.39	9	P:GO:0007623; P:GO:0008063; P:GO:0010499; P:GO:0043161; F:GO:0004298; F:GO:0005515; C:GO:0005654; C:GO:0005829; C:GO:0019773	P:circadian rhythm; P:Toll signaling pathway; P:proteasomal ubiquitin-independent protein catabolic process; P:proteasome-mediated ubiquitin-dependent protein catabolic process; F:threonine-type endopeptidase activity; F:protein binding; C:nucleoplasm; C:cytosol; C:proteasome core complex, alpha-subunit complex	EC:3.4.99; EC:3.4.25	Acting on peptide bonds (peptidases); Acting on peptide bonds (peptidases)	IPR001353 (PFAM); IPR029055 (G3DSA:3.60.20.GENE3D); PTHR11599 (PANTHER); IPR034644 (PTHR11599:PANTHER); IPR023332 (PROSITE_PROFILES); IPR029055 (SUPERFAMILY)	P:GO:0051603; C:GO:0005839; C:GO:0019773	P:proteolysis involved in cellular protein catabolic process; C:proteasome core complex; C:proteasome core complex, alpha-subunit complex
[INTERPRO, BLASTED, MAPPED, ANNOTATED]	c103600_g1_i1	0	0	0.277863	0.126465	NADH dehydrogenase subunit 4	262	20	6.73442e-17	60.7	1	C:GO:0016020	C:membrane			IPR003918 (PRINTS); IPR001750 (PFAM); IPR003918 (PANTHER); PTHR43507:SF1 (PANTHER)	P:GO:0042773; P:GO:0055114; F:GO:0008137	P:ATP synthesis coupled electron transport; P:oxidation-reduction process; F:NADH dehydrogenase (ubiquinone) activity
[INTERPRO, BLASTED, MAPPED, ANNOTATED]	c103604_g1_i1	9.62929	12.6008	7.56631	5.21206	alanyl-tRNA editing protein Aarsd1-B	178	14	9.76958e-17	82.26	7	P:GO:0006419; P:GO:0106074; F:GO:0002196; F:GO:0003676; F:GO:0004813; F:GO:0005509; F:GO:0005524	P:alanyl-tRNA aminoacylation; P:aminoacyl-tRNA metabolism involved in translational fidelity; F:Ser-tRNA(Ala) hydrolase activity; F:nucleic acid binding; F:alanine-tRNA ligase activity; F:calcium ion binding; F:ATP binding	EC:6.1.1.7; EC:3.1.1.1	Alanine--tRNA ligase; Carboxylesterase	no IPS match	no IPS match	no IPS match
[INTERPRO, BLASTED, MAPPED, ANNOTATED]	c10361_g1_i2	3.91999	4.96604	6.18593	5.75297	COMM domain-containing protein 2	2442	20	2.1743e-48	76.34	7	P:GO:0006633; F:GO:0102158; F:GO:0102343; F:GO:0102344; F:GO:0102345; C:GO:0005789; C:GO:0016021	P:fatty acid biosynthetic process; F:very-long-chain 3-hydroxyacyl-CoA dehydratase activity; F:3-hydroxy-arachidoyl-CoA dehydratase activity; F:3-hydroxy-behenoyl-CoA dehydratase activity; F:3-hydroxy-lignoceroyl-CoA dehydratase activity; C:endoplasmic reticulum membrane; C:integral component of membrane	EC:4.2.1.134	Very-long-chain (3R)-3-hydroxyacyl-CoA dehydratase	IPR037354 (PANTHER)	no GO terms	no GO terms
[INTERPRO, BLASTED, MAPPED, ANNOTATED]	c103616_g1_i1	0	0	0	0	helicase pitchoune	184	20	1.06427e-31	95.33	5	P:GO:0000463; F:GO:0003723; F:GO:0003724; F:GO:0005524; C:GO:0005730	P:maturation of LSU-rRNA from tricistronic rRNA transcript (SSU-rRNA, 5.8S rRNA, LSU-rRNA); F:RNA binding; F:RNA helicase activity; F:ATP binding; C:nucleolus	EC:3.6.1.3; EC:3.6.4.13; EC:3.6.1.15	Adenosinetriphosphatase; RNA helicase; Nucleoside-triphosphate phosphatase	IPR011545 (PFAM); G3DSA:3.40.50.300 (GENE3D); PTHR24031 (PANTHER); PTHR24031:SF634 (PANTHER); IPR014001 (PROSITE_PROFILES); cd17942 (CDD); IPR027417 (SUPERFAMILY)	F:GO:0003676; F:GO:0005524	F:nucleic acid binding; F:ATP binding
[INTERPRO, BLASTED, MAPPED, ANNOTATED]	c10362_g1_i1	7.90588	8.69192	9.70477	15.3873	cyclin-dependent kinase 7	1264	20	0	89.9	8	P:GO:0045944; P:GO:0051726; P:GO:0070816; F:GO:0004693; F:GO:0005524; F:GO:0008353; C:GO:0005737; C:GO:0070985	P:positive regulation of transcription by RNA polymerase II; P:regulation of cell cycle; P:phosphorylation of RNA polymerase II C-terminal domain; F:cyclin-dependent protein serine/threonine kinase activity; F:ATP binding; F:RNA polymerase II CTD heptapeptide repeat kinase activity; C:cytoplasm; C:transcription factor TFIIK complex	EC:2.7.11; EC:2.7.11.23; EC:2.7.11.22	Transferring phosphorus-containing groups; [RNA-polymerase]-subunit kinase; Cyclin-dependent kinase	G3DSA:3.30.200.20 (GENE3D); G3DSA:1.10.510.10 (GENE3D); IPR000719 (PFAM); PTHR24056 (PANTHER); IPR037770 (PTHR24056:PANTHER); IPR000719 (PROSITE_PROFILES); IPR037770 (CDD); IPR011009 (SUPERFAMILY)	P:GO:0006468; F:GO:0004672; F:GO:0005524; F:GO:0008353; C:GO:0005675; C:GO:0070985	P:protein phosphorylation; F:protein kinase activity; F:ATP binding; F:RNA polymerase II CTD heptapeptide repeat kinase activity; C:transcription factor TFIIH holo complex; C:transcription factor TFIIK complex
[INTERPRO, BLASTED, MAPPED, ANNOTATED]	c103631_g1_i1	0.202124	0	0	0	transposase	160	20	3.04315e-09	78.59	3	P:GO:0006259; F:GO:0004518; F:GO:0005488	P:DNA metabolic process; F:nuclease activity; F:binding			no IPS match	no IPS match	no IPS match
[INTERPRO, BLASTED, MAPPED, ANNOTATED]	c103643_g1_i1	0.286194	0	0	0	constitutive coactivator of PPAR-gamma-like protein 1 homolog isoform X1	113	20	1.10564e-16	95.54	2	C:GO:0005634; C:GO:0042025	C:nucleus; C:host cell nucleus			no IPS match	no IPS match	no IPS match
[INTERPRO, BLASTED, MAPPED, ANNOTATED]	c10365_g1_i1	1.81308	2.16286	2.05582	1.81631	transposase	2408	17	2.3287e-09	64.25	2	P:GO:0090304; F:GO:0016787	P:nucleic acid metabolic process; F:hydrolase activity			no IPS match	no IPS match	no IPS match
[INTERPRO, BLASTED, MAPPED, ANNOTATED]	c103658_g1_i1	0	0.273496	0	0.238373	uncharacterized protein LOC115891723	139	12	1.1495e-13	92.92	1	C:GO:0016021	C:integral component of membrane			no IPS match	no IPS match	no IPS match
[INTERPRO, BLASTED, MAPPED, ANNOTATED]	c103666_g1_i1	0.266172	0	0	0	transposase	243	20	3.90595e-08	65.94	2	P:GO:0090304; F:GO:0016787	P:nucleic acid metabolic process; F:hydrolase activity			no IPS match	no IPS match	no IPS match
[INTERPRO, BLASTED, MAPPED, ANNOTATED]	c10368_g1_i1	1.8526	1.21512	1.69232	1.16911	OTU domain-containing protein 5-A	2409	20	0	80.63	4	P:GO:0016579; F:GO:0004843; F:GO:0061578; C:GO:0016021	P:protein deubiquitination; F:thiol-dependent ubiquitin-specific protease activity; F:Lys63-specific deubiquitinase activity; C:integral component of membrane	EC:3.4.19.9; EC:3.4.19; EC:3.4.19.2; EC:3.4.19.12	Folate gamma-glutamyl hydrolase; Acting on peptide bonds (peptidases); Peptidyl-glycinamidase; Ubiquitinyl hydrolase 1	G3DSA:3.90.70.80 (GENE3D); IPR003323 (PFAM); PTHR12419 (PANTHER); IPR031084 (PTHR12419:PANTHER); IPR003323 (PROSITE_PROFILES); IPR038765 (SUPERFAMILY)	P:GO:0016579; F:GO:0004843	P:protein deubiquitination; F:thiol-dependent ubiquitin-specific protease activity
[INTERPRO, BLASTED, MAPPED, ANNOTATED]	c10368_g1_i2	3.01856	3.66966	10.0184	11.9477	OTU domain-containing protein 5-A	2507	20	0	78.35	4	P:GO:0016579; F:GO:0004843; F:GO:0061578; C:GO:0016021	P:protein deubiquitination; F:thiol-dependent ubiquitin-specific protease activity; F:Lys63-specific deubiquitinase activity; C:integral component of membrane	EC:3.4.19.9; EC:3.4.19; EC:3.4.19.2; EC:3.4.19.12	Folate gamma-glutamyl hydrolase; Acting on peptide bonds (peptidases); Peptidyl-glycinamidase; Ubiquitinyl hydrolase 1	G3DSA:3.90.70.80 (GENE3D); IPR003323 (PFAM); PTHR12419 (PANTHER); IPR031084 (PTHR12419:PANTHER); IPR003323 (PROSITE_PROFILES); IPR038765 (SUPERFAMILY)	P:GO:0016579; F:GO:0004843	P:protein deubiquitination; F:thiol-dependent ubiquitin-specific protease activity
[INTERPRO, BLASTED, MAPPED, ANNOTATED]	c103680_g1_i1	0.165846	0	0.186667	0	40S ribosomal protein S26	195	20	3.85035e-25	95.94	4	P:GO:0006412; F:GO:0003729; F:GO:0003735; C:GO:0022627	P:translation; F:mRNA binding; F:structural constituent of ribosome; C:cytosolic small ribosomal subunit			IPR000892 (PFAM); IPR038551 (G3DSA:3.30.1740.GENE3D); IPR000892 (PANTHER)	P:GO:0006412; F:GO:0003735; C:GO:0005840	P:translation; F:structural constituent of ribosome; C:ribosome
[INTERPRO, BLASTED, MAPPED, ANNOTATED]	c103684_g1_i1	0	0	0.302075	0	transposase	241	20	1.05255e-11	70.97	3	P:GO:0006259; F:GO:0004518; F:GO:0005488	P:DNA metabolic process; F:nuclease activity; F:binding			IPR036388 (G3DSA:1.10.10.GENE3D)	no GO terms	no GO terms
[INTERPRO, BLASTED, MAPPED, ANNOTATED]	c103687_g1_i1	0	0	1.15099	5.23855	ras-like protein 1	253	20	1.25867e-49	90	6	P:GO:0007173; P:GO:0007265; F:GO:0003924; F:GO:0005525; F:GO:0019003; C:GO:0005886	P:epidermal growth factor receptor signaling pathway; P:Ras protein signal transduction; F:GTPase activity; F:GTP binding; F:GDP binding; C:plasma membrane	EC:3.6.1.15	Nucleoside-triphosphate phosphatase	IPR001806 (PFAM); G3DSA:3.40.50.300 (GENE3D); IPR020849 (PANTHER); PTHR24070:SF189 (PANTHER); IPR020849 (PROSITE_PROFILES); IPR027417 (SUPERFAMILY)	P:GO:0007165; F:GO:0003924; F:GO:0005525; C:GO:0016020	P:signal transduction; F:GTPase activity; F:GTP binding; C:membrane
[INTERPRO, BLASTED, MAPPED, ANNOTATED]	c103691_g1_i1	0.315511	0	0	0	rab3 GTPase-activating protein regulatory subunit	205	17	9.37491e-30	80.84	1	P:GO:0043087	P:regulation of GTPase activity			IPR032839 (PFAM)	no GO terms	no GO terms
[INTERPRO, BLASTED, MAPPED, ANNOTATED]	c1037_g1_i1	0	0	0	0.147919	triosephosphate isomerase	224	20	1.54851e-30	81.11	3	P:GO:0006094; P:GO:0006096; F:GO:0004807	P:gluconeogenesis; P:glycolytic process; F:triose-phosphate isomerase activity	EC:5.3.1.1	Triose-phosphate isomerase	no IPS match	no IPS match	no IPS match
[INTERPRO, BLASTED, MAPPED, ANNOTATED]	c10370_g1_i1	2.26978	4.2477	7.60294	10.1206	rho GTPase-activating protein gacK isoform X1	1781	20	2.81631e-106	68.31	1	C:GO:0016021	C:integral component of membrane			cd17381 (CDD)	no GO terms	no GO terms
[INTERPRO, BLASTED, MAPPED, ANNOTATED]	c10370_g1_i2	4.51974	4.51242	11.7075	15.2242	rho GTPase-activating protein gacK isoform X1	1567	20	1.0423e-106	68.28	1	C:GO:0016021	C:integral component of membrane			cd17381 (CDD)	no GO terms	no GO terms
[truncated: 180,310 more rows]
