# Supplementary material for: Genome-Wide Identification of the Gustatory Receptor Gene Family of the Invasive Pest, Red Palm Weevil, Rhynchophorus ferrugineus (Olivier, 1790)
Source: Insects. 2021 Jul 5;12(7):611. doi: 10.3390/insects12070611 (PMC8308034; doi:10.3390/insects12070611)
Supplement: Supplementary file 1 [file insects-12-00611-s001.zip › Supplementary Data/Supplementary Table S2.xlsx]

## Sheet: R. ferrugineus GRs
Table S2: Full information of the red palm weevil, Rhynchophours ferrugineus, gustatory receptor genes (completeness of gene model, protein length, predicted topology by TOPCONS (N terminus inside or outside cell, and number of transmembrane domains), conserved motif near the C terminus, chromosomal location, matched transcripts in a transcriptome, estimated expression level, protein, and cDNA se…
Clade	No.	Gene name	Model completeness	Length (amino acids)	N terminus	No. of TM domains	Conserved motif (TYhhhhhQF)	Pseudo Chromosome	Chromosomal location	Strand	Transcriptome contigs	Expression level - Male antenna (TPM)	Expression level - Female antenna (TPM)	Expression level - Male mouthpart (TPM)	Expression level - Female mouthpart (TPM)	Gustatory receptor sequence	cDNA sequence
CO2	1	RferGr1	full	443	inside	7	TYLVMLMQF	Pseudo007	JABAOJ010000007.1:19979961-19992676	plus	c21708_g1_i2	2.19639	2.00318	4.13444	3.82164	MFPDKKAFSKSQREQSANGTIPEYDARRPSQRIRIQSGDPTRGNKDPDPGLLDKYDNFYDTTKSLLVLFQIMGVMPIERMKGGTIFRWHSPTTCWAYFVYLVETLFVSIIFKERLQLILKPGKRFDEYIYGVIFLSILIPHFLLPVGAWTNGSEVAKFKNMWTKFQLKYYQMTGRPIIFHRLTLITYTLCIISWVIGIFIMVAQYYLQPDMLLWHTFGYYHILAMLNCLCSLWFINCTAKGRVAVWLADDLYQALQVKDSASKLADYREMWVDLSHMMQQLGKAYSGMYALYCLLVLLTTIVATYGCLTEILDYGLSLKQAGLFIISFYCLTLLFIICNEAHAASRKMGPEFRERLLNVNLASIDHKTMEEVNMFLTAIDQNPPIMNLNGYANINRKLI…	ATGTTTCCAGACAAGAAAGCATTTTCGAAATCGCAGAGGGAACAATCCGCGAACGGGACAATACCCGAATACGATGCCCGAAGACCGAGTCAAAGAATTCGAATACAAAGCGGCGATCCGACCAGAGGTAACAAAGATCCGGATCCTGGTTTGTTGGATAAATACGACAATTTTTACGATACGACGAAGAGTCTGTTGGTGTTGTTTCAAATTATGGGGGTCATGCCAATAGAACGGATGAAAGGTGGAACAATTTTTAGATGGCACTCACCAACGACATGCTGGGCTTATTTTGTATATTTGGTGGAAACCCTGTTTGTCAGTATAATATTCAAGGAACGTTTGCAGCTGATACTGAAACCAGGAAAACGATTCGATGAATATATCTACGGGGTTATC…
	2	RferGr2	full	443	inside	7	TYLVMLMQF	Pseudo007	JABAOJ010000007.1:c19894229-19881515	minus	c21708_g1_i2	2.19639	2.00318	4.13444	3.82164	MFPDKKAFSKSQREQSANGTIPEYDARRPSQRIRIQSGDPTRGNKDPDPGLLDKYDNFYDTTKSLLVLFQIMGVMPIERMKGGTIFRWHSPTTCWAYFVYLVETLFVSIIFKERLQLILKPGKRFDEYIYGVIFLSILIPHFLLPVGAWTNGSEVAKFKNMWTKFQLKYYQMTGRPIIFHRLTLITYTLCIISWVIGIFIMVAQYYLQPDMLLWHTFGYYHILAMLNCLCSLWFINCTAKGRVAVWLADDLYQALQVKDSASKLADYREMWVDLSHMMQQLGKAYSGMYALYCLLVLLTTIVATYGCLTEILDYGLSLKQAGLFIISFYCLTLLFIICNEAHAASRKMGPEFRERLLNVNLASIDHKTMEEVNMFLTAIDQNPPIMNLNGYANINRKLI…	ATGTTTCCAGACAAGAAAGCATTTTCGAAATCGCAGAGGGAACAATCCGCGAACGGGACAATACCCGAATACGATGCCCGAAGACCGAGTCAAAGAATTCGAATACAAAGCGGCGATCCGACCAGAGGTAACAAAGATCCGGATCCTGGTTTGTTGGATAAATACGACAATTTTTACGATACGACGAAGAGTCTGTTGGTGTTGTTTCAAATTATGGGGGTCATGCCAATAGAACGGATGAAAGGTGGAACAATTTTTAGATGGCACTCACCAACGACATGCTGGGCTTATTTTGTATATTTGGTGGAAACCCTGTTTGTCAGTATAATATTCAAGGAACGTTTGCAGCTGATACTGAAACCAGGAAAACGATTCGATGAATATATCTACGGGGTTATC…
	3	RferGr3	full	448	inside	7	TYLVILMQF	Pseudo004	JABAOJ010000004.1:12272733-12274786	plus	c7094_g1_i1	0.0801484	0.188431	0.969767	0.739044	MKTSFASSYPNHLTVPQESVNRYGTSYRRRRRSQGIKIESARSQNQNEKEDLDFNDLEKYDNFYHTTKSLLVLFQVMGVMPIERNKGHTTFRWRSPAIIWSYALFTVETFFVGLVFKSRLNLIMQPGKPFDEYIYGFIFLSILIPHFLLPLVAWSNGAEVVKFKNMWTRFQLKFLQVTGHQIVFKKLEIICNSFCICSWLLSIVITIAQYYLQPDMLLWHTFGYYHILAMLNGLVSLWYINTTSMGKVADRLSDLLKEALQEESDEKLADYRDIWVDLSHMLQQFGKGYSGLYACMYLLVPVTTIVATFGCVTEIMDHGLSLKEAGLFIIAIYCCVLLFIFCNEAYVATNKMGSDFRDVLMSINMTLVGSRIQQEINMFLTAIQKNPPNMNLNGYTIIN…	ATGAAAACGTCGTTCGCCAGTTCGTACCCAAATCATCTCACAGTACCGCAGGAATCTGTGAACCGATATGGTACCAGTTACAGGAGACGAAGAAGAAGCCAGGGTATCAAAATCGAATCAGCTAGGAGTCAAAATCAAAACGAAAAGGAAGATCTGGATTTCAATGATCTGGAGAAGTATGACAACTTTTATCACACAACTAAAAGTTTGTTGGTGCTATTTCAAGTAATGGGAGTGATGCCTATTGAAAGAAACAAAGGCCATACAACATTCAGATGGCGCTCTCCTGCAATAATATGGTCCTACGCCTTATTTACAGTTGAAACCTTCTTCGTTGGTTTGGTGTTCAAATCTAGACTGAACCTGATCATGCAACCAGGAAAACCGTTCGACGAATAT…
	4	RferGr4	full	430	inside	7	IYLIVLLQF	Pseudo008	JABAOJ010000008.1:3389893-3455239	plus	c41206_g1_i1	0	0	0.919581	0.697554	MDKQKPIHQMQIKDLADLYGEELHIKSLPRVRGSPRAKEIAKRFTLDPNNGAVIDKHDQFYRDHKLLLILFKVMGVMPVERGEAGTITFGWTSKPMIYAYVFYIVTTVLVLLVGYERIDILLNKSRRFDEYIYAIIFIVYLTPHFLIPFVGWSVAYEVCDYKNSWSRFQLNYYKITGKDLEFPYLSTLIGVISLGCLFLAVGFLLTLSVLLEGFTLYHTTGYLHIITMINMNCALWYINCRAIGNASSGVAESFKKDIDSYCTGYIIKHYRILWLELSEILQKLGNAYARTYSTYSLFMMANITISLYGFTSEIVDHGIKFTFKEIGLLVDAIYCIILLYIFCDCSHKASSNIADRVQWYLMEVNLNTVDQSCVKEIQLFLIAIQMNPPKVSLRGYTVV…	ATGGATAAGCAAAAGCCCATCCATCAAATGCAAATTAAAGATTTAGCGGATCTGTATGGAGAAGAGTTGCATATAAAATCGTTACCGAGAGTACGGGGTAGTCCCCGAGCTAAAGAAATAGCCAAAAGATTCACCTTGGATCCAAACAATGGAGCAGTAATTGATAAACACGATCAATTTTACAGAGATCATAAACTGCTTTTAATTTTATTCAAGGTTATGGGTGTTATGCCGGTAGAAAGAGGAGAAGCTGGAACAATTACTTTTGGTTGGACTTCAAAACCAATGATATATGCTTATGTTTTTTACATTGTTACGACGGTTCTTGTTCTATTAGTGGGCTATGAAAGAATTGATATATTATTAAATAAGAGCAGGAGATTCGATGAATATATCTAC…
	5	RferGr5	full	430	inside	7	IYLIVLLQF	Pseudo008	JABAOJ010000008.1:c3523526-3456346	minus	c41206_g1_i1	0	0	0.919581	0.697554	MDKQKPIHQMQIKDLADLYGEELHIKSLPRVRGSPRAREIAKRFTLDPNNGAVIDKHDQFYRDHKLLLILFKVMGVMPVERGEAGTITFGWTSKPMIYAYVFYIVTTVLVLLVGYERIDILLNKSRRFDEYIYAIIFIVYLTPHFLIPFVGWSVAYEVCDYKNSWSRFQLNYYKITGKDLEFPYLSTLIGVISLGCLFLAVGFLLTLSVLLEGFTLYHTTGYLHIITMINMNCALWYINCRAIGNASSGVAESFKKDIDSYCTGYIIKHYRILWLELSEILQKLGNAYARTYSTYSLFMMANITISLYGFTSEIVDHGIKFTFKEIGLLVDAIYCIILLYIFCDCSHKASSNIADRVQWYLMEVNLNTVDQSCVKEIQLFLIAIQMNPPKVSLRGYTVV…	ATGGATAAGCAAAAGCCCATCCATCAAATGCAAATTAAAGATTTAGCGGATCTGTATGGAGAAGAGTTGCATATAAAATCGTTACCGAGAGTACGGGGTAGTCCCCGAGCAAGAGAAATCGCAAAAAGATTCACCTTGGATCCAAACAATGGAGCTGTAATTGATAAACACGATCAATTTTACAGAGATCATAAACTGCTTTTAATTTTATTCAAGGTTATGGGTGTTATGCCGGTAGAAAGAGGAGAAGCTGGAACAATTACTTTTGGTTGGACTTCAAAACCAATGATATATGCTTATGTTTTTTACATTGTTACGACGGTTCTTGTTCTATTAGTGGGCTATGAAAGAATTGATATATTATTAAATAAGAGCAGGAGATTCGATGAATATATCTAC…
	6	RferGr6	full	455	inside	7	TYLVVLLQF	Pseudo005	JABAOJ010000005.1:1157954-1160740	plus	c41658_g1_i1	0.0440298	0.0258788	0.42124	0.563884	MYDHSNTFNPRHFSVVDNSLPQRKAKNVYLEGAMSFYKPHTPITKVVPAPGNQIYNTQHNDKRTVISAFQESNSKMFESLKPIFLLLRTMGIFPIRHKSETFKVSLSWIAYSLIILMTVAGYIGYLKWTKVKITQNADGRFEEAVIDYLFTVYLVPIVISPIALYEARKQADVLIHVMAFEKIYNKITKKYLQVNLWKKTVTLSIALPLLGCIIMVITHLTMADFNVIQVIPYCYINVLSYILGGAWYIYCDIIGEVATLVAEDFQHALKNVGPSSMVADYRSLWMMLSRIIRNVGNSFGYALTFLCLYLFFVITLTIYGLFSQIQDGVGLKDIGLTITAVSAVTMLYYICDEAHYASACVRTYFQKKILLVELSWMNDDAQQEINMFLRATEMNPTDM…	ATGTACGATCACTCTAATACTTTTAATCCAAGACACTTTAGTGTTGTTGATAATAGTTTACCACAAAGAAAAGCGAAAAATGTGTATTTGGAAGGAGCAATGTCGTTTTATAAGCCGCATACTCCAATTACAAAGGTTGTTCCAGCTCCAGGAAACCAAATTTACAATACACAACACAACGATAAACGAACGGTAATATCCGCTTTTCAAGAGAGCAACAGTAAAATGTTTGAGTCTCTAAAACCAATTTTTTTACTTCTTCGAACTATGGGTATATTTCCTATAAGGCACAAATCTGAAACCTTCAAAGTTTCTTTATCATGGATCGCTTATTCCTTAATTATATTAATGACTGTTGCAGGGTATATTGGCTATTTAAAATGGACCAAAGTCAAAATA…
	7	RferGr7	full	455	inside	7	TYLVVLLQF	Pseudo005	JABAOJ010000005.1:22463353-22466161	plus	c41658_g1_i1	0.0440298	0.0258788	0.42124	0.563884	MYDHSNTFNPRHFSVVDNSLPQRKAKNVYLEGAMSFYKPHTPITKVVPAPGNQIYNTQHNDKRTVISAFQESNSKMFESLKPIFLLLRTMGIFPIRHKSETFKVSLSWIAYSLIILMTVAGYIGYLKWTKVKITQNADGRFEEAVIDYLFTVYLVPIVISPIALYEARKQADVLTHVMAFEKIYNKITKKYLQVNLWKKTITLSIALPLLGCIIMVITHLTMADFNVIQVIPYCYINVLSYILGGAWYIYCDIIGEVATLVAEDFQHALKNVGPSSMVADYRSLWMMLSRIIRNVGNSFGYALTFLCLYLFFVITLTIYGLFSQIQDGVGLKDIGLTITAVSAVTMLYYICDEAHYASACVRTYFQKKILLVELSWMNDDAQQEINMFLRATEMNPTDM…	ATGTACGATCACTCTAATACTTTTAATCCAAGACACTTTAGTGTTGTTGATAATAGTTTACCACAAAGAAAAGCGAAAAATGTGTATTTGGAAGGAGCAATGTCGTTTTATAAGCCGCATACTCCAATTACAAAGGTTGTTCCAGCTCCAGGAAACCAAATTTACAATACACAACACAACGATAAACGAACGGTAATATCCGCTTTTCAAGAGAGCAACAGTAAAATGTTTGAGTCTCTAAAACCAATTTTTTTACTTCTTCGAACTATGGGTATATTTCCTATAAGGCACAAATCTGAAACCTTCAAAGTTTCTTTATCATGGATCGCTTATTCCTTAATTATATTAATGACTGTTGCAGGGTATATTGGCTATTTAAAATGGACCAAAGTCAAAATA…
Sugar	8	RferGr8	full	420	outside	8	TYELVLIQF	Pseudo005	JABAOJ010000005.1:c34903197-34900969	minus	c54896_g1_i1	0.308652	0.201569	0.386003	0.386503	MSNDKNILDFPYKIIEKNNPSKLLFKDSANPNSFHDAMKLPLTMLQAFSYFPLNGINRNDYRYLKFKWIHWKVGYNLLCQLGFILNFIWICQHNEFNNILQINAVCFQAECIVLSVLFLHLAMVWPRFVKEWTVVELSMKKYEPPTNLKRKIAIIIIVLMCMAIFEHLMVTCDRLMFATTLARESGQGIFYEYLHNIMFPEVFKSVPYSTWLGIVLQIFVFQRTFMWTFLDVFIIVVSTCFHFRLKQISKKLHSLSRLQVLDQKVWRSVREDYVRLSKLCDVINKRLCWFIIISYLTNIYHILSQLFSSLKPMDDTFQKVYFYISFFLLILRVTLVCFFGGCIYDEHNEIVKVLTSVPSSVYNVEVERFISHLSTSEVVLTGKHFFNITRNLILKVASA…	ATGTCGAACGACAAAAACATTCTAGATTTTCCGTACAAAATCATAGAAAAAAACAATCCCAGCAAGTTGTTATTCAAAGATAGCGCGAACCCCAATTCCTTTCATGACGCCATGAAACTACCTCTTACCATGTTGCAAGCGTTCAGTTATTTTCCCCTTAATGGAATCAATCGGAACGATTACAGGTACCTAAAGTTTAAATGGATACACTGGAAAGTGGGTTATAACCTACTGTGTCAGTTGGGATTCATACTGAACTTTATCTGGATATGTCAGCACAACGAATTCAATAATATTCTTCAAATAAATGCAGTTTGTTTTCAAGCTGAGTGCATTGTTTTATCTGTCCTTTTTCTTCATTTGGCGATGGTATGGCCGAGATTCGTGAAGGAATGGACG…
	9	RferGr9	full	395	outside	8	TYELVLIQF	Pseudo005	JABAOJ010000005.1:c34909129-34906372	minus	N/A	N/A	N/A	N/A	N/A	MAHEMDINRTLKKVILLGQALGYFPVIDLTRNPHFSMKSFRFGYAVFTMIGPCFMFAMQLVKAVTGSFTLFQVEKLSAYAGSAYACFVFIELATKWSRLMEEWRFVENNMKNYGFPKKLNRNIYLIVVFFVTMLLVEYILHQTSRIYRAKGCHEDHNRAIKFFLSNLTLSHVFHHIPYNIPTSFLIHYWLFQIHFAFTYVDIFVMIMSMCLASRLKQVSHKIQESASRQVIDPLVWHQLRKDYTHLVNLCHTTNEKISNAILVSFLPNIFTILTQVYNSLKPRQNYVEAIYFYFSLVFLISRTAMVVICGAMVNEESRTPLNILNSVPPRVYNREIEIMIKQISNFETSMNGKNFFNIKRHIILEIASAIVTYELVLIQFNNEYLNSWSKSNRCE	ATGGCACACGAAATGGACATTAACCGCACTTTAAAGAAAGTGATATTATTGGGACAAGCCCTCGGGTATTTTCCTGTAATCGATCTAACCCGCAATCCCCATTTCTCCATGAAATCCTTCAGATTCGGCTACGCCGTCTTCACCATGATCGGGCCGTGCTTCATGTTCGCGATGCAGCTGGTGAAAGCGGTGACGGGAAGCTTCACGTTGTTCCAAGTGGAGAAATTGTCCGCCTACGCTGGGTCAGCTTACGCGTGTTTCGTTTTCATTGAACTGGCGACGAAATGGTCGAGATTAATGGAGGAATGGAGGTTCGTGGAGAATAATATGAAGAACTATGGATTCCCCAAGAAACTGAACAGGAATATCTATTTAATAGTGGTGTTCTTTGTCACAATG…
	10	RferGr10	full	411	outside	8	TYELVLIQF	Pseudo005	JABAOJ010000005.1:34919287-34923018	plus	c23861_g1_i1	0	0	0.47415	0.464803	MLKTIQVAPAKTDDKREEIDDEGEKNIFVSLKSFMTFCQLLGLLPQENVRKSLEEMHFRLLSIKTLYAIVMIFSLTVAVVSCLIFWVMNGSNIGDVAVAVFYGGSLGAMVLHLQLAASWKKLIKSWCDIDTIMNSTYGYPKSLDKKIRWLSFVFIFLGLTDYLLNVGNWSEHLRYHHGDNFTIELYYRTTFPQLFNYLPYNPWSVIFSTIITIHSNVTWAVNDLFIIIMSTALALRFQQISQKLNNERFKINPVLFWKGIREDYDRLASFCRELDSHISPIVLWSFFLNIFFLLIQLYNSLESISLLARKVYFVFSFVYLIFKTTSVSLFAAWINDESKAPTNVLNSVDSALYNVEIRRLLVQISFDKTALTGCKMFSVKRGIILSVASAIVTYELVLI…	ATGTTGAAAACTATCCAAGTGGCGCCAGCGAAGACCGACGATAAGCGAGAGGAGATTGATGATGAGGGAGAGAAGAATATCTTCGTGTCTTTGAAGTCTTTCATGACCTTCTGCCAGTTATTGGGGTTGCTGCCGCAGGAGAACGTGAGGAAGAGTTTAGAGGAGATGCATTTTAGACTGTTGAGCATCAAGACACTCTACGCCATTGTTATGATTTTCTCATTGACGGTGGCGGTAGTATCTTGCCTTATTTTTTGGGTTATGAACGGGTCTAATATCGGAGATGTTGCTGTGGCAGTCTTCTATGGAGGTTCTCTTGGAGCCATGGTCCTCCATCTTCAACTGGCCGCGTCCTGGAAGAAGCTGATAAAATCGTGGTGCGACATCGACACCATCATG…
	11	RferGr11	full	411	outside	8	TYELVIIQF	Pseudo005	JABAOJ010000005.1:34926023-34933839	plus	c12151_g1_i1	0	0	0	0	MRVLRKIKSETSLTIDENHVNGVVPFKPYHFYDNIRFALMLSQVFGVMPLHNLSTNIQEVKFKWISWKTVYSLVHVLCILSMSVFCIVKLAVYGFVIDETAITCFYLSNTFAAVHFIYLAKKWEKILKEFSYVEMSMRDYATNKNAKRVNILTAIFFMFFGMIEHVLFILTNLQHSLSCKNYDKYPVEIYFGAAFPQWFTIVNYSHWAAVLVEFTNCISTFTWNFTDLFIILISLSLREKFNQISNRIKQYKNPPMKFWKEIREDYYKVSYLTKVVDVQIAGLVLISFINNIFFLCIQLYNSIKERQAIIDSIYFFYSFGFIVFRVVAVSLYSATLNESARKPLKYLYSLPTESYTTDIDRLLLHASSGTMILTGMNFFKVRRSLLLSMANALVTYELV…	ATGCGGGTCCTCAGGAAGATCAAGTCCGAAACGTCGCTGACCATCGACGAGAACCACGTCAACGGAGTGGTGCCGTTCAAGCCGTACCATTTCTACGACAACATACGGTTTGCGCTGATGCTGTCCCAGGTCTTCGGGGTGATGCCCCTGCATAATCTCTCCACTAACATCCAGGAGGTAAAGTTCAAATGGATTAGTTGGAAGACGGTGTACTCGCTGGTCCACGTCCTCTGCATCCTGTCTATGAGCGTTTTTTGCATCGTCAAGTTGGCGGTGTATGGATTCGTCATCGATGAAACTGCTATTACGTGTTTTTACCTATCCAATACCTTCGCGGCTGTTCACTTTATTTATCTGGCAAAGAAATGGGAGAAAATACTAAAGGAATTCTCCTACGTG…
	12	RferGr12	full	411	outside	8	TYELVIIQF	Pseudo005	JABAOJ010000005.1:c5853399-5845585	minus	c12151_g1_i1	0	0	0	0	MRVLRKIKSETSLTIDENHVNGVVPFKPYHFYDNIRFALMLSQVFGVMPLHNLSTNIQEVKFKWISWKTVYSLVHVLCILSMSVFCIVKLAVYGFVIDETAITCFYLSNTFAAVHFIYLAKKWEKILKEFSYVEMSMRDYATNKNAKRVNILTAIFFMFFGMIEHVLFILTNLQHSLSCKNYDKYPVEIYFGAAFPQWFTIVNYSHWAAVLVEFTNCISTFTWNFTDLFIILISLSLREKFNQISNRIKQYKNPPMKFWKEIREDYYKVSYLTKVVDVQIAGLVLISFINNIFFLCIQLYNSIKERQAIIDSIYFFYSFGFIVFRVVAVSLYSATLNESARKPLKYLYSLPTESYTTDIDRLLLHASSGTMILTGMNFFKVRRSLLLSMANALVTYELV…	ATGCGGGTCCTCAGGAAGATCAAGTCCGAAACGTCGCTGACCATCGACGAGAACCACGTCAACGGAGTGGTGCCGTTCAAGCCGTACCATTTCTACGACAACATACGGTTTGCGCTGATGCTGTCCCAGGTCTTCGGGGTGATGCCCCTGCATAATCTCTCCACTAACATCCAGGAGGTAAAGTTCAAATGGATTAGTTGGAAGACGGTGTACTCGCTGGTCCACGTCCTCTGCATCCTGTCTATGAGCGTTTTTTGCATCGTCAAGTTGGCGGTGTATGGATTCGTCATCGATGAAACTGCTATTACGTGTTTTTACCTATCCAATACCTTCGCGGCTGTTCACTTTATTTATCTGGCAAAGAAATGGGAGAAAATACTAAAGGAATTCTCCTACGTG…
	13	RferGr13	full	411	outside	8	TYELVLIQF	Pseudo005	JABAOJ010000005.1:c5860069-5856402	minus	c23861_g1_i1	0	0	0.47415	0.464803	MLKTIQVAPAKTDDKREEIDDEGEKNIFVSLKSFMTFCQLLGLLPQENVRKSLEEMHFRLLSIKTLYAIVMIFSLTVAVVSCLIFWVMNGSNIGDVAVAVFYGGSLGAMVLHLQLAASWKKLIKSWCDIDTIMNSTYGYPKSLDKKIRWLSFVFIFLGLTDYLLNVGNWSEHLSYHHGDNFTIELYYRTTFPQLFNYLPYNPWSVIFSTIITIHSNVTWAVNDLFIIIMSTALALRFQQISQKLNNERFKINPVLFWKGIREDYDRLASFCRELDSHISPIVLWSFFLNIFFLLIQLYNSLESISLLARKVYFVFSFVYLIFKTTSVSLFAAWINDESKAPTNVLNSVDSALYNVEIRRLLVQISFDKTALTGCKMFSVKRGIILSVASAIVTYELVLI…	ATGTTGAAAACTATCCAAGTGGCGCCAGCGAAGACCGACGATAAGCGAGAGGAGATTGATGATGAGGGAGAGAAGAATATCTTCGTGTCTTTGAAGTCTTTCATGACCTTCTGCCAGTTATTGGGGTTGCTGCCGCAGGAGAACGTGAGGAAGAGTTTAGAGGAGATGCATTTTAGACTGTTGAGCATCAAGACACTCTACGCCATTGTTATGATTTTCTCATTGACGGTGGCGGTGGTATCTTGCCTTATTTTTTGGGTTATGAACGGGTCTAATATCGGAGATGTTGCTGTGGCAGTCTTCTATGGAGGTTCTCTTGGAGCCATGGTCCTCCATCTTCAACTGGCCGCGTCCTGGAAGAAGCTGATAAAATCGTGGTGCGACATCGACACCATCATG…
	14	RferGr14	full	395	outside	8	TYELVLIQF	Pseudo005	JABAOJ010000005.1:5870240-5872998	plus	N/A	N/A	N/A	N/A	N/A	MAHEMDINRTLKKVILLGQVLGYFPVIDLTRNPHFSMKSFRFGYAVFTMIGPCFMFAMQLVKAVTGSFTLFQVEKLSAYAGSAYACFVFIELATKWSRLMEEWRFVENNMKNYGFPKKLNRNIYLIVVFFVTMLLVEYILHQTSRIYRAKGCHEDHNRAIKFFLSNLTLSHVFHHIPYNIPTSFLIHYWLFQIHFAFTYVDIFVMIMSMCLASRLKQVSHKIQESASRQVIDPLVWHQLRKDYTHLVNLCHTTNEKISNAILVSFLPNIFTILTQVYNSLKPRQNYVEAIYFYFSLVFLISRTAMVVICGAMVNDESRTPLNILNSVPPRVYNREIEIMIKQISNFETSMNGKNFFNIKRHIILEIASAIVTYELVLIQFNNEYLNSWSKSNRCE	ATGGCACACGAAATGGACATTAACCGGACATTAAAGAAAGTGATATTATTGGGACAAGTCCTCGGATATTTTCCTGTAATCGATTTAACCCGCAATCCCCATTTCTCCATGAAATCCTTCAGATTCGGCTACGCCGTCTTCACCATGATCGGGCCGTGCTTCATGTTCGCGATGCAGCTGGTGAAAGCGGTGACGGGAAGCTTCACGTTGTTCCAAGTGGAGAAATTGTCCGCCTACGCTGGGTCAGCTTACGCGTGTTTCGTTTTCATTGAACTGGCGACGAAATGGTCGAGATTAATGGAGGAATGGAGGTTCGTGGAGAATAATATGAAGAACTATGGATTCCCCAAGAAACTGAACAGGAATATCTATTTAATAGTGGTGTTCTTTGTCACAATG…
	15	RferGr15a	full	419	outside	8	TYELVLIQF	Pseudo005	JABAOJ010000005.1:5873518-5878412	plus	c10263_g1_i1	0	0	0.149181	0.407383	MGQLPRIQDFSNRNAMKPPQKLLFPNIPNPNSFYHSMKLTLCLLQLFGYLPLKGINKTNHRDLRFTWRSWRVLYNFLSECGFILNFVMLCKNKRLSTMLEINAFIFQIECILLSMMFFRLAMKWPKFVKEWYIVEQSMKSYELAFNLKRKIIIIMIVIMFVALIEHLMVTCDRLMFATTLARESGQGIFYEYLHNIMFPEVFKSVPYSTWLGIVLQIFVFQRTFMWTFLDVFIIVVSTCFHFRLKQISKKLHSLSRLQVLDQKVWRSVREDYVRLSKLCDVINKRLCWFIIISYLTNIYHILSQLFSSLKPMDDTFQKVYFYISFFLLILRVTLVCFFGGCIYDEHNEIVKVLTSVPSSVYNVEVERFISHLATSEVVLTGKHFFNITRNLILKVASAV…	ATGGGACAATTGCCACGCATCCAGGATTTCTCGAACAGGAACGCCATGAAGCCTCCCCAGAAACTGCTTTTTCCCAACATCCCGAACCCGAATTCGTTTTACCATTCCATGAAATTGACCCTGTGCCTTTTACAACTGTTCGGATATCTACCACTGAAGGGTATTAACAAGACCAATCACAGGGACCTAAGGTTCACTTGGAGGTCGTGGAGAGTCCTCTACAACTTTTTATCGGAATGTGGGTTTATACTGAATTTCGTCATGCTGTGTAAGAATAAACGACTCAGCACCATGCTAGAAATCAATGCTTTCATCTTTCAAATTGAGTGTATCCTACTGTCCATGATGTTCTTCCGCTTAGCAATGAAGTGGCCCAAATTCGTCAAAGAGTGGTACATC…
	16	RferGr15b	full	420	outside	8	TYELVLIQF	Pseudo005	JABAOJ010000005.1:5876172-5878412	plus	c54896_g1_i1	0.308652	0.201569	0.386003	0.386503	MSNDKNILDFPYKIVENNNPSKLLFKDSANPNSFHDAMKLPLAMLQAFSYFPINGINRNDYRYLKFKWVHWKVGYNLLCQLGFILNFIWICQHNEFNNILQINAVCFQAECIVLSVLFLHLAMVWPRFVKEWTVVELSMKKYEPPTNLKRKIAIIITVLMCMAIFEHLMVTCDRLMFATTLARESGQGIFYEYLHNIMFPEVFKSVPYSTWLGIVLQIFVFQRTFMWTFLDVFIIVVSTCFHFRLKQISKKLHSLSRLQVLDQKVWRSVREDYVRLSKLCDVINKRLCWFIIISYLTNIYHILSQLFSSLKPMDDTFQKVYFYISFFLLILRVTLVCFFGGCIYDEHNEIVKVLTSVPSSVYNVEVERFISHLATSEVVLTGKHFFNITRNLILKVASA…	ATGTCGAACGACAAAAACATTCTAGATTTTCCGTACAAAATCGTGGAAAATAACAATCCCAGCAAGTTGTTGTTCAAAGATAGCGCGAACCCCAATTCCTTTCATGACGCCATGAAACTACCTCTTGCCATGTTGCAAGCGTTCAGTTATTTTCCCATTAATGGAATCAATCGGAACGATTACAGGTACCTGAAGTTTAAATGGGTACACTGGAAAGTGGGTTATAACCTACTGTGTCAGTTGGGATTCATACTGAACTTTATCTGGATATGTCAGCACAACGAATTCAATAATATTCTTCAAATAAATGCAGTTTGTTTTCAAGCTGAGTGCATTGTTCTATCTGTCCTTTTTCTTCATTTGGCGATGGTATGGCCGAGATTCGTGAAGGAATGGACG…
Bitter	17	RferGr16	full	439	inside	7	TYILVALQS	Pseudo003	JABAOJ010000003.1:38259502-38261140	plus	c120708_g1_i1	0	0	0.198908	0	MTFPAMSNVNKKYVKIHPKNKCHVVSLTNNDTTNLKRLCTCKILHWSSMVARMFGLFPYTWKHENNQCMYRVSPVWFLYSTIIATVHLTPCYVIKGFSFFINKPTPEFLFYLTYFINAAYVLVLIVNLIKYKDFGKFMNKLNKLKVNDLMCHQSKKTAKNLEYKISICFFGVILLQISSYVIWNSLYALDLPQNMLALSIFHFLPFIVADKFIVMVKYFICMFACFESLTVNYLRYQSPHPIKTISFRHNMAFFYGINKYTICDDKYHLQDQNVLPKYQTIEYLRIFHEELYQCCSELLNNLGLQFLIHIIFQILILTVSWFSWVLYLLSNIYDNTTRAIFTWNFLYLFWHTTTLYWTLKNYHDLKEIVHGLKIILIESTVRCETIEEQQQIRFFINKL…	ATGACGTTTCCAGCAATGTCTAACGTCAATAAGAAATACGTTAAAATACATCCGAAAAATAAATGTCACGTCGTTTCTTTGACGAATAACGATACTACGAATTTAAAACGTCTTTGCACCTGTAAAATTTTACATTGGTCATCGATGGTAGCCCGAATGTTCGGGCTTTTTCCATACACTTGGAAACATGAAAATAATCAATGTATGTATAGAGTGTCACCTGTCTGGTTCCTTTACTCCACCATTATTGCCACCGTCCATTTAACTCCATGCTACGTTATAAAAGGATTCAGTTTTTTTATAAATAAACCAACGCCAGAATTTCTGTTTTATCTGACGTACTTTATCAACGCTGCATACGTACTAGTGTTAATCGTCAACCTAATTAAGTACAAAGAT…
	18	RferGr17	full	405	outside	8	TYGLVALQF	Pseudo003	JABAOJ010000003.1:38946433-38949303	plus	c10729_g1_i2	0.161969	0.380794	0.0911522	1.65946	MRLSLRYPFITFPKVSDCIVCAITPILLAIGMFRYECPHRKNSSMKYIVKTTKKRTIIFILRNWAIIITYFNYIYMFAFHRDQLRNNAVTEIVTMFRISWLFYLMVSFVMNRQMMASFHNGMDALMRQCKKIGLQNFITIKDTEQFQYGSLFYVILMYVFSIVVLLLSLNVYGWGFLNLAKSFTNAIDVLYGTIAIVLIYYMFVIYDKIFRRILNAIRDDFELRKMRFEYDIAPNRWNYFADKLKQYQKIYPAFSLNYEYQIVGYGNFFFIIWHFILAIISQIFCMSYLVVLISGNADFNAEIFGEFIYCIGLIGFSYYICKRSSDITNLSNDLISYIYKYPITKLTLEEANLVESLLLVLHTHKPKMAIFDIFTVRKSIIPSVVGQVVTYGLVALQFN…	ATGAGACTAAGTTTGAGGTACCCTTTCATAACATTTCCCAAAGTCTCAGACTGTATTGTCTGTGCTATAACGCCAATTCTTTTGGCAATTGGGATGTTTCGCTATGAATGTCCACACAGAAAAAATAGCTCGATGAAATATATTGTAAAAACTACCAAGAAAAGAACGATTATTTTCATTTTAAGGAACTGGGCTATCATTATCACTTATTTTAATTATATTTATATGTTCGCATTCCATCGTGACCAACTCAGAAACAACGCCGTGACAGAAATCGTAACAATGTTCCGAATCTCTTGGCTTTTCTATCTGATGGTGTCATTCGTGATGAACAGACAAATGATGGCGAGTTTTCACAATGGAATGGACGCTCTTATGAGACAGTGTAAAAAAATAGGA…
	19	RferGr18	full	405	outside	8	TYGLVALQF	Pseudo003	JABAOJ010000003.1:46266663-46269547	plus	c10729_g1_i2	0.161969	0.380794	0.0911522	1.65946	MRLSLRYPFITFPKVSDCIVCAITPILLAIGMFRYECPHRKNSSMKYIVKTTKKRTIIFILRNWAIIITYFNYIYMFAFHRDQLRNNAVTEIVTMFRISWLFYLMVSFVMNRQMMASFHNGMDALMRQCKKIGLQNFITIKDTEQFQYGSLFYVILMYVFSIVVLLLSLNVYGWGFLNLAKSFTNAIDVLYGTIAIVLIYYMFVIYDKIFRRILDAIRDDFELRKMRFEYDIAPNRWNYFADKLKQYQKIYPAFSLNYEYQIVGYGNFFFIIWHFILAIISQIFCMSYLVVLISGNADFNAEIFGEFIYCIGLIGFSYYICKKSSDITNLSNDLISYIYKYPITKLTLEEANLVESLLLVLHTHKPKMAIFDIFTVRKSIIPSVVGQVVTYGLVALQFN…	ATGAGACTAAGTTTGAGGTACCCTTTCATAACATTTCCCAAAGTCTCAGACTGTATTGTCTGTGCTATAACGCCAATTCTTTTGGCAATTGGGATGTTTCGCTATGAATGTCCACACAGAAAAAATAGCTCCATGAAATATATTGTAAAAACTACCAAGAAAAGAACGATTATTTTCATTTTAAGGAACTGGGCTATCATTATCACTTATTTTAATTATATTTATATGTTCGCATTCCATCGTGACCAACTCAGAAACAACGCCGTGACAGAAATCGTAACAATGTTCCGAATCTCTTGGCTTTTCTATCTGATGGTGTCGTTCGTGATGAACAGACAAATGATGGCGAGTTTTCACAATGGAATGGACGCTCTTATGAGACAGTGTAAAAAAATAGGA…
	20	RferGr19a	full	376	inside	7	TYFIALVQF	Pseudo003	JABAOJ010000003.1:88701655-88729113	plus	N/A	N/A	N/A	N/A	N/A	MFRQIKNIVLVQSKKKNISFLNIPFKFLRFLNFVPNYNFQNRKIEQQIFYFLWGVITYGTASVAAIALHLYYDYTLWTKLLAEDILLTLSNTLSGINLATSVLESYFKTSKWETFFQRCYDVENDNTLKYFDISRKICFFFDETVSFILMNIMVMILNILNIFYYVNDSIILTYSIYATFFYHLVAISFIITHMAMYFENKFKTVNNIVRSSYYTIEAKKLTSIARSLYKDLVTIMDLFNDLFGKQLFLIILVFSINILIVWVDIYRNMSNNEVLFSLSGVYTANSLLVQFCLMMSCDKAKRASEKLLITCLNLQEKYPSTSEEYHELSMFIDKLNNRKISFTAANFFEIHRSTMFAVIGNTTTYFIALVQFGNSS	ATGTTTCGACAAATAAAGAATATTGTGCTGGTTCAGTCCAAGAAGAAGAACATATCCTTTTTAAACATACCCTTCAAATTTCTACGATTTCTTAACTTTGTACCGAACTATAACTTTCAGAACAGAAAAATCGAACAGCAAATATTCTATTTTCTATGGGGCGTAATAACATATGGTACCGCTTCCGTAGCTGCGATAGCCTTACATCTATATTATGATTATACTCTATGGACAAAACTACTGGCAGAAGATATACTTTTAACTTTGAGTAATACTTTAAGCGGAATTAATTTAGCCACCAGTGTTTTAGAATCATATTTCAAAACCAGCAAATGGGAGACGTTCTTTCAAAGATGTTATGATGTGGAAAATGATAATACCCTCAAATATTTCGACATC…
	21	RferGr19b	full	370	inside	7	TYFIALVQF	Pseudo003	JABAOJ010000003.1:88705783-88729113	plus	c18212_g1_i1	0	0	0	0.243631	MLSMVKDTVFVKHRKKNIIFLADIFKIMRFLVIIPNYNFNTQRIEHQWYFIILGCAIYIPLVISTVLILLLDQSWNTIFMGDVLFAVVILLSIVSISFSIIDSYAKRKEWEIFFRKCIDLENDQCLGFVNIPQRTLFIFNEKLIFVCITLTVITYIILDLRNEYEENDVVISVTYSLFFYHLLLVSFLVTQIASYFKEKLEDMNVMVVCSYYSVDATKILHRVGRLYSKTVNAVELINNVLGKQILFEIFIFSIDILMIWISIYQSKTNNDTSYSIYGIYTLVQFCLMMSCDKAKRASEKLLITCLNLQEKYPSTSEEYHELSMFIDKLNNRKISFTAANFFEIHRSTMFAVIGNTTTYFIALVQFGNSS	ATGTTGTCGATGGTAAAAGACACTGTTTTCGTCAAACATAGAAAGAAAAATATCATATTTTTAGCCGATATATTTAAAATAATGCGGTTTCTAGTTATTATACCGAATTACAATTTTAACACTCAAAGGATTGAACATCAGTGGTACTTTATAATTTTAGGCTGTGCAATATACATCCCTTTGGTTATCTCTACTGTTCTGATATTGCTTCTTGACCAGTCTTGGAACACTATTTTCATGGGAGACGTATTGTTTGCTGTTGTTATATTATTGTCCATCGTCAGTATATCTTTCAGTATTATAGACTCATATGCAAAGAGAAAAGAATGGGAAATATTTTTCCGGAAGTGTATCGATCTAGAAAACGATCAGTGTTTGGGATTTGTGAATATACCCCAG…
	22	RferGr19c	full	374	inside	7	TYFIALVQF	Pseudo003	JABAOJ010000003.1:88711996-88729113	plus	c26234_g1_i1	16.7794	18.4135	6.97644	21.8944	MFQSVRNVLYIKTNPKKISFLSTIFKCIRIFSTTPNYNFSTRQVENQIYYFLWGLVMYIGLVLIFIYSSIFNQDYSISVTSKILLMLTNVLGCLNLIFSFLGSYFCTGAWEKFFQHCYQLESSDVLIVLETTKETLFIFDKTFIFIVSTSFVVVDIIVETVLWYDGLTNLLDLYYTAFIYHSSIVCFLVIYITLYFNDKLVDINTVLVQSSESTEPKMGINKTKQLYNQLANIVDLFNHLFGKQLLLITLVFSIDVLTIWITLYQAKKRDTATYSMTIMYSIYTMLVQFCLMMSCDKAKRASEKLLITCLNLQEKYPSTSEEYHELSMFIDKLNNRKISFTAANFFEIHRSTMFAVIGNTTTYFIALVQFGNSS	ATGTTCCAATCGGTCAGGAATGTTCTCTATATTAAAACGAACCCGAAGAAAATCAGCTTTCTCAGCACCATCTTCAAGTGCATTCGCATTTTCTCCACCACGCCCAATTACAACTTCTCTACGAGACAAGTGGAAAACCAAATCTACTACTTCCTGTGGGGATTGGTAATGTACATTGGCTTGGTGTTGATATTTATATATTCGTCGATATTTAATCAGGATTATTCGATCTCCGTCACGAGTAAAATCCTGTTAATGTTGACGAACGTCTTAGGCTGTTTGAATCTAATCTTTAGTTTTCTGGGCTCGTACTTTTGTACCGGCGCTTGGGAAAAGTTCTTTCAGCACTGTTATCAGCTCGAGTCAAGCGACGTGCTCATTGTTCTGGAGACCACCAAA…
	23	RferGr19d	full	375	inside	7	TYFIALVQF	Pseudo003	JABAOJ010000003.1:88715755-88729113	plus	c17903_g2_i1	0.135031	0.238095	0.227976	0.207519	MSRVVKKFIFVSSSNNQIDFLSNIFKYMRFFAIVPNYDFKEKQVRNQLAFLIWSLTIYGPLVILSMYQSITELNVGRTLLEIEIVSFMTMFISCCNVTCTVFDSYFNRKYWELFFKQCNTVDTNGHLSIFYTQKKTFFLFDRTINFIFLNCLIIINTILDHILWIDMGISLIYLTFIAFMYYSSLLTILVLYIMIYVKGKFQDINNLLRGSIYSCNCCELISSANKLYTKMVKVTELFNILFGKQIFLTLLAFDMDFLSVWLMEYFSKTNNETSYTVSTSYTAFLLLVQFCLMMSCDKAKRASEKLLITCLNLQEKYPSTSEEYHELSMFIDKLNNRKISFTAANFFEIHRSTMFAVIGNTTTYFIALVQFGNSS	ATGTCTCGAGTCGTTAAGAAGTTTATTTTCGTGAGTTCGAGTAATAACCAAATCGATTTTCTCTCAAACATTTTCAAATATATGAGATTCTTCGCCATTGTACCAAATTACGACTTCAAAGAGAAACAAGTGAGAAATCAATTGGCATTCCTGATTTGGAGTCTAACAATTTACGGCCCTCTTGTAATTCTGTCCATGTATCAATCGATAACAGAATTGAATGTGGGACGAACTTTGCTAGAAATTGAAATAGTTTCTTTTATGACTATGTTTATATCATGTTGTAATGTGACCTGCACTGTGTTTGATTCCTATTTTAATAGAAAGTACTGGGAGCTCTTTTTTAAGCAGTGTAATACCGTAGATACCAACGGACACCTATCAATTTTCTACACACAA…
	24	RferGr19e	full	365	inside	7	TYFIALVQF	Pseudo003	JABAOJ010000003.1:88718134-88729113	plus	c100675_g1_i1	0	0	0.170892	0.311116	MSQIVKKLIFVNSKNRQIEFLSSTVKYMRFFAIVPNYDFKEKQVKHQLAFLIWNITIYGPVLILSMYQSITQLKVARCSLQTDIFSFMTTFISCCNVTCSAFDSYFKRKHWEMFFKHCNAVDTNEHLSISCAQKKTFFLFDRNINFIILNTLIIINAILDHLLWFDMGISLIYLIFMAFMYYSSLLIVLVIYIMIYVKGKFQDINNLLLRSPYNCNCCKMISTGNKMYMKMYEVVELFNILFGKQILFTLLALAIDLLSVWLMIYFSKTNNQTSYSLVQFCLMMSCDKAKRASEKLLITCLNLQEKYPSTSEEYHELSMFIDKLNNRKISFTAANFFEIHRSTMFAVIGNTTTYFIALVQFGNSS	ATGTCTCAAATCGTTAAGAAGTTAATTTTTGTGAATTCGAAAAATAGGCAAATCGAGTTTCTGTCGAGCACTGTCAAGTATATGAGATTCTTCGCTATAGTGCCAAATTACGATTTCAAGGAAAAACAAGTCAAACATCAGTTAGCATTCCTGATTTGGAATATAACCATTTACGGTCCTGTTCTGATTCTATCCATGTACCAATCAATAACACAGCTGAAAGTGGCAAGATGTTCCCTTCAAACTGACATATTTTCCTTTATGACAACGTTTATATCATGTTGCAATGTTACCTGCAGTGCATTTGATTCATATTTTAAAAGAAAACACTGGGAAATGTTTTTTAAGCATTGTAACGCCGTAGATACCAATGAACACCTATCAATTTCTTGCGCGCAA…
	25	RferGr19f	full	369	inside	7	TYFIALVQF	Pseudo003	JABAOJ010000003.1:88723058-88729113	plus	c26535_g1_i1	1.25559	0.997269	0.0763905	0.312911	MNRNVLYVKSTTKHIDFLSNIFKYLRFYSIVPNYNFVLKNVQHQRYFFIWGCIIYIPVIGLSIYISINSFKTEGIFITNVLTFITATIACCTVMISVCESYFNSERWEELFKKCHELESSQYLTFHDLSKETFFLFDPSVNFILFNIMIIFKTIVEHVIWYYNVKTISLVYVVLVNNSAIICMLMIYITRYFYEKLRDIRRILLGSTSGLDSGKVISSARKLYVKMADIVLLFNALFGKQVLLNILGFSIDMLFLWIAMYFKTSFNNVSYSATAYIIYSILVQFCLMMSCDKAKRASEKLLITCLNLQEKYPSTSEEYHELSMFIDKLNNRKISFTAANFFEIHRSTMFAVIGNTTTYFIALVQFGNSS	ATGAATCGTAACGTGCTCTACGTAAAATCGACGACGAAACATATTGACTTCCTCTCAAACATTTTCAAATATTTACGGTTTTACTCCATTGTGCCGAACTATAACTTTGTTTTAAAAAACGTGCAACATCAGAGGTATTTCTTCATATGGGGATGTATCATATACATACCTGTGATTGGACTGTCTATTTACATATCCATAAATAGCTTCAAAACAGAGGGAATATTCATCACCAATGTTCTTACATTTATAACTGCCACAATCGCCTGTTGTACCGTGATGATCAGCGTTTGTGAATCCTATTTCAACAGTGAACGGTGGGAGGAGTTGTTCAAGAAATGTCACGAATTGGAATCGAGTCAATATCTAACTTTTCACGACCTGTCAAAGGAAACCTTC…
	26	RferGr20a	full	376	inside	7	TYFIALVQF	Pseudo003	JABAOJ010000003.1:c90610408-90586299	minus	N/A	N/A	N/A	N/A	N/A	MFRQIKNIVLVQSKKRNISFLNIPFKFLRFLNFVPNYNFQNRKIEQQIFYFLWGVITYGTASVAAIALHLYYDYTLWTKLLAEDILLTLSNTLSGINLATSVLESYFKTSKWETFFQRCYDVENDNTLKYFDISRKICFFFDETVSFILMNIMVMILNILNIFYYVNDSIILTYSIYATFFYHLVAISFIITHMAMYFESKFKTLNNIVRSSYYTIEAKKLTSIARSLYKDLVTIMDLFNDLFGKQLFLIILVFSINILIVWVDIYRNMSNNEVLFSLSGVYTANSLLVQFCLMMSCDKAKRASEKLLITCLNLQEKYPSTSEEYHELSMFIDKLNNRKISFTAANFFEIHRSTMFAVIGNTTTYFIALVQFGNSS	ATGTTTCGACAAATAAAGAATATTGTGCTGGTTCAGTCCAAGAAGAGGAACATATCCTTTTTAAACATACCCTTCAAATTTCTACGATTTCTTAACTTTGTACCGAACTATAACTTTCAGAACAGAAAAATCGAGCAGCAAATATTCTATTTTCTATGGGGCGTAATAACATATGGTACCGCTTCCGTAGCTGCGATAGCCTTACATTTATATTATGATTATACTCTATGGACAAAACTACTGGCAGAAGATATACTTTTAACTTTGAGTAATACTTTAAGCGGAATTAATTTAGCCACCAGTGTTTTAGAATCATATTTCAAAACCAGCAAATGGGAGACGTTCTTTCAAAGATGTTATGATGTGGAAAATGATAATACCCTCAAATATTTCGACATC…
	27	RferGr20b	full	370	inside	7	TYFIALVQF	Pseudo003	JABAOJ010000003.1:c90608217-90586299	minus	c18212_g1_i1	0	0	0	0.243631	MLSMVKDTVFVKHRKKNIIFLADIFKIMRFLVIIPNYNFNTQRIEHQWYFIILGCAIYIPLVISTVVILLLDQSWNTIFMGDVLFAVVILLSIVSISFSIIDSYAKRKEWEIFFRKCIDLENDQCLGFVNIPRRTLFIFNEKLIFVCITLTVITYIILDLRNEYEENDVVISVTYSLFFYHLLLVSFLVTQIASYFKEKLEDMNIMVVCSYYSVDATKILHQVGRLYSKTVNAVELINNVLGKQILFEIFIFSIDILMIWISIYQSKTNNDTSYSIYGIYTLVQFCLMMSCDKAKRASEKLLITCLNLQEKYPSTSEEYHELSMFIDKLNNRKISFTAANFFEIHRSTMFAVIGNTTTYFIALVQFGNSS	ATGTTGTCGATGGTAAAAGACACTGTTTTCGTCAAACATAGAAAGAAAAATATCATATTTTTAGCCGATATATTTAAAATAATGCGGTTTCTAGTTATTATACCGAATTACAATTTTAACACTCAAAGGATTGAACATCAGTGGTACTTTATAATTTTAGGCTGTGCAATATACATCCCTTTGGTTATCTCTACTGTTGTGATATTGCTTCTTGACCAGTCTTGGAACACTATTTTCATGGGAGACGTATTGTTTGCTGTTGTTATATTATTGTCCATCGTCAGTATATCTTTCAGTATTATAGACTCATATGCAAAGAGAAAAGAATGGGAAATATTTTTCCGGAAGTGTATCGATCTAGAAAACGATCAGTGTTTGGGGTTTGTGAATATACCCAGG…
	28	RferGr20c	full	374	inside	7	TYFIALVQF	Pseudo003	JABAOJ010000003.1:c90601742-90586299	minus	c26234_g1_i1	16.7794	18.4135	6.97644	21.8944	MFQSVRNVLYIKTNPKKISFLSTIFKCIRIFSTTPNYNFSTRQVENQIYYFLWGLVMYIGLVLIFIYSSIFNQDYSISVTSKILLMLTNVLGCLNLIFSFLGSYFCTGAWEKFFQHCYQLESSDVLIVLETTKETLFIFDKTFIFIVSTSFVVVDIIVETVLWYDGLTNLLDLYYTAFIYHSSIVCFLVIYITLYFNDKLVDINTVLVQSSESTEPKMGINKTKQLYNQVANIVDLFNHLFGKQLLLITLVFSIDVLTIWITLYQAKKRDTATYSMTIMYSIYTMLVQFCLMMSCDKAKRASEKLLITCLNLQEKYPSTSEEYHELSMFIDKLNNRKISFTAANFFEIHRSTMFAVIGNTTTYFIALVQFGNSS	ATGTTCCAATCGGTCAGGAATGTTCTCTATATTAAAACCAACCCGAAGAAAATCAGCTTTCTCAGCACCATCTTCAAGTGCATTCGCATTTTCTCCACCACGCCCAATTACAACTTCTCTACTAGACAAGTGGAAAACCAAATCTACTACTTCCTGTGGGGATTGGTAATGTACATTGGCTTGGTGTTGATATTTATATATTCCTCGATATTCAATCAGGATTATTCGATATCCGTCACGAGTAAAATCCTGTTAATGTTGACGAACGTCTTAGGCTGTTTGAATCTAATTTTTAGTTTTCTGGGCTCGTACTTTTGTACCGGCGCTTGGGAAAAGTTCTTTCAGCACTGTTATCAGCTCGAGTCAAGCGACGTGCTCATTGTTCTGGAGACCACCAAA…
	29	RferGr20d	full	375	inside	7	TYFIALVQF	Pseudo003	JABAOJ010000003.1:c90597634-90586299	minus	c17903_g2_i1	0.135031	0.238095	0.227976	0.207519	MSRVVKKFIFVSSSNNQIDFLSNIFKYMRFFAIVPNYDFKEKQVRNQLAFLIWSLTIYGPLVILSMYQSITELNVGRTLLEIEIVSFMTMFISCCNVTCTVFYSYFNRKYWELFFKQCNTVDINGHLSIFYTQKKTFFLFDRTINFIFLNCLIIINTILDHILWIDMGISLIYLTFIAFMYYSSLLTILVLYIMIYVKGKFQDINNLLRGSIYSCNCCELISSANKLYTKMVKVTELFNILFGKQIFLTLLAFDMDFLSVWLMVYFSKTNNETSYTVSTSYTAFLLLVQFCLMMSCDKAKRASEKLLITCLNLQEKYPSTSEEYHELSMFIDKLNNRKISFTAANFFEIHRSTMFAVIGNTTTYFIALVQFGNSS	ATGTCTCGAGTCGTTAAGAAGTTTATTTTCGTGAGTTCGAGTAATAACCAAATCGATTTTCTCTCAAACATTTTCAAATATATGAGATTCTTCGCCATTGTACCAAATTACGACTTCAAAGAGAAACAAGTGAGAAATCAATTGGCATTCCTGATTTGGAGTCTAACAATTTACGGCCCTCTTGTAATTCTGTCCATGTATCAATCGATAACAGAATTGAATGTGGGACGAACTTTGCTAGAAATTGAAATAGTTTCTTTTATGACTATGTTTATATCATGTTGTAATGTGACCTGCACTGTGTTTTATTCCTATTTTAATAGAAAGTACTGGGAGCTGTTTTTTAAGCAGTGTAATACCGTAGATATCAACGGACATCTATCAATTTTCTACACACAA…
	30	RferGr20e	full	365	inside	6	TYFIALVQF	Pseudo003	JABAOJ010000003.1:c90595255-90586299	minus	c91350_g1_i1	0	0	0.170094	0	MSQIVKKLIFVNSKNRQIEFLSSTVKYMRFFAIVPNYDFKEKQVKHQLAFLIWNITIYGPVLILSMYQSITQLKVARCSLQTDIFSFMTTFISCCNVTCSAFDSYFKRKHWEMFFKHCNAVDTNEHLSISCAQKKTFFLFDRNINFIILNTLIIINAILDHLLWFDMGISLIYLIFMAFMYYSSLLIVLVIYIMIYVKGKFQDINNLLLRSPYNCNCCKMISTGNKMYMKMVKVVELFNILFGKQILFTLLALAIDLLSVWLMIYFSKTNNQTSYSLVQFCLMMSCDKAKRASEKLLITCLNLQEKYPSTSEEYHELSMFIDKLNNRKISFTAANFFEIHRSTMFAVIGNTTTYFIALVQFGNSS	ATGTCTCAAATCGTTAAGAAGTTAATTTTTGTGAATTCGAAAAATAGGCAAATCGAGTTTCTGTCGAGCACTGTCAAGTATATGAGATTCTTCGCTATAGTGCCAAATTACGATTTCAAGGAAAAACAAGTCAAACATCAGTTAGCATTCCTGATTTGGAATATAACCATTTACGGTCCTGTTCTGATTCTATCCATGTACCAATCAATAACACAGCTGAAAGTGGCAAGATGTTCCCTTCAAACTGACATATTTTCCTTTATGACAACGTTTATATCATGTTGCAATGTTACCTGCAGTGCATTTGATTCATATTTTAAAAGAAAACACTGGGAAATGTTTTTTAAGCATTGTAACGCCGTAGATACCAATGAACACCTATCAATTTCTTGCGCGCAA…
	31	RferGr20f	full	369	inside	7	TYFIALVQF	Pseudo003	JABAOJ010000003.1:c90590210-90586299	minus	c26535_g1_i1	1.25559	0.997269	0.0763905	0.312911	MNRNVLYVKSTRKHINFLSNIFKYLRFYSIVPNYNFVLKNVQHQRYFFIWGCIIYIPVIGLSIYISINSFKTEGIFITNVLTFITATIACCTVMISVCESYFNSERWEEFFKKCHELESSQYLTFHDLSKETFFLFDPSVNFILFNIMIIFKTIVEHVIWYYNVKTISLVYVVLVNNSAIICMLMIYITRYFHEKLRDIRRILLGSTSGLDSGKVISSARKLYVKMPDIVLLFNALFGKQVLLNILGFSIDMLSLWIAMYFKTSFNNVSYSASAYIIYSILVQFCLMMSCDKAKRASEKLLITCLNLQEKYPSTSEEYHELSMFIDKLNNRKISFTAANFFEIHRSTMFAVIGNTTTYFIALVQFGNSS	ATGAATCGTAACGTGCTCTACGTAAAATCGACGAGAAAACATATTAACTTCCTCTCAAACATTTTCAAATATTTACGGTTTTACTCCATTGTGCCGAACTATAACTTTGTTTTAAAAAACGTGCAACATCAGAGGTACTTCTTCATATGGGGATGTATCATATATATACCTGTGATTGGACTGTCTATTTACATATCCATAAATAGCTTCAAAACAGAGGGAATATTCATCACCAATGTTCTTACATTTATAACTGCCACAATCGCCTGTTGTACCGTGATGATCAGCGTTTGTGAATCCTATTTCAACAGTGAACGGTGGGAGGAGTTCTTCAAGAAATGTCACGAATTGGAATCGAGTCAATATCTGACTTTTCACGACCTGTCAAAGGAAACCTTC…
	32	RferGr21	full	379	outside	6	TYVIVVVQF	Pseudo003	JABAOJ010000003.1:20347206-20348405	plus	N/A	N/A	N/A	N/A	N/A	MLPNGHPFMLRTSLFLLKNKWRYRYFTISMVLLLCAGHSYSIFAKYAYLYKDLHPAVKTVDHIASLARLSSNIINFVNYHKYASVYKLIPYEDWERQFVSKQSFLSRNTVNLFYAVILFLVMLDLISVVDEFGWSYYQYYLFKDLEFYLFCLAMFSVMTVLKRLSERFYNIIAMLTYIEKSYFYDQSISTKLNSFRSKESAYIRKLNKIAVQYDDICDVVDVFNQKIGTVLLGSVVYIISNIFWCTIVIIQLSINGTTINGYPVSAMMIMIYFLWLLATFALATVLSYSGNHIENANKMALKCCSRSLDRITESSQQKNVAKLTDKLNHLMDTMKNRKPVICVVGFFDLNLGTLGLIISTVTTYVIVVVQFLVSRSGSF	ATGTTACCGAATGGTCATCCATTTATGCTAAGAACAAGTTTGTTTTTATTAAAAAACAAATGGCGTTATAGATATTTTACTATCTCGATGGTATTGTTGCTTTGTGCTGGCCACTCATATTCAATTTTTGCAAAGTATGCCTATCTATATAAAGATCTCCATCCGGCTGTTAAAACTGTCGATCACATCGCTAGTTTGGCCAGATTATCGTCGAATATCATTAATTTTGTGAACTATCATAAATACGCCAGTGTATATAAGTTAATTCCTTATGAAGATTGGGAGAGACAGTTTGTCAGCAAGCAATCATTTCTCTCCAGGAATACAGTGAACTTATTTTATGCAGTGATTCTTTTTTTGGTCATGTTGGATTTAATATCAGTTGTGGACGAGTTTGGC…
	33	RferGr22	full	379	inside	7	TYVIVVVQF	Superscaffold_3424	JABAOJ010000704.1:52386-53585	plus	N/A	N/A	N/A	N/A	N/A	MLPNGHPFMLRTSLFFFKNKWRHRYFTISMVLLLCTGHSYSIFAKYAYLYKDLHPAVKTVDHIASLARLFSNIINFVNYHKYASVYKLIPYEDWERQFVSKQSFLSRNTVNLFYAVILFLVMLDLISVVDEFGWSYYQYYLFKDLEFYLFCLAMFSVMTVLKRLSERFYNIIAMLTYIEKSYFYDQSISTKLNSFRSKESAYIRKLNKTAMQYDDICDVVDVFNQKIGMVLLGSVVYIISNIFWCTIVIIQLSINGTTINGYPVSAMMIVIYFLWLLATFALATVLSYSGNHIENANKMALKCCSRSLDRITESSQQKNVAKLTDKLNHLMDTMKNRKPVICVVGFFDLNLGTLGLIISTVTTYVIVVVQFLVSRSGSF	ATGTTACCGAATGGTCATCCATTTATGCTAAGAACAAGTTTGTTTTTTTTTAAAAACAAATGGCGTCATAGATATTTTACTATCTCGATGGTATTGTTGCTTTGTACTGGCCACTCATATTCAATTTTTGCAAAGTATGCCTATCTATATAAAGATCTCCATCCGGCTGTTAAAACTGTCGATCACATCGCTAGTTTGGCCAGATTATTTTCGAATATCATCAATTTTGTGAATTATCATAAATACGCCAGTGTATATAAGTTAATTCCTTATGAAGATTGGGAGAGACAGTTTGTCAGCAAGCAATCATTTCTCTCCAGGAATACAGTGAATTTATTTTATGCAGTGATTCTTTTTTTGGTCATGTTGGATTTAATATCAGTTGTGGACGAATTTGGC…
	34	RferGr23	full	439	inside	7	TYILVALQS	Pseudo007	JABAOJ010000007.1:c15158202-15156568	minus	c120708_g1_i1	0	0	0.198908	0	MTFPAISNVNKKYVNIHPKNKCHVVSLTNNDTTNLKRLCTCKILHWSSMVARMFGLFPYTWKHENNQCTYRVSPVWFLYSTIIATVHLTPCYVIKGFSFFINKPTPEFLFYLTYFINAAYVLVLIVNLIKYKDLGKFMNKLNKLKVNDLMCHQSKKTAKNLEYKISICFFGVILLQISSYVIWNSLYALDLPQNMLALSIFHFLPFIVADKFIVMVKYFICMFACFESLTVNYLRYQSPHPIKTISFRHNMAFFYGINKYTICDDKSHLQDQNVLPKYQTIEYLRIFHEELYQCCSELLNNLGLQFLIHIIFQILILTVSWFSWVLYLLSNIYDNTTRAIFTWNFLYLFWHTTTLYWTLKNYHDLKEIVHGLKIILIESTVRCETIEEQQQIRFFINKL…	ATGACGTTTCCAGCAATATCTAACGTCAATAAGAAATACGTTAACATACATCCGAAAAATAAATGTCACGTCGTTTCTTTGACGAATAACGACACTACGAATTTAAAACGTCTTTGCACCTGTAAAATTTTACATTGGTCTTCGATGGTAGCCCGAATGTTCGGGCTTTTTCCATACACTTGGAAACATGAAAATAATCAATGTACGTATAGAGTGTCACCTGTCTGGTTCCTTTACTCCACCATTATTGCCACCGTCCATTTAACTCCATGCTACGTTATAAAAGGATTCAGTTTTTTTATAAATAAACCAACGCCAGAATTTCTGTTTTATCTGACGTACTTTATCAACGCTGCATACGTACTAGTGTTAATCGTCAACCTAATTAAGTACAAAGAT…
	35	RferGr24	full	371	inside	7	TYIVLLETL	Pseudo007	JABAOJ010000007.1:38932137-38933546	plus	c44593_g1_i1	0.305093	0	0	0	MRHNILQNYIKCLNILCVFPVHLNHKLKVYEKRPLKWTYFLSITILICILITVLVIDAKSLELGTVRDILHLLYTVWQQFTTMITLFACFLVRNKLANAMNMNMNIQVTLEKQNIILDYRNIYYFLFAKCIIAHIMIIANSTICIINNHTGTTCRHYLLRNYTNFIIFSTTSSSVCLLLLLSYKNAQIIKWTFTKMILNDKFDRDNKLPKLSFNRIHPEITIKIMSNIYYQIIEISNTVNETFGFQILLMLNFNSSIMIKVFDSLILTGFRLHSTIEYIFWCVMLSLEVLCIFVTVTKLSNELYSITKIMNMVDYKINRHLQLEIELFLLQCKHQYLNLSICGLFPLNNETYLKLWGTTLTYIVLLETLSK	ATGCGCCATAACATATTACAAAATTATATAAAATGTCTGAACATATTGTGTGTATTCCCAGTACACCTTAACCATAAATTAAAAGTTTATGAAAAAAGGCCTTTAAAATGGACATATTTTTTATCTATAACAATATTAATATGTATTTTAATAACAGTTTTAGTTATTGATGCAAAAAGTTTAGAACTAGGTACTGTCAGAGACATCTTACATTTATTATACACAGTATGGCAACAATTTACTACGATGATTACACTATTTGCTTGTTTCCTTGTCAGAAATAAATTAGCAAATGCAATGAATATGAATATGAATATCCAAGTCACACTAGAAAAACAAAACATAATCCTTGATTATCGGAATATATACTATTTTCTTTTTGCAAAATGTATTATAGCA…
	36	RferGr25	full	395	inside	7	TYSIVIIQF	Pseudo007	JABAOJ010000007.1:49238790-49240034	plus	c26145_g1_i1	1.26964	1.99935	1.34815	0.68722	MADNIRLPECPLQSVVNQKTYDRSDPIILKCVVLLQKKRAFSLVLQTALILVHVAGFVYSTYGKFSWLYQAQKYDNAVVKITDCVVNILLVFTNIYGLMKLSMNHLLRDITLYLTNKKLEETRHDTWFRKCILLLSISDLVPILINFYMYSTRIGMDVYRPLVATDLEFYLFNLIVFAVLCIPQKIREKLHEINKLLVKCSDVNVAANISDKNEKFYIATYSAYAENLKSITKNHNDLCDLLDKYNKCFKLMYCLIILSIKSAVLFCCTILIEFGTKEKSVNGVDPKIFVRIVYSLFIVSSMLTAGIAACVGEKIHEEVDGITRNCYYLLNKLPVCFKTDYQYVIEKQLTYLLDQNKSRNIGLCVGSMFTINWSIMGCITSTVVTYSIVIIQFLL	ATGGCTGATAACATTCGGTTGCCAGAATGTCCATTGCAGAGTGTCGTTAATCAGAAGACATACGACCGTTCAGATCCGATCATTTTGAAGTGCGTAGTGTTATTACAGAAAAAGAGGGCATTTTCTTTGGTGCTTCAAACGGCGTTGATTTTAGTTCACGTGGCGGGTTTCGTGTACTCGACTTACGGGAAGTTTTCTTGGTTGTATCAGGCTCAAAAGTACGATAATGCCGTAGTGAAAATTACCGATTGCGTAGTGAATATTTTGCTGGTTTTTACGAATATATATGGCCTCATGAAACTGTCGATGAATCATTTGTTACGTGACATAACCTTGTATTTAACAAACAAGAAACTGGAAGAAACCCGTCATGACACGTGGTTTAGAAAATGTATATTA…
	37	RferGr26	full	377	inside	7	MYFMLLENF	Pseudo007	JABAOJ010000007.1:56053892-56056749	plus	c68898_g1_i1	0.184448	0.144547	0.138403	0.125984	MASRVTRPSVVYLKPLSPFFIFIGTFPPYSFSYNKLTDTGLHNIRILIIIVVMSTLTFISIMGRFLVFDRNYIFALVDTLNALLVWIFVITVLRYTVTKKHLYEKLLQNLTFIENMSAKLDEAQEKTIDRKIFVYFMGMILSELFVCCWYYIPRTSTQLKTFLVASLLHFQEEFIFVLYGACICFTTINILYVCHEKYKALHNMLWEIRCSDIYDDLLLLKQIKEIRNLYNILQNITRILNVLFVPQLLILPLIATTWCLLFCIYLNSVDVNYYGNSSEYPYATISYIAAILIGTSKIIIKCDQIVQESKRIVTTAFHVKESLSIYSSSYSEMEAFIVKISIKPVVFTGCYFFEINRSLLYFILGNSVMYFMLLENF	ATGGCCTCGCGTGTTACAAGACCGTCCGTGGTATATCTTAAGCCTCTTTCGCCGTTCTTTATTTTTATCGGAACATTCCCGCCGTATTCTTTCAGTTATAATAAATTAACGGACACTGGCTTACATAATATCAGAATCCTTATCATCATAGTGGTAATGTCGACGTTAACATTTATATCAATAATGGGCAGATTTTTGGTGTTCGATCGAAATTATATTTTCGCATTAGTAGATACTCTCAATGCTCTCCTGGTATGGATCTTCGTTATAACAGTTCTCCGTTATACGGTAACCAAGAAGCATTTATACGAAAAACTACTACAAAACCTGACATTTATTGAAAATATGTCAGCCAAACTTGACGAGGCCCAGGAAAAAACGATTGATAGGAAAATATTT…
	38	RferGr27	full	382	inside	7	TYFIVLDFY	Pseudo007	JABAOJ010000007.1:56058440-56060621	plus	c4515_g1_i1	0	0	0	0	MSSRALKLSVAYLKVLSPFFVFIGLSPIYCFNSNRLLQTSFQKIKIIVIIVIMSILNIVSLLGRFSLLERTVLLSFVDTMTNVLIWMYVTVSLIYAIIKEKLYEKVMQDLTLVETFEGLNTDRKDEASIKRRIFWYFVIMNLIEILLCVWYYAPRNLENSKDFFYGCLLFFHQEIILYFYMNCICFFTVTLFLICHERFNNINDMLLEIKSHQIYESKTILNYIRKIENLFNILNNNMSLLNELFLPQLFFIPLISGISLLQFSMYLKNIDNMYHGDLTEYHYVVVLYLFTILAPMGVIVFICDRILVEAKHVMTTAYHVKEYISIFSPTYFELQHFITRISSSKIEFTGGGFFLINKSLILIMLGNVATYFIVLDFYWTRS	ATGAGTTCGCGTGCCTTGAAACTGTCAGTGGCTTATTTGAAAGTACTTTCGCCTTTTTTCGTATTTATCGGCCTCAGCCCTATATACTGCTTCAACTCTAATCGTTTGCTTCAAACATCGTTTCAGAAAATTAAAATTATAGTAATTATAGTGATCATGTCGATACTAAATATTGTCTCCCTCTTGGGAAGGTTTTCTCTTTTAGAGCGGACAGTACTGCTATCATTTGTGGACACGATGACGAATGTATTAATATGGATGTACGTCACTGTTTCTCTGATATACGCAATTATAAAGGAAAAACTATATGAAAAAGTAATGCAGGACTTAACGCTTGTTGAAACATTTGAAGGTTTGAACACAGATCGAAAAGATGAAGCCTCTATAAAACGACGAATC…
	39	RferGr28	full	379	inside	7	TYSIVSIQF	Pseudo006	JABAOJ010000006.1:c23193628-23192436	minus	c52569_g1_i1	0	0	0.119345	0.434542	MTDSVSYPPLLKFGLFLYKRKWLNNSYITFVLILIIAGYVYSTYGRFTTIYLYIHPVLIFIDQVTYVILSVANIVSCTSYYRHGDIYLMVICEDWDKKYGKIYKNKLRKYAILFYVVVWYLVFIDGLFFLKTVGWSCFKYYMHRDWLFFSLCIIVFVLALTINKITEMFSDVNYLLETMSTAYFTQPVIKMPAASISSLVANKNIYYDEKLNTIIKQYNRVCDLLDGLNESLGLVILFCIVYIICNIWWCLIVIVEFFVRKNTFNGVDISVWILVVYMSWLITTLVLATFLAVTGANIDKENERALKLCCTMANRMIASRRYSKIKMKLDYFMDLMVARKPLVNAGGFLQLNLTTLGVIVSNVTTYSIVSIQFVLKDEK	ATGACCGACAGCGTGAGTTACCCGCCTCTTTTGAAGTTTGGTCTGTTTCTATATAAGAGAAAATGGTTAAATAATTCGTATATTACATTCGTACTGATATTGATCATAGCTGGCTACGTTTACTCGACCTATGGAAGGTTTACCACCATTTATCTATACATCCATCCAGTACTGATCTTTATAGATCAAGTGACGTATGTTATATTAAGCGTAGCTAATATTGTTAGTTGTACGAGTTACTATCGGCACGGAGATATTTATTTGATGGTTATTTGTGAAGATTGGGATAAGAAATATGGAAAGATATATAAAAATAAATTGAGAAAGTATGCGATATTGTTTTACGTCGTCGTGTGGTATTTGGTGTTCATTGATGGATTGTTCTTTTTGAAAACAGTC…
	40	RferGr29	full	345	inside	7	TYLIVVLQV	Pseudo002	JABAOJ010000002.1:27938211-27939299	plus	c43079_g1_i1	0.144117	0.101647	0.45419	0.649683	MMSGCCVRFLLTFSIVLFLFPPETKKYPKLGTVFNLLSWLIIAATIIGGPLTIVVKDSLFTTIPTSSKVVYDISLLFLFMSNICISLVAIFKKNELREAMNELIKTTSYCKRFNTYFSVFLFILIVNTFFIILTQLKRTKDEYYRLTVFVGEGFMTCRIVTYLFIIFLLINSARRKARRFNETLLKSICHKRSRLIYSNISDFVEKINNLFGITLLLIIYFFISNFLRHAVYISLNYTSFLITIVRGLWIISYGFQAIYLAHVGDDLSKETKITISTCYKMIHKAYFMDNYGYNDIYLLAQEASHRKLTVSAFGFFNIDNTMIMFIMTNLCTYLIVVLQVLQKNM	ATGATGTCAGGTTGTTGTGTCCGGTTTTTATTAACATTCAGCATAGTTCTGTTCCTTTTTCCTCCCGAGACAAAAAAGTATCCGAAACTTGGCACCGTTTTCAACCTCTTGTCATGGTTGATCATTGCCGCCACCATTATTGGAGGCCCATTGACAATCGTTGTCAAAGACTCTCTCTTCACAACCATACCCACCAGCTCCAAAGTAGTCTACGACATCAGTTTACTGTTCTTATTTATGAGCAACATCTGTATATCTTTGGTGGCAATATTCAAGAAAAACGAACTGAGAGAAGCTATGAATGAACTGATAAAAACCACCTCATACTGCAAACGTTTCAATACATACTTTTCAGTGTTTCTTTTCATTCTGATCGTGAATACATTCTTCATCATATTA…
	41	RferGr30	full	345	inside	7	TYLIVVLQV	Pseudo002	JABAOJ010000002.1:28044819-28045907	plus	c43079_g1_i1	0.144117	0.101647	0.45419	0.649683	MMSGCCVRFLLTFSIVLFLFPPETKKYPKLGTVFNLLSWLIIAATIIGGPLTIVVKDSLFTTIPTSSKVVYDISLLFLFMSNICISLVAIFKKNELREAMNELIKTTSYCKRFNTYFSVFLFILIVNTFFIILTQLKRTKDEYYRLTVFVGEGFMTCRIVTYLFIIFLLINSARRKARRFNETLLKSICHKRSRLIYNNISDFVEKINNLFGITLLLIIYFFISNFLRHAVYISLNYTSFLITIVRGLWIISYGFQAIYLAHVGDDLSKETKITISTCYKMIHKAYFMDNYGYNDIYLLAQEASHRKLTVSAFGFFNIDNTMIMFIMTNLCTYLIVVLQVLQKNM	ATGATGTCAGGTTGTTGTGTCCGGTTTTTATTAACATTCAGCATAGTTCTGTTCCTTTTTCCTCCCGAGACAAAAAAGTATCCGAAACTTGGCACCGTTTTCAACCTCCTGTCATGGTTGATCATTGCCGCCACCATTATTGGAGGACCATTGACAATCGTTGTCAAAGACTCTCTCTTCACAACCATACCCACAAGCTCCAAAGTAGTCTACGACATCAGTTTACTGTTTTTATTTATGAGCAACATCTGTATATCTTTGGTGGCAATATTCAAGAAAAACGAACTGAGAGAAGCTATGAATGAACTGATAAAAACCACCTCATACTGCAAACGTTTCAATACATACTTTTCCGTGTTTCTTTTCATTCTGATCGTGAATACATTCTTCATCATATTA…
	42	RferGr31	full	406	inside	7	SYLMVIIQF	Pseudo002	JABAOJ010000002.1:c34550912-34547365	minus	c12223_g1_i1	0.0269949	0.0951984	0.607681	0.525495	MNSSRVSPVEKENVLNKKKYRLQYNNLKKFFLLIKQRRIVYPLTGLLLALVLYGYGYCVSGKQKEFADFHPVLQTMEYVSNFLLTASIVITVLYLPQNSKNFYEFFTALYPEGNKLLVPLLAMKKNHFWRNFLLCNLCIVSLISFNAWFFLVNFGWQIYKFIIFRDLEFCVYNLLLLFLLALTRKLELRFAELNDILKYKTENFLKSNMARKRNVPPPDPTSLAFILNSEHFYSVRTFRIMHYDLLKLVKDYNDMFGRFLLSSVIFNISNLLAKLTFIIDYCINVQTDEQIQIWGYFLGIIGFWMFVNVGQQYLFSFYGDQIQKEGEKTTKICFYLLNKVSITPSNDDERLVQEELKLLAFQSYSKIPCISAGGFFDVNFRVLGLMISSITSYLMVIIQ…	ATGAACAGTAGCAGGGTGAGTCCCGTGGAAAAAGAAAACGTGCTTAATAAGAAAAAATACCGCTTACAGTATAATAACTTGAAAAAGTTTTTTCTCTTGATCAAACAGCGGAGGATAGTTTATCCACTTACTGGTTTGTTACTGGCTTTAGTTCTTTACGGATATGGATACTGTGTTTCTGGGAAACAAAAGGAATTTGCCGATTTCCATCCAGTCCTACAAACTATGGAGTACGTCAGCAATTTCCTTCTCACTGCTAGCATCGTCATTACCGTTTTATATTTGCCACAGAACAGCAAGAACTTTTATGAGTTCTTCACCGCACTTTATCCAGAAGGAAACAAACTACTGGTGCCTTTGTTGGCCATGAAAAAGAACCATTTCTGGAGAAACTTCCTG…
	43	RferGr32	full	406	inside	7	SYLMVIIQF	Pseudo002	JABAOJ010000002.1:c60181929-60178398	minus	c12223_g1_i1	0.0269949	0.0951984	0.607681	0.525495	MNSSRVSPVEKENVLNKKKYRLQYNNLKKFFLLIKQRRIVYPLTGLLLALVLYGYGYCVSGKQKEFADFHPVLQTMEYVSNFLLTASIVITVLYLPQNSKNFYEFFTALYPEGNKLLVPLLAMKKNHFWRNFLLCNLCIVSLISFNAWFFLVNFGWQIYKFIIFRDLEFCVYNLLLLFLLALTRKLELRFAELNDILKYKTENFLKSNMARKRNVPPPDPTSLAFILNSEHFYSVRTFRIMHYDLLKLVKDYNDMFGRFLLSSVIFNISNLLAKLTFIIDYCINVQTDEQIQIWGYFLGIIGFWMFVNVGQQYLFSFYGDQIQKEGEKTTKICFYLLNKVSITPSNDDERLVQEELKLLAFQSYSKIPCISAGGFFDVNFRVLGLMISSITSYLMVIIQ…	ATGAACAGTAGCAGGGTGAGTCCCGTGGAAAAAGAAAACGTGCTTAATAAGAAAAAATACCGCTTACAGTATAATAACTTGAAAAAGTTTTTTCTCTTGATCAAACAGCGGAGGATAGTTTATCCACTTACTGGTTTGTTACTGGCTTTAGTTCTTTACGGATATGGATACTGTGTTTCTGGGAAACAAAAGGAATTTGCCGATTTCCATCCAGTCCTACAAACTATGGAGTACGTCAGCAATTTCCTTCTCACTGCTAGCATCGTCATTACCGTTTTATATTTGCCACAGAACAGCAAGAACTTTTATGAGTTCTTCACCGCACTTTATCCAGAAGGAAACAAACTACTGGTGCCTTTGTTGGCCATGAAAAAGAACCATTTCTGGAGAAACTTCCTG…
	44	RferGr33	full	378	inside	7	TYSIVIIQF	Pseudo002	JABAOJ010000002.1:c72421875-72419095	minus	c80140_g1_i1	0	0	0.124658	0	MSRIIHVVERNTKDDKPYEVNDPLILKAVMKLTGYRYLPAITQIVLFLLHVLGFTYSLYGKYSWLYNTLKFNKLVVKIVDCTANLLLIIVNILGLYKLTFKDVLQKTGLYLTNTKYGASSRSFWIKKSLLVLSVMTILPIFINIYIYTEYFGLSIYQFVVCSDLEFYLCNLVCFTIIYVPQKIREKVAELNGCFTSIKPNRFQSHNIVKTIKDISGHHNDLCDVLDNYTSCFKVVFSISVLCVQMQILLCCTIFIEFGTKEKRINNIDTRNYVRFMYGLKIVSVLFLSAVGAYIGEQLTEEGNLVTRNCCRLLTQFPMQCRTKNERLARKYLKLLLEQNKSRKISLSYNGYFDINWGLFGNIASNVAIYSIVIIQFLQ	ATGTCCCGAATCATTCATGTAGTAGAACGTAATACAAAAGATGATAAACCGTACGAGGTAAATGACCCTCTTATTTTGAAAGCAGTGATGAAATTAACTGGATATAGATATTTGCCTGCGATAACTCAGATTGTGTTGTTTTTGCTTCATGTTTTAGGATTTACCTATTCCTTATACGGAAAATATTCGTGGCTTTATAATACCTTGAAATTTAATAAACTGGTCGTGAAAATAGTTGACTGTACCGCAAATTTATTGTTGATAATTGTAAACATTTTGGGTTTGTATAAACTGACCTTTAAGGACGTATTGCAGAAAACAGGATTGTACTTGACTAATACCAAATATGGCGCAAGTAGTAGGAGTTTTTGGATTAAAAAGAGTTTACTGGTACTGAGT…
	45	RferGr34	full	378	inside	7	TYSIVIIQF	Pseudo002	JABAOJ010000002.1:72616010-72618789	plus	c80140_g1_i1	0	0	0.124658	0	MSRIIHVIERNTKDDKPYEVNDPLILKAVMKLTGYRYLPAITQIVLFLLHVLGFTYSLYGKYSWLYNTLKFNKLVVKIVDCTANLLLIIVNILGLYKLTFKDVLQKTGLYLTNTKYGASSRSFWIKKSLLVLSVMTILPIFINIYIYTEYFGLAIYQFVVCSDLEFYLCNLVCFTIIYVPQKIREKVAELNGCFTSIKPNRFQSHNIVKTIKDISGHHNDLCDVLDNYTSCFKVVFSISVLCVQMQILLCCTIFIEFGTKEKRINNIDTRNYVRFMYGLKIVSVLFLSAVGAYIGEQLTEEGNLVTRNCCRLLTQFPMQCRTKNERLARKYLKLLLEQNKSRKISLSYNGYFDINWGLFGNIASNVAIYSIVIIQFLQ	ATGTCCCGAATCATTCATGTAATAGAACGTAATACAAAAGATGATAAACCGTACGAGGTAAATGACCCTCTTATTTTGAAAGCAGTGATGAAATTAACTGGATATAGATATTTGCCTGCGATAACTCAGATTGTGTTGTTTTTGCTTCATGTTTTAGGATTTACCTATTCCTTATACGGAAAATATTCGTGGCTTTATAATACCTTGAAATTTAATAAACTGGTCGTGAAAATAGTTGACTGTACCGCAAATTTATTGTTGATAATTGTAAACATTTTGGGTTTGTATAAACTGACCTTTAAGGACGTATTGCAGAAAACAGGATTGTACTTGACTAATACCAAATATGGCGCAAGTAGTAGGAGTTTTTGGATTAAAAAGAGTTTACTGGTACTGAGT…
	46	RferGr35	full	375	inside	7	TYFVVLIQF	Pseudo004	JABAOJ010000004.1:15845395-15847530	plus	c25747_g1_i1	0.0895015	0.10521	0.940224	0.397361	MHFGYSRRSLLFFQNIINFSAIFGLIPIYSLQKKQFVSGKLYIAYLMIIGICMVYLEIDTFIEIHYSPTFNLVTLVALVGEIMGVLIWTTALYHATWKKDIWKCLFTEIALLEDVTNLNTNKNVETNIFKSATFQLILTILIIGGLFAYEPSRMGHNNQKVFLYTTTYIYFFLHFLLSVIIGNVAVILKLKFQDINNYFLGFEYENSTALIKGSKKKVKDLYASMVDIVETFNKLFGPQLFLMGLHCSSQILQWSLTLVYNMFSDDDNDDYDRLIIGVIYIVLMLIWLGVTMFCCDLAVVESEEIVAICYRLQMAHPVFSEPYQNIKNLLYLVRTSKIRFTAMDYYEISRSTMFDLIGTTATYFVVLIQFYDSKK	ATGCATTTCGGATATAGCAGGAGAAGCCTGTTGTTTTTCCAAAACATCATTAATTTCTCCGCAATATTTGGCCTGATCCCAATTTACAGCCTTCAAAAGAAACAGTTCGTATCTGGGAAACTGTATATCGCATATCTGATGATTATTGGGATATGTATGGTTTATTTAGAGATCGATACGTTTATAGAGATCCATTATTCGCCTACTTTCAACTTGGTCACTTTGGTTGCTTTAGTTGGTGAGATAATGGGTGTTTTAATATGGACGACTGCCCTGTACCATGCCACTTGGAAGAAGGATATATGGAAGTGTCTGTTTACCGAAATCGCTCTGTTGGAGGACGTAACTAATTTAAACACCAACAAGAACGTGGAGACGAATATATTTAAAAGCGCTACC…
	47	RferGr36	full	375	inside	7	TYFVVLIQF	Pseudo004	JABAOJ010000004.1:16757163-16759298	plus	c25747_g1_i1	0.0895015	0.10521	0.940224	0.397361	MHFGYSRRSLLFFQNIINFSAIFGLIPIYSIQKKQFVSGKLYIAYLMIIGICMVYLEIDTFIEIHYSPTFNLVTLVALVGEIMGVLIWTTALYHATWKKDIWKCLFTEIALLEDVTNLNTNKNVETNIFKSATFQLILTILIIGGLFAYEPSRMGHNNQKVFLYTTTYIYFFLHFLLSVIIGNVAVILKLKFQDINNYFLAFEYENSTALIKGSKKKVKDLYASMVDIVETFNKLFGPQLFLMGLHCSSQILQWSLTLVYNMFSDDDNDDYDRLIIGVIYIVLMLIWLGVTMFCCDLAVVESEEIVAICYRLQMAHPVFSEPYQNIKNLLYLVRTSKIRFTAMDYYEISRSTMFDLIGTTATYFVVLIQFYDSKK	ATGCATTTCGGATATAGCAGGAGAAGCCTGTTGTTTTTCCAAAACATCATTAATTTCTCCGCAATATTTGGCCTGATCCCAATATACAGCATTCAAAAGAAACAGTTCGTATCTGGGAAACTGTATATCGCATATCTGATGATTATTGGGATATGTATGGTTTATTTAGAGATCGATACGTTTATAGAGATCCATTATTCGCCTACTTTCAACTTGGTCACTTTGGTTGCTTTAGTTGGTGAGATAATGGGTGTTTTAATATGGACCACTGCCCTGTACCATGCCACTTGGAAGAAGGATATATGGAAGTGTCTGTTTACCGAAATCGCTCTGTTGGAGGACGTAACTAATTTAAACACCAACAAGAACGTGGAGACGAATATATTTAAAAGCGCTACC…
	48	RferGr37	full	378	inside	7	SYLIIILQF	Pseudo001	JABAOJ010000001.1:21295503-21303778	plus	c74803_g1_i1	0	0	0.551517	0	MFEKEVKTDVKYISFLLNQGRIMFLVPWKDRYQKPTKIIGFLIALVSIPLFYEFFTLRYPFFTKLPMSCLVMDFVMFFLSFVWLIIFFTSQSRHYNKWKNLKHLVEQTEIFMNDLADLKFPEEKFYLQYFMLHVIFLIPHLVQLFRWLKTYRYSLVISYIAFRVVHYWSGFTSLLICQWLNFMTRRYECLNLFLKRRRLERVLVVDQAITELRLIGRILNNLQHILNEINDIFSIHLFFIILVVICLTLHGLSFALVFLDQLQVFMPFVTFDSFMIDSFLILFYFFLFQANLCFIVGSFERLDRRNRDIIITCLFLQEELNSGRFRDEIVSLISYMKKLRPKLSASGFFDINLQLLSTYISTVFSYLIIILQFNMTFI	ATGTTTGAAAAGGAAGTCAAAACTGATGTTAAATATATCAGCTTCTTGCTCAATCAAGGAAGAATCATGTTTTTGGTACCCTGGAAGGATCGCTATCAGAAACCCACCAAAATAATTGGTTTTCTAATAGCTTTAGTTTCCATTCCACTTTTTTATGAGTTTTTTACTTTGAGATATCCATTTTTTACAAAGCTGCCCATGTCTTGTCTGGTAATGGATTTTGTGATGTTCTTTCTAAGTTTTGTTTGGTTAATTATATTTTTTACCAGTCAAAGCCGCCATTATAACAAATGGAAAAATCTAAAACATCTCGTCGAGCAAACCGAAATATTCATGAACGATCTTGCGGATTTGAAATTTCCAGAAGAAAAATTTTACTTACAATATTTTATGTTGCAC…
	49	RferGr38a	full	387	inside	7	VYLVMFIQF	Pseudo001	JABAOJ010000001.1:23603344-23622234	plus	c9229_g1_i1	0.0430624	0.0253102	0.290813	0.772093	MNTSKTVRNLYPVLFLSYFFGIRLYRNVKKRRYYFVDAFFYYMIVFATMAYLTYENFDYKLNKDYNLIVQISDIIIILSNLFCMIVSILTIFFMRSSIRNMIFRLSYLDLSVSFLVKNNDHKNSINKIKHFVWFYFIFKVVIYTFFLLQYTVIYCENYGRVCFENWLKIYVPQKVGDVFLFQYVSFVFVIYDKVSQLNSTLGLLPRMNPIKAEYFADNLQKTYEDIFQIFLIFNRVYSIPVLFIVANKFLYIFATLFYCLFGYTLNGKFVIPKEFVEYVIPLLFVVYPVTQLVTLTGTCEMVRTAMDRRLLLMYSIRLKSFVRKQISIFSRHLLHEEFNFTACGFFSIDASLLQTIVGSVGVYLVMFIQFNSADFQHAFTKSNTTRN	ATGAACACGAGTAAAACAGTCAGAAACTTATATCCCGTTTTATTTCTTAGTTATTTTTTCGGTATAAGGTTATATAGAAATGTTAAAAAGAGGCGGTATTATTTTGTAGATGCTTTTTTTTATTACATGATTGTATTTGCTACTATGGCATATTTAACTTATGAAAACTTCGATTATAAATTAAATAAAGATTATAATTTGATTGTGCAAATATCTGATATCATAATTATACTAAGTAATTTGTTTTGTATGATTGTGTCTATATTAACCATATTTTTTATGCGTTCCTCTATCAGAAATATGATTTTTAGATTATCTTATTTGGATTTATCTGTTAGCTTCTTAGTTAAAAATAATGACCACAAAAACAGTATCAACAAAATAAAACATTTTGTGTGG…
	50	RferGr38b	full	400	inside	7	VYLVMFIQF	Pseudo001	JABAOJ010000001.1:23609452-23622234	plus	c61021_g1_i1	0	0	0.158952	0.289378	MFGVNKLKEIFSLKGYKKCLLPCWILCFMFCQSHNLIEIKNQPLWGSVFLIIYITVCYVITSGWIYWNFYRTSFERDTLVGIARFLDSLSITVAALGVIICTMYYQKDLLKLRLNFDELESSLKYFRMTKSYRSLNKYFLKSFGLLLIGWSTFLLYNMWECEESKIKCFQVWAILYYSTKINDIYILIFCLYIILLRHMISVINCNLNYIYENLSKSKNQIEEEQLLCNIQKIFYKILETYRLIEKIHGIPLFLKVTNQQIDLFTSMYLLFQGKSANDIFLKNSNERKYMLPAVFSLETAYLTLLFCSACQTIIGEYKEMKFILSKIPIYSNNLVTRRISIFSRHLLHEEFNFTACGFFSIDASLLQTIVGSVGVYLVMFIQFNSADFQHAFTKSNTTRN	ATGTTCGGGGTAAATAAATTAAAAGAAATATTTTCTCTAAAGGGTTATAAGAAATGTTTACTGCCTTGTTGGATTTTGTGCTTTATGTTTTGCCAAAGTCACAATTTAATAGAAATTAAAAACCAACCACTCTGGGGTTCGGTCTTTTTAATAATTTATATAACAGTGTGTTATGTGATAACGTCGGGTTGGATTTATTGGAATTTTTACAGAACATCCTTCGAAAGAGATACTTTAGTGGGTATAGCTCGATTCCTTGATAGTTTAAGTATAACAGTGGCTGCACTGGGTGTTATTATTTGTACAATGTATTATCAAAAAGATTTGTTAAAGTTACGATTGAATTTTGATGAACTGGAATCGAGTTTAAAGTATTTTCGAATGACTAAATCATATCGA…
	51	RferGr39a	full	387	inside	7	VYLVMFIQF	Pseudo001	JABAOJ010000001.1:26102498-26121363	plus	c9229_g1_i1	0.0430624	0.0253102	0.290813	0.772093	MNTSKTVRNLYPVLFLSYFFGIRLYRNVKKRRYYFVDAFFYYMIVFATMAYLTYENFDYKLNKDYNLIVQISDIIIILSNLFCMIVSILTIFFMRSSIRNMIFRLSYLDLSVSFLIKNNDHKNSINKIKHFVWFYFMFKVVIYTFFLLQYTVIYCENYGRVCFENWLKIYVPQKVGDVFLFQYVSFVFVIYDKVSQLNSTLGLLPRMNPIKAEYFADNLQKTYEDIFQIFLIFNRVYSIPVLFIVANKFLYIFATLFYCLFGYTLNGKFVIPKEFVEYVIPLLFVVYPVTQLVTLTGTCEMVRTAMDRRLLLMYSIRLKSFVRKQISIFSRHLLHEEFNFTACGFFSIDASLLQTIVGSVGVYLVMFIQFNSADFQHAFTKSNTTRN	ATGAACACGAGTAAAACAGTCAGAAACTTATATCCCGTTTTATTTCTTAGTTATTTTTTCGGTATAAGGTTATATAGAAATGTTAAAAAGAGACGGTATTATTTTGTAGATGCTTTTTTTTATTACATGATTGTATTTGCTACTATGGCATATTTAACTTATGAAAACTTCGATTATAAATTAAATAAAGATTATAATTTGATTGTGCAAATATCTGATATCATAATTATACTAAGTAATTTGTTTTGTATGATTGTGTCTATATTAACCATATTTTTTATGCGTTCCTCTATCAGAAATATGATTTTTAGATTATCTTATTTGGATTTATCTGTTAGCTTCTTAATTAAAAATAATGACCACAAAAACAGTATCAACAAAATAAAACATTTTGTGTGG…
	52	RferGr39b	full	400	inside	7	VYLVMFIQF	Pseudo001	JABAOJ010000001.1:26108628-26121363	plus	c61021_g1_i1	0	0	0.158952	0.289378	MFGVNKLKEIFSLKGYKKCLLPCWILCFMFCQSHNLIEIKNQPLWGSVFLIIYITVCYVITSGWIYWNFYRTSFERDTLVGIARFLDSLSITVAALGVIICTMYYQKDLLKLRLNFDELESSLKYFRMTKSYRSLNNYFLKSFGLLLIGWSTFLLYNMWECEESKIKCFQVWAILYYSTKINDIYILIFCLYIILLRHMISVINCNLNYIYENLPKSKNQIEEEQLLCNIQKIFYKILETYRLIEKIHGIPLFLKVTNQQIDLFTSMYLLFQGKSANDIFLKNSNERKYMLPAVFSLETAYLTLLFCSACQTIIGEYKEMKFILSKIPIYSNNLVTRRISIFSRHLLHEEFNFTACGFFSIDASLLQTIVGSVGVYLVMFIQFNSADFQHAFTKSNTTRN	ATGTTCGGGGTAAATAAATTAAAAGAAATATTTTCTCTAAAGGGTTATAAGAAATGTTTACTGCCCTGTTGGATTTTGTGCTTTATGTTTTGTCAAAGTCACAATTTAATAGAAATTAAAAACCAACCACTCTGGGGTTCGGTCTTTTTAATAATTTATATAACAGTTTGTTATGTGATAACGTCGGGTTGGATTTATTGGAATTTTTACAGAACATCCTTCGAAAGAGATACTTTAGTGGGTATAGCTCGATTCCTTGATAGTTTAAGTATAACAGTGGCAGCACTGGGTGTTATTATTTGTACAATGTATTATCAAAAAGATTTGTTGAAGTTACGATTGAATTTTGATGAACTGGAATCGAGTTTAAAGTATTTTCGAATGACTAAATCATATCGA…
	53	RferGr40	full	371	inside	7	TYIVLLETL	Pseudo001	JABAOJ010000001.1:c37581454-37580045	minus	c44593_g1_i1	0.305093	0	0	0	MHHNILQNYIKCLNILCVFPVHLNHKLKVYEKRPLKWTYFLSITILMCILITVLVIDAKSLELGTVRDILHLLYTVWQQFTTMITLFACFLVRNKLANAMNMNMNIQVTLEKQNIILDYRNIYYFLFAKCIIAHIMIIANSTICIINNHTGTTCRHYLLRNYTNFIIFSTTSSSVCLLLLLSYKNAQIIKWTFTKMILNDKFDRDNKLPKLSFNRIHPEITIKIMSNIYYQIIEISNTVNETFGFQILLMLNFNSSIMIKVFDSLILTGFRLHSTIEYIFWCVMLSLEVLCIFVTVTKLSNELYSITKIMNMVDYKINRHLQLEIELFLLQCKHQYLNLSICGLFPLNNETYLKLWGTTLTYIVLLETLSK	ATGCACCATAACATATTACAAAATTATATAAAATGTCTGAACATATTGTGTGTATTCCCAGTACACCTTAACCATAAATTAAAAGTTTATGAAAAAAGGCCTTTAAAATGGACATATTTTTTATCTATAACAATATTAATGTGTATTTTAATAACAGTTTTAGTTATTGATGCAAAAAGTTTAGAACTAGGTACTGTCAGAGACATCTTACATTTATTATACACAGTATGGCAACAATTTACTACGATGATTACACTATTTGCTTGTTTCCTTGTCAGAAATAAATTAGCAAATGCAATGAATATGAATATGAATATCCAAGTCACACTAGAAAAACAAAACATAATCCTTGATTATCGGAATATATACTATTTTCTTTTTGCAAAATGTATTATAGCA…
	54	RferGr41	full	355	inside	7	TYFVALLQF	Pseudo004	JABAOJ010000004.1:c18124771-18123650	minus	c78365_g1_i1	0	0	0.341785	0.155558	MPRSSDILLAVLQFWNVLPSLANNGKPKLYILKTFTMGFVIITFYVVCVVFRMNRVHPHISTVYQYVDNLKNISTILFLSSVFIKSLTRTKKWALLLREFQVIKKKILFRKYKKYFVFLIILTLLFYTLTFVMTKRLWNKSSLVAILSGAIKMPLLCMHLEYLSCIAFCLTIVTVKDKMNVMYHDLRDMHRKSVTILRIKQIKWIYLSAIYYSETINDFFGVKVLFTFLNTIVRLLYILVSIVRDPYEYSLKSDIDYIMFKIIFGIMILFSPITMILTCATISKHCDRLNLCCYMLQTKIKVQSLEYRELQALAHYITNNRISFTAMDFFELRPSLLVSLLGATITYFVALLQFK	ATGCCTCGATCGAGTGACATTCTGTTGGCCGTCCTACAATTTTGGAACGTATTGCCGAGTCTAGCAAACAACGGTAAACCAAAACTATACATTTTAAAGACATTTACGATGGGATTTGTCATTATAACATTCTACGTGGTCTGTGTTGTTTTTCGAATGAACAGAGTGCATCCTCATATAAGTACTGTCTATCAATACGTTGATAATTTAAAAAACATCAGCACCATTTTGTTTCTGTCGAGCGTTTTCATCAAATCACTGACCAGAACGAAGAAATGGGCACTTTTATTAAGAGAATTTCAAGTAATAAAAAAGAAGATACTTTTTCGAAAATATAAGAAGTATTTTGTATTCTTGATAATACTGACTTTGCTATTTTACACGTTGACATTCGTAATG…
	55	RferGr42	full	387	inside	7	TYLIIIIQF	Pseudo004	JABAOJ010000004.1:52528115-52529459	plus	c130832_g1_i1	0	0	0.101961	0.185624	MCAAIFTITTGQRLDFKLVKQCYIVGKFFAFTPISRNGSRKNAIIAKTYPVLLFLLYLGATSFSMYERFFIYEHFNISQAILDAMQGITELIFIEAIVLSSILRRNNIKTCIKYIIQLEENVGLDIRKAVKDTSKCWFRIRIIICHIMYCSIHLYDNIANWGIVSYSLAFVIFRFTTYYMLFSTIFISIICKWIKNRYLYLEHTLECCGNQLNIETTILYKTKKTIYDKIKEISHNFKILYLIVEEFNIVFGHQIFLITLCTALEIMNGVNYGMPTIRNIDIDDDTIIINIIYPILYICCVTKIVMACDSVVKSGHKITKLCYLLYEQSSGYERQETFINLAQFTQGLCPQFSAAGFWLVDQSILSTLFSSVITYLIIIIQFNMTLK	ATGTGCGCCGCTATATTCACAATAACGACAGGACAAAGACTTGATTTTAAATTAGTAAAACAATGCTACATTGTTGGAAAGTTTTTCGCATTTACGCCGATCAGCCGCAATGGATCGCGAAAAAATGCTATCATTGCAAAAACATACCCTGTTTTATTGTTTTTACTCTATCTAGGCGCTACCAGTTTTTCCATGTACGAGCGATTTTTCATATATGAACATTTTAACATATCTCAGGCCATATTAGATGCAATGCAGGGAATTACAGAGTTAATATTTATCGAGGCAATTGTACTGAGCAGTATATTAAGACGAAATAACATTAAAACATGCATAAAATATATTATACAGTTGGAAGAAAACGTCGGCTTGGATATACGAAAAGCTGTCAAAGATACT…
	56	RferGr43	full	355	inside	7	TYFVALLQF	Pseudo006	JABAOJ010000006.1:c7040817-7039696	minus	c78365_g1_i1	0	0	0.341785	0.155558	MPRSSDILLAVLQFWNVLPSLANNGKPKLYILKTFTMGFVIITFYVVCVVFRMNRVHPHISTVYQYVDNLKNISTILFLSSVFIKSLTRTKKWALLLREFQVIKKKILFRKYKKYFVFLIILTLLFYTLTFVMTKRLWNKSSLVAILSGAIKMPLLCMHLEYLSCIAFCLTIVTVKDKMNVMYHDLRDMHRKSVTILRIKQIKWIYLSAIYYSETINDFFGVKVLFTFLNTIVRLLYILVSIVRDPYEYSLKSDIDYIMFKIIFGIMILFSPITMILTCATISKHCDRLNLCCYMLQTKIKVQSLEYRELQALTHYITNNRISFTAMDFFELRPSLLVSLLGATITYFVALLQFK	ATGCCTCGATCGAGTGACATTCTGTTGGCCGTCCTACAATTTTGGAACGTATTGCCGAGTCTAGCAAACAACGGTAAACCAAAACTATACATTTTAAAGACATTTACGATGGGATTTGTCATTATAACATTCTACGTGGTCTGTGTTGTTTTTCGAATGAACAGAGTGCATCCTCATATAAGTACTGTCTATCAATACGTTGATAATTTAAAAAACATCAGCACCATTTTGTTTCTGTCGAGCGTTTTCATCAAATCACTGACCAGAACGAAGAAATGGGCACTTTTATTAAGAGAATTTCAAGTAATAAAAAAGAAGATACTTTTTCGAAAATATAAGAAGTATTTTGTATTCTTGATAATACTGACTTTGCTATTTTACACGTTGACATTCGTAATG…
	57	RferGr44	full	387	inside	7	TYLIIIIQF	Pseudo006	JABAOJ010000006.1:8297712-8299056	plus	c130832_g1_i1	0	0	0.101961	0.185624	MCAAIFTITTGQRLDFKLVKQCYIVGKFFAFTPISRNGSRKNAIIAKTYPVLLFLLYLGATSFSMYERFFIYEHFNISQAILDAMQGITELIFIEAIVLSSILRRNNIKTCIKYIIQLEENVGLDIRKAVKDTSKCWFRIRIIICHIMYCSIHLYDNIANWGIVSYSLAFVIFRFTTYYMLFSTIFISIICKWIKNRYLYLEHTLECCGNQLNIETTILYKTKKTIYDKIKEISHNFKILYLIVEEFNIVFGHQIFLITLCTALEIMNGVNYGMPTIRNIDIDDDTIIINIIYPILYICCVTKIVMACDSVVKSGHKITKLCYLLYEQSSGYERQETFINLAQFTQGLCPQFSAAGFWLVDQSILSTLFSSVITYLIIIIQFNMTLK	ATGTGCGCCGCTATATTCACAATAACGACAGGACAAAGACTTGATTTTAAATTAGTAAAACAATGCTACATTGTTGGAAAGTTTTTCGCATTTACGCCGATCAGCCGCAATGGATCGCGAAAAAATGCTATCATTGCAAAAACATACCCTGTTTTATTGTTTTTACTCTATCTAGGCGCTACCAGTTTTTCCATGTACGAGCGATTTTTCATATATGAACATTTTAACATATCTCAGGCCATATTAGATGCAATGCAGGGAATTACAGAGTTAATATTTATCGAGGCAATTGTACTGAGCAGTATATTAAGACGAAATAACATTAAAACATGCATAAAATATATTATACAGTTGGAAGAAAACGTCGGCTTGGATATACGAAAAGCTGTCAAAGATACT…
	58	RferGr45	full	382	inside	7	TYFIVFVEL	Pseudo008	JABAOJ010000008.1:c25773402-25772199	minus	c133797_g1_i1	0	0	0	0.324841	MIENRNKCVPLFGPNVEIMKGFGILPNYNFSLNRLGSRICSLFYVVILITFMISMEVYIWMNKFYTEYSESYLSIIVRVMCELSGYIMFNSVVIWSYTRRKLWERLFQQISNVCSQQIVKEHQDIKRTILRNANLYFVVATFIILLLYVLDILFWQIENSSVSFVLSYIYFYYSFLLSNLIGQIALELSNQYRYMRYALTACSYTNIESVTKMVRQTKRLYLEMHKVIDTFNKLFGELLLLMAIQCSLQILDFGIFLIEKVLPNLKFQYDTFFLYVIFIILNLIWFSMTQFRCDMTKRQSLQLLSICYNLIDGQLLSSEVHQELQIFIGQMKSRPVCFSAAGFFEIKRSTTFSIVGTTATYFIVFVELRNNDTSITINNRTL	ATGATAGAAAACCGAAATAAATGTGTCCCCTTATTCGGACCCAATGTGGAAATTATGAAAGGCTTTGGTATACTACCAAACTACAATTTCTCGTTAAATCGTCTGGGTAGTAGAATTTGCAGTTTATTTTATGTGGTGATTCTAATTACGTTTATGATTTCAATGGAGGTCTATATTTGGATGAATAAGTTCTATACAGAGTACTCGGAAAGTTACTTGTCAATTATCGTGAGAGTTATGTGCGAGTTATCTGGCTATATAATGTTTAACAGTGTCGTGATATGGTCCTATACAAGAAGGAAGTTGTGGGAGAGATTATTTCAACAAATTTCTAACGTATGCAGTCAGCAAATTGTTAAAGAGCACCAGGATATTAAAAGAACCATCTTGAGAAATGCT…
	59	RferGr46a	CTE	251	outside	no TM	N/A	Pseudo008	JABAOJ010000008.1:c45386153-45385401	minus	N/A	N/A	N/A	N/A	N/A	MFTYSRKDIIFFKPHLYLCNFLGLGPLYNFKRRQLRRDLFYRAYKIFLSIYILYCISGSVYYRLQITSYGYTLLFGSLDVEMIVLGYLGCAVMVFSKRRRWESLLQTLALLESTSYLNTEQHKVKGLLQNSFLHFCLVLVFYLLVVALNWTYWYTFYSVTYYHTFRLVLICYSFCSANLLINLVLSVKSKFKDVRKKLLLSKNAHFYNAINIIRKCRLIYSHLMEVVRIINVLFGPWLLVTYLHYGMQVFH	ATGTTTACCTATTCCAGAAAAGATATTATTTTCTTCAAACCACATCTATATCTTTGTAACTTTCTTGGACTGGGTCCTTTATATAATTTTAAACGTAGGCAGCTAAGACGGGACTTATTTTATCGGGCGTACAAGATATTCCTATCTATATATATTCTCTATTGCATCTCCGGTTCGGTTTATTACCGATTACAAATCACATCATATGGTTATACATTATTATTCGGTAGTTTAGATGTTGAGATGATCGTTTTGGGCTACCTGGGTTGTGCCGTTATGGTTTTCTCGAAACGCAGACGTTGGGAGTCGCTATTACAGACGCTGGCTCTTCTCGAGAGCACATCATACTTGAATACCGAGCAACACAAAGTGAAAGGGTTGTTACAGAATAGTTTTCTA…
	60	RferGr46b	CTE	252	inside	5	N/A	Pseudo008	JABAOJ010000008.1:c45378764-45378009	minus	c149609_g1_i1	0	0	0.375259	0.170793	MRLTYSRSNVLFFRPHVFVSNLIGLGPLYDFKKRQKYSSLTHGFYSILVMITMICCLTQSVYFRQKSLWSTYKELFVAFDVLMAIFGIISVAITMFHNSSSWEVIFQTMAFLESRCNLDTERSIERNWLKNSVIQFGAVFTIFISISILNFYYWGVFQSFSIAYMFRFIIIIYSVISANLIVNLAKAVKCKFKDVEMILKASRHAHFYQAISIVRKCRMIYNDLVKVVKITNKLFGSWFVLTYFHYGIHALH	ATGCGCCTAACCTATTCTCGAAGTAACGTGTTGTTCTTCAGACCTCATGTTTTTGTGTCTAATCTAATTGGTTTGGGTCCGTTATATGATTTTAAAAAGAGGCAAAAATATTCATCGTTGACACATGGTTTTTATAGCATATTGGTGATGATTACAATGATCTGTTGTCTTACCCAGTCCGTGTATTTTCGACAAAAATCTCTGTGGAGTACGTACAAAGAGTTATTTGTAGCGTTTGATGTTCTGATGGCGATTTTTGGCATTATATCTGTTGCTATAACAATGTTTCACAATTCTTCTTCTTGGGAAGTGATATTTCAAACAATGGCTTTCCTGGAAAGTCGATGTAATTTAGATACCGAAAGGAGCATCGAACGAAATTGGTTAAAGAACAGTGTA…
	61	RferGr46c	CTE	252	inside	5	N/A	Pseudo008	JABAOJ010000008.1:c45375248-45374493	minus	N/A	N/A	N/A	N/A	N/A	MCWRNSRRTILFLRPHIIISNLIGMGPLYDFKRRQKYSSMVHRLYSLSVMITLLYCIIESLNYRQKIIWTTYKELFVAFDILVSLFAFINIFTMIFYNSSSWARLLQTIAFMESRSYFNTENEIERNWLKNSVLQFVAVFIVLLIVILLNWYSWGVFQYFSTSYLTGFVIILYSLVSANLIINLAKAIKWKFKDIKTMLMLSKHAHFYQAISIVRKCRMIYNELVKVVKIINKIFGPWFVLTYFHYGMHAFH	ATGTGTTGGAGGAATTCCCGAAGAACCATATTATTCCTCCGACCACACATTATAATATCAAATCTAATTGGTATGGGTCCTCTGTACGATTTTAAAAGAAGACAGAAATATTCATCGATGGTGCATCGCCTGTATAGTTTGTCGGTGATGATAACATTGCTATACTGTATCATCGAGTCCTTGAATTATAGACAGAAAATAATATGGACGACGTACAAAGAACTATTCGTAGCGTTTGACATTTTAGTCTCTCTTTTTGCCTTTATAAACATTTTTACCATGATCTTCTACAATTCCTCCTCATGGGCACGTCTACTTCAAACCATAGCCTTCATGGAAAGTCGGTCTTATTTTAACACCGAAAATGAGATCGAACGAAATTGGTTAAAGAACAGTGTA…
	62	RferGr47	full	382	inside	7	TYFIVFVEL	Pseudo008	JABAOJ010000008.1:63775967-63777170	plus	c133797_g1_i1	0	0	0	0.324841	MIENRNKCVPLFGPNVEIMKGFGILPNYNFSLNRLGSRICSLFYVVILITFMISMEVYIWMNKFYTEYSESYLSIIVRVMCELSGYIMFNSVVIWSYTRRKLWERLFQQISNVCSQQIVKEHQDIKRTILRNANLYFVVATFIILLLYVLDILFWQIENSSVSFVLSYIYFYYSFLLSNLIGQIALELSNQYRYMRYALTACSYTNIESVTKMVRQTKRLYLEMHKVIDTFNKLFGELLLLMAIQCSLQILDFGIFLIEKVLPNLKFQYDTFFLYVIFIILNLIWFSMTQFRCDMTKRQSLQLLSICYNLIDGQLLSSEVHQELQIFIGQMKSRPVCFSAAGFFEIKRSTTFSIVGTTATYFIVFVELRNNDTSITINNRTL	ATGATAGAAAACCGAAATAAATGTGTCCCTTTATTCGGACCCAATGTGGAAATTATGAAAGGCTTTGGTATACTACCAAACTACAATTTCTCGTTAAATCGTCTGGGTAGTAGAATTTGCAGTTTATTTTATGTGGTGATTCTAATTACGTTTATGATTTCAATGGAGGTCTATATTTGGATGAATAAGTTCTATACAGAGTACTCGGAAAGTTACTTGTCAATTATCGTGAGAGTTATGTGCGAGTTATCTGGCTATATAATGTTTAACAGTGTCGTGATATGGTCCTATACAAGAAGGAAGTTATGGGAGAGATTGTTTCAACAAATTTCTAACGTATGCAGTCAGCAAATTGTTAAAGAGCACCAGGATATTAAAAGAACCATCTTGAGAAATGCT…
	63	RferGr48	full	404	inside	6	TYSIVIMQF	Pseudo010	JABAOJ010000010.1:2582668-2586363	plus	c54927_g1_i1	0.15183	0.305963	2.24602	1.55558	MSRVEPIKYFESKVHFARKVLNEKLYEIGDPTVFKFIVYLLRYKKLTFCLQIVLGLLHLSGLVHSFYGKFKVFYDLNDIDSAIFKFVDSFSNVLLVLSNTFVTFNIFHGTVLCDVAYYLHYNRFSNKQHEPVFVFSKGMVALHLLTLLPLTINCYVIAFQTGWKFYQYILARDIEYWFFNFVSSGTVAFAQKIKNKFSDINQLLSEIESEFIVTDVVDDPNTIDNITTISKCLEKLEFIKEHHNALCDLLDRFNKAFKAGLVMIVLSINGNILWNVTVLIEFTTEKRLINGMDISVFVSVSYILMILVTCFQAALIAVVGEHLAEEGQATSRICYHLLNKFPYFTENKSAAVIRKEICGLLDQAKSRNVTLNAGGFFSMNWGILGSIGSTVATYSIVIM…	ATGTCTCGAGTTGAACCAATCAAATATTTCGAATCGAAGGTACATTTTGCTCGAAAGGTATTAAACGAGAAATTATACGAAATCGGCGATCCCACCGTATTTAAATTCATCGTATATTTGCTGAGATACAAGAAGTTAACTTTTTGTTTACAGATCGTTTTGGGTTTATTACATTTATCGGGACTAGTACACTCTTTTTACGGTAAATTCAAAGTGTTTTATGACCTTAACGATATCGATAGCGCCATCTTCAAGTTCGTGGACAGTTTCAGCAACGTACTTCTCGTTTTGAGCAATACCTTCGTGACGTTCAACATTTTCCACGGTACTGTTCTCTGTGATGTCGCCTATTACCTTCATTATAATAGATTCTCAAATAAACAACACGAACCGGTATTT…
	64	RferGr49	full	378	inside	7	SYLIIILQF	Pseudo010	JABAOJ010000010.1:7793974-7802249	plus	c74803_g1_i1	0	0	0.551517	0	MFEKEVKTDVKYISFLLNQGRIMFLVPWKDRYQKPTKIIGFLIALVSIPLFYEFFTLRYPFFTKLPMSCLVMDFVMFFLSFVWLIIFFTSQSRHYNKWKNLKHLVEQTEIFMNDLADLKFPEEKFYLQYFMLHVIFLIPHLVQLFRWLKAYRYSMVISYIAFRVVHYWSGFTSLLICQWLNFMTRRYECLNLFLKRRRLERVLVVDQAITELRLIGRILNNLQHILNEINDIFSIHLFFIILVVICLTLHGLSFALVFLDQLQVFMPFVTFDSFMIDSFLILFYFFLFQANLCFIVGSFERLDRRNRDIIITCLFLQEELNSGRFRDEIVSLISYMKKLRPKLSASGFFDINLQLLSTYISTVFSYLIIILQFNMTFI	ATGTTTGAAAAGGAAGTCAAAACTGATGTTAAATATATCAGCTTCTTGCTCAATCAAGGAAGAATCATGTTTTTGGTACCCTGGAAGGATCGCTATCAGAAACCCACCAAAATAATTGGTTTTCTAATAGCTTTAGTTTCCATTCCACTTTTTTATGAGTTTTTTACTTTGAGATATCCATTTTTTACAAAGCTGCCCATGTCTTGTCTGGTAATGGATTTTGTGATGTTCTTTCTAAGTTTTGTTTGGTTAATTATATTTTTTACCAGTCAAAGCCGCCATTATAACAAATGGAAAAATCTAAAACATCTCGTCGAGCAAACCGAAATATTCATGAACGATCTTGCGGATTTGAAATTTCCAGAAGAAAAATTTTACTTACAATATTTTATGTTGCAC…
	65	RferGr50	full	404	inside	6	TYSIVIMQF	Pseudo004	JABAOJ010000004.1:c75395187-75391491	minus	c54927_g1_i1	0.15183	0.305963	2.24602	1.55558	MSRVEPIKYFESKVHFARKVLNEKLYEIGDPTVFKFIVYLLRYKKLTFCLQIVLGLLHLSGLVHSFYGKFKVFYDLNDIDSAIFKFVDSFSNVLLVLSNTFVTFNIFHGTVLCDVAYYLHYNRFSNKQHEPVFVFSKGMVALHLLTLLPLTINCYVIAFQTGWKFYQYILARDIEYWFFNFVSSGTVAFAQKIKNKFSDINQLLSEIESEFIVTDVVDDPNTIDNITTISKCLEKLEFIKEHHNALCDLLDRFNKAFKAGLVMIVLSINGNILWNVTVLIEFTTEKRLINGMDISVFVSVSYILMILVTCFQAALIAVVGEHLAEEGQATSRICYHLLNKFPYFTENKSAAVIRKEICGLLDQAKSRNVTLNAGGFFSINWGILGSIGSTVATYSIVIM…	ATGTCTCGAGTTGAACCAATCAAATATTTCGAATCGAAGGTACATTTTGCTCGAAAGGTATTAAACGAGAAATTATACGAAATCGGCGATCCCACCGTATTTAAATTCATCGTATATTTGCTGAGATACAAGAAGTTAACTTTTTGTTTACAGATCGTTTTGGGTTTATTACATTTATCGGGATTAGTACACTCTTTTTACGGTAAATTCAAAGTGTTTTATGACCTTAACGATATCGATAGCGCCATCTTCAAGTTTGTGGACAGTTTCAGCAACGTACTTCTCGTTTTGAGCAATACCTTCGTGACGTTCAACATTTTCCACGGTACTGTTCTCTGTGATGTCGCCTATTACCTTCATTATAATAGATTCTCAAATAAACAACACGAACCGGTATTT…
