# Supplementary material for: Genome-Wide Identification of the Gustatory Receptor Gene Family of the Invasive Pest, Red Palm Weevil, Rhynchophorus ferrugineus (Olivier, 1790)
Source: Insects. 2021 Jul 5;12(7):611. doi: 10.3390/insects12070611 (PMC8308034; doi:10.3390/insects12070611)
Supplement: Supplementary file 1 [file insects-12-00611-s001.zip › Supplementary Data/Supplementary Table S3.xlsx]

## Sheet: % Identity
Table S3: Percent identity between closely related gustatory receptor genes including protein sequence, exons, introns, and intergenic region (5,000 bp downstream unless stated otherwise in Note)
Gene comparison	% identity				Note
	Protein sequence	Exons	Introns	Intergenic region
RferGr1 vs. RferGr2	100	100	99.88	99.34	N/A
RferGr4 vs. RferGr5	99.77	99.23	98.41	95.07	5000 bp upstream
RferGR6 vs. RferGR7	99.56	99.05	96.84	99.7	N/A
RferGR16 vs. RferGr23	98.63	99.09	97.18	47.24	N/A
RferGr17 vs. RferGR18	99.51	99.26	98.38	99.16	N/A
RferGr9 vs. RferGr14	99.49	99.33	99.65	46.69	N/A
RferGr10 vs. RferGr13	99.76	99.76	95.63	48.06	3000 bp downstream
RferGr11 vs. RferGr12	100	100	99.53	45.61	3000 bp downstream
RferGr8 vs. RferGR15b	98.33	98.89	97.34	43.99	N/A
RferGr24 vs. RferGr40	99.46	99.46	98.97	98.84	N/A
RferGr31 vs. RferGr32	100	100	99.01	99.74	N/A
RferGr21 vs. RferGr22	97.63	98.33	100	96.16	N/A
RferGr33 vs. RferGr34	99.47	99.74	99.33	48.26	N/A
RferGr48 vs. RferGr50	99.75	99.67	99.6	77.8	N/A
RferGr42 vs. RferGr44	100	99.91	100	99.6	N/A
RferGr37 vs. RferGr49	99.47	99.82	99.89	99.88	N/A
RferGr41 vs. RferGr43	99.72	99.72	100	98.59	N/A
RferGr35 vs. RferGr36	99.47	99.65	99.3	99.42	N/A
